# Supplementary material for: Dietary protein source alters gut microbiota composition and function
Source: ISME J. 2025 Mar 21;19(1):wraf048. doi: 10.1093/ismejo/wraf048 (PMC12066410; doi:10.1093/ismejo/wraf048)
Supplement: Data_Set_3_wraf048 [file data_set_3_wraf048.txt]

Extended Data Table 3: Proteinaceous Biomass of Bacterial Species Detected in Study
Species codes of bacterial species detected in study based on 95% ANI clustering of metagenome assembled genomes. Taxonomy was assigned using the Genome Taxonomy Database. Abundance was quantified by summing the peptide spectral matches of proteins assigned to each species that had at least two protein unique peptides. Abundances were then normalized to a percentage.
Taxonomy	Species ID	C1_1_20CAS	C1_1_20EGG	C1_1_20PEA	C1_1_20RIC	C1_1_20SOY	C1_1_20YST	C1_1_40CAS	C1_1_40SOY	C1_1_CTL	C1_1_T0	C1_2_20CAS	C1_2_20EGG	C1_2_20PEA	C1_2_20RIC	C1_2_20SOY	C1_2_20YST	C1_2_40CAS	C1_2_40SOY	C1_2_CTL	C1_2_T0	C1_3_20CAS	C1_3_20EGG	C1_3_20PEA	C1_3_20RIC	C1_3_20SOY	C1_3_20YST	C1_3_40CAS	C1_3_40SOY	C1_3_CTL	C1_3_T0	C2_1_20CAS	C2_1_20EGG	C2_1_20PEA	C2_1_20RIC	C2_1_20SOY	C2_1_20YST	C2_1_40CAS	C2_1_40SOY	C2_1_CTL	C2_1_T0	C2_2_20CAS	C2_2_20EGG	C2_2_20PEA	C2_2_20RIC	C2_2_20SOY	C2_2_20YST	C2_2_40CAS	C2_2_40SOY
d__Bacteria;p__Actinobacteriota;c__Actinomycetia;o__Actinomycetales;f__Bifidobacteriaceae;g__Bifidobacterium;s__Bifidobacterium globosum	AB2-1	0	0	0.059941771	0.430647766	0	2.60009502	0	0.150030889	1.192109777	0	0	0	0.278191111	0	0	2.56684069	0.043312543	0	2.688082092	0	0	0	0.280033604	0.303313112	0	2.753755121	0	0.030310378	3.265970692	0.105757932	0	0	0	0	0	0	0	0	0	0	0	0	0	0	0	0	0	0
d__Bacteria;p__Actinobacteriota;c__Coriobacteriia;o__Coriobacteriales;f__Atopobiaceae;g__NM07-P-09;s__NM07-P-09 sp004793925	AB25-0	0	0	0.137009762	0	0	0	0.128191433	0	0	0	0.203252033	0	0	0	0	0.007910141	0	0	0	0	0.218950547	0	0	0	0.119039746	0	0	0	0	0	0	21.39538742	7.485266954	13.48185135	0	0.059552813	0	0	0	0	0	16.24966846	6.881948121	4.564060581	0	0.047494657	0	0
d__Bacteria;p__Actinobacteriota;c__Coriobacteriia;o__Coriobacteriales;f__Eggerthellaceae;g__;s__	AB23-1	0	0	0.01712622	0.035887314	0	0	0.042730478	0	0	0.032535138	0.024390244	0.021427041	0	0.03289113	0	0	0.051975052	0	0	0	0	0.025290845	0	0	0	0	0	0	0	0	0.103761349	0	0.017591697	0.115229499	0	0	0.0842815	0	0	0.022739331	0.097713504	0	0.017646021	0.122799836	0	0	0.07106599	0
d__Bacteria;p__Actinobacteriota;c__Coriobacteriia;o__Coriobacteriales;f__Eggerthellaceae;g__Adlercreutzia;s__Adlercreutzia caecimuris	AB22-1	0.313620072	0	0	0.143549255	0	0	0	0	0	0	0	0.121419899	0.025878243	0	0	0	0.060637561	0	0	0.034897924	0	0.025290845	0	0.155545186	0	0	0	0	0	0	0.337224384	0	0.149529422	0.307278663	0	0	0.231774126	0.18551499	0	0	0.273597811	0	0	0	0	0	0.182741117	0
d__Bacteria;p__Bacteroidota;c__Bacteroidia;o__Bacteroidales;f__Bacteroidaceae;g__Bacteroides;s__Bacteroides thetaiotaomicron	BT	1.015531661	12.67664872	0.02568933	0.394760452	6.273245723	56.80041463	1.292596945	2.665254611	2.409948542	0.312337324	0.463414634	32.04056853	0.025878243	0	0.685514136	56.94510362	0.727650728	2.19170076	0.987117283	0.314081312	0.045300113	12.31664138	0.046672267	0.023331778	9.159447127	59.92262176	1.997574374	3.61299709	4.405708265	1.527614571	1.893644617	37.85465406	4.969654323	0.288073747	1.750455118	70.68918846	1.685630004	2.31522707	2.294613301	0.181914652	2.775063514	46.72442755	0.185283219	0.818665575	1.194184839	78.78176205	0.487309645	1.212429214
d__Bacteria;p__Bacteroidota;c__Bacteroidia;o__Bacteroidales;f__Muribaculaceae;g__CAG-485;s__CAG-485 sp002362485	AB19-1	4.480286738	5.560228802	1.926699777	5.311322448	6.19885941	0.617630545	6.890289499	4.783337746	2.804459691	0.969547111	1.113821138	5.706735233	1.002781911	1.984431532	1.03077308	0	4.937629938	2.19170076	1.126540628	1.884487873	1.313703284	6.238408363	1.325492392	1.87431949	2.711460882	0	3.167582222	2.527885548	3.572454746	4.28907168	0.609597925	11.17471379	6.341806667	6.875360092	12.46324044	1.19105625	6.373788453	9.431582072	4.611796569	0.833775487	9.615008794	9.716205464	5.293806247	11.66598445	6.116303219	0.041557825	3.106598985	7.891679977
d__Bacteria;p__Bacteroidota;c__Bacteroidia;o__Bacteroidales;f__Muribaculaceae;g__CAG-873;s__	AB14-1	0	0	0	0	0	0	0	0	0	0	0	0	0	0	0	0	0	0	0	0	0	0	0	0	0	0	0	0	0	0	0.142671855	0.024888004	0.05277509	0.076819666	0.126032769	0.032483352	0.12642225	0.037102998	0.082756545	0	0.23451241	0.035363805	0.123522146	0.040933279	0.093457944	0.059368321	0.14213198	0.087120662
d__Bacteria;p__Bacteroidota;c__Bacteroidia;o__Bacteroidales;f__Muribaculaceae;g__CAG-873;s__	AB14-2	0	0	0	0	0	0.030233663	0	0	0.025728988	0	0	0	0	0	0	0	0	0	0.033461603	0	0	0.033721126	0	0	0	0	0	0	0.067043387	0	0	0	0	0	0	0	0	0	0	0	0	0	0	0	0	0	0	0
d__Bacteria;p__Bacteroidota;c__Bacteroidia;o__Bacteroidales;f__Muribaculaceae;g__CAG-873;s__	AB15-1	2.434289128	1.657133244	1.532796712	1.004844787	3.657327052	0.315293914	1.71990172	1.667990469	1.252144082	3.110359188	1.756097561	1.442754089	0.828103772	0.855169389	0.430322742	0.640721405	1.342688843	0.759789597	0.95365568	3.507241319	0.868252171	2.006407014	1.18547559	0.303313112	1.124264268	0.282203004	0.549332953	0.478903977	1.541997893	8.425381904	0	0	0	0	0.056014564	0	0.031605563	0	0.030093289	0	0.058628102	0.026522854	0	0	0	0	0	0
d__Bacteria;p__Bacteroidota;c__Bacteroidia;o__Bacteroidales;f__Muribaculaceae;g__Duncaniella;s__	AB12-1	0.492831541	0.41218035	0.179825313	0	0.297545252	0	0.267065484	0	0.25728988	0	0.219512195	0	0.148799896	0	0	0	0	0.16364699	0.133846411	0	0.241600604	0	0	0	0	0	0	0.18186227	0	0	0.155642023	0.398208064	0.677280324	2.803917803	5.013303459	0	0.684787189	2.174235678	1.50466446	2.546805124	0.898964237	0	1.120522322	5.58739255	2.92834891	0	0.538071066	2.148976332
d__Bacteria;p__Bacteroidota;c__Bacteroidia;o__Bacteroidales;f__Muribaculaceae;g__Duncaniella;s__	AB13-1	0.567502987	0	0	0	0.471113315	0.151168315	0.106826194	0	0.25728988	0	0	0	0	0	0	0	0	0	0	0	0	0	0	0	0	0	0	0	0	0	0.038910506	0.331840053	0.580525992	3.111196466	6.441674835	0.108277841	0.842815002	3.331849213	1.86578393	2.501326461	1.367989056	0.238705685	1.27933651	4.502660663	4.340602285	0	0.21319797	2.67896036
d__Bacteria;p__Bacteroidota;c__Bacteroidia;o__Bacteroidales;f__Muribaculaceae;g__Paramuribaculum;s__	AB20-1	18.57825568	30.79576043	6.148313067	11.4121658	14.14579717	0.76016067	20.02991133	7.766304827	8.747855918	2.856585112	10.60162602	20.40568531	5.512065731	5.229689727	1.596197148	0.798924221	19.95841996	4.336645237	4.952317216	5.496422963	10.49452624	43.57612544	8.148977877	3.585316534	5.138549038	1.233500228	11.71434686	4.164645975	12.45091466	8.777908343	0	0.016592003	0	0	0	0	0	0	0	0	0	0	0	0	0	0	0	0
d__Bacteria;p__Bacteroidota;c__Bacteroidia;o__Bacteroidales;f__Muribaculaceae;g__UBA7173;s__	AB16-0	0.224014337	0.41218035	0.419592396	0.340929481	0.359533846	0.22891202	0.309795962	0.66190098	0.608919383	0	0.138211382	0.057138776	0.226434625	0.142528232	0	0.162157886	0	0.204558738	0.273269756	0	0.113250283	0.354071826	0.392047046	0	0.158719661	0.345926263	0	0.242483026	0.74705488	0	0.116731518	0	0	0	0	0	0	0	0	0	0	0	0	0	0.145379024	0	0.121827411	0
d__Bacteria;p__Bacteroidota;c__Bacteroidia;o__Bacteroidales;f__Muribaculaceae;g__UBA7173;s__	AB21-1	0.492831541	0.967362046	0.70217503	0.484478737	0.830647161	0.656502397	0.619591924	2.05630571	1.612349914	0.032535138	0.073170732	0.16427398	0.401112764	0.142528232	0.055041281	0.431102674	0	0.824079486	0.580001115	0	0.143450359	0.396223234	0.737421824	0.116658889	0.476158984	0.295857988	0.114147107	1.20029098	2.595536826	0.199764982	0	0	0	0	0	0	0	0	0	0	0	0	0	0	0	0	0	0
d__Bacteria;p__Bacteroidota;c__Bacteroidia;o__Bacteroidales;f__Rikenellaceae;g__Alistipes;s__Alistipes sp002428825	AB17-1	2.240143369	0.235531629	1.207398527	3.409294814	4.054054054	0	0.085460955	2.065131056	2.126929674	2.095262884	1.837398374	0.064281123	0.194086822	0.482403245	1.551163373	0.917576333	0.138600139	1.455289305	1.366348781	3.594486128	1.283503209	0.177035913	0.70008401	1.042152745	2.12948879	0	0.249696797	1.485208535	2.384829039	3.877790834	0	0	0	0	0	0	0	0.17067379	0	0	0	0	0	0	0	0	0	0
d__Bacteria;p__Firmicutes;c__Bacilli;o__Acholeplasmatales;f__Anaeroplasmataceae;g__UMGS268;s__	AB116-1	0	0	0.01712622	0	0.63228366	0	0.032047858	0	0	0.266788131	0	0.192843368	0	0	0	0	0	0.169491525	0.011153868	0	0	0	0	0	0	0	0	0	0	0	0	0	0	0	0	0	0	0	0	0.022739331	0	0	0	0	0	0	0	0
d__Bacteria;p__Firmicutes;c__Bacilli;o__Erysipelotrichales;f__Erysipelotrichaceae;g__;s__	AB115-1	0	0	0.01712622	0	0	0.371442146	0	0	0	0	0	0.057138776	0.012939121	0	0	0	0.017325017	0.292226768	0.418270035	0	0.596451491	0	0.02800336	0	0.066133192	0.077378243	0	0	0.038310507	0	0	0.406504065	0	0	0	0.167830653	0	0	0	0	0	0	0	0	0	0.154357635	0	0
d__Bacteria;p__Firmicutes;c__Bacilli;o__Erysipelotrichales;f__Erysipelotrichaceae;g__Dubosiella;s__Dubosiella newyorkensis	AB128-1	0	5.795760431	6.816235657	0.305042168	0	11.3678573	1.783997436	0.105904157	1.072041166	0	0.048780488	14.90607814	18.32179595	0	0	11.90080683	12.5952876	0.578609001	4.812893871	0	0	20.83965604	14.58975077	0.287758594	0	12.80837506	0.770492973	0	5.133607892	0	0	0	0	0	0	0	0	0	0	0	0	0	0	0	0	0	0	0
d__Bacteria;p__Firmicutes;c__Bacilli;o__Erysipelotrichales;f__Erysipelotrichaceae;g__Faecalibaculum;s__Faecalibaculum rodentium	AB112-1	16.98028674	0	16.76656962	10.2458281	2.665509546	3.5978059	2.446319838	2.065131056	1.363636364	0.370900573	22.71544715	0.092850511	33.90696772	4.977524394	0.165123843	3.516057586	18.78031878	2.080654588	5.080586693	1.116733554	16.37599094	0	31.05572669	4.573028465	1.607036572	4.524351388	1.341228508	1.515518914	7.499281678	2.338425382	0	0	0	0	0	0	0	0	0	0	0	0	0	0	0	0	0	0
d__Bacteria;p__Firmicutes;c__Bacilli;o__Haloplasmatales;f__Turicibacteraceae;g__Turicibacter;s__Turicibacter sp002311155	AB129-1	0	0	0.188388423	0.179436569	0.409124721	0.233231115	0	0.882534639	0	0.169182717	0	0	0	0.076745971	0.420315236	0.632811264	0	0.876680304	0	1.099284593	0	0	0	0.419972002	0.284372727	0	0.720553613	0.424345296	0.785365386	1.974148061	0	0	0.079162635	5.799884771	2.996779163	0	0.168563	1.016622143	0	0.197074206	0.312683213	0	0.079407094	1.739664347	1.266874351	0	0	0.987367504
d__Bacteria;p__Firmicutes;c__Bacilli;o__Lactobacillales;f__Lactobacillaceae;g__Lactobacillus;s__Lactobacillus johnsonii	AB1-1	0.612305854	0	0.102757321	0	0	0	0.470035253	0	0	2.270952629	1.365853659	0	0.81516465	0	0	0	2.875952876	0	0	30.71017274	0.218950547	0	0.261364697	0	0	0	0.021402583	0	0	10.07050529	14.28015564	0	9.209253232	0.134434415	0.630163843	14.08694711	1.085124315	0	3.325308456	11.73349504	6.09732265	0.106091415	57.09370037	0.122799836	4.548286604	5.711232486	53.8680203	8.966168143
d__Bacteria;p__Firmicutes;c__Bacilli;o__RF39;f__CAG-1000;g__CAG-582;s__	AB122-1	0	0	0	0	0.074386313	0	0	0.079428118	0	0	0	0	0	0	0	0	0	0	0	0	0	0	0	0	0.013226638	0	0	0	0	0.047003525	0	0	0	0	0	0	0	0	0	0.022739331	0	0	0	0	0	0	0	0
d__Bacteria;p__Firmicutes;c__Bacilli;o__RF39;f__CAG-1000;g__CAG-776;s__	AB123-1	0	0	0	0	0	0	0	0	0	0	0	0	0	0	0	0	0	0	0	0	0	0	0	0	0.026453277	0	0	0	0	0	0.09079118	0	0	0	0	0	0.063211125	0	0	0	0	0	0	0	0	0	0	0
d__Bacteria;p__Firmicutes;c__Bacilli;o__Staphylococcales;f__Staphylococcaceae;g__Staphylococcus;s__Staphylococcus nepalensis	AB127-0	3.061529271	0.084118439	9.676314437	3.857886237	0.979419787	0.025914568	4.700352526	0.273585738	0	0	2.520325203	0.092850511	11.25703565	0.822278259	0.080060045	0.921531403	2.035689536	0.157802455	0	0	0.853152133	0	6.24474937	0.295535853	0.099199788	0	0.435185846	0.078806984	0	0	0.025940337	0	0	0.057614749	5.125332586	0	9.302570586	0.690115761	1.933493831	0	0	0	0	0.122799836	1.900311526	0	2.375634518	0.123420938
d__Bacteria;p__Firmicutes_A;c__Clostridia;o__Lachnospirales;f__Anaerotignaceae;g__Anaerotignum;s__	AB108-1	0.209080048	0.218707941	0.239767083	3.588731383	0	0.038871852	1.292596945	0.079428118	0.265866209	0.195210828	0.463414634	0.749946432	0	3.015020283	1.000750563	0.015820282	0	0.607831677	0.468462439	0	0.27180068	0.059011971	0.093344535	3.157567273	0.185172938	0	2.789469929	0.133365664	0.11493152	0	0.765239948	0.033184005	0.774034656	4.167466872	0.210054614	0.05413892	1.274757691	0.274562185	0.75233223	0.325930418	0.371311315	0.778003713	0.194106229	3.62259517	0.373831776	0.047494657	0.335025381	0.922027007
d__Bacteria;p__Firmicutes_A;c__Clostridia;o__Lachnospirales;f__Anaerotignaceae;g__ASF356;s__	AB119-1	0.134408602	0.159825034	0.179825313	0.251211197	0.73146541	0.138211031	0.021365239	0.300061777	0	3.774076002	0.016260163	0	0.077634729	0	0.020015011	0.019775352	0.268537769	0.631209819	0.016730801	1.029488745	0	0	0.018668907	1.454347488	1.646716487	0.040964952	0.22116002	0.478903977	0	0.587544066	0	0	0	0	0	0	0	0	0	0.500265292	0	0	0	0	0	0	0	0
d__Bacteria;p__Firmicutes_A;c__Clostridia;o__Lachnospirales;f__Lachnospiraceae;g__;s__	AB110-0	0	0.143001346	0	0	0	0	0	0.282411085	0.523156089	0.767829256	0.097560976	0	0	0	0.295221416	0	0	0	0.133846411	0.209387541	0.211400529	0.016860563	0	0	0.436479069	0	0	0.242483026	0	0.481786134	0	0	0.175916967	0	0	0	0	0	0	0.894413704	0.293140512	0	0	0	0	0	0	0.152461159
d__Bacteria;p__Firmicutes_A;c__Clostridia;o__Lachnospirales;f__Lachnospiraceae;g__;s__	AB71-0	0.104540024	0.092530283	0.119883542	0.161492912	0.198363501	0.038871852	0.106826194	0.176506928	0.137221269	0.494534097	0.048780488	0.064281123	0	0.383729854	0.110082562	0.043505774	0.034650035	0.23962595	0.083654007	0.29663235	0.120800302	0	0.102678988	0.248872297	0.105813108	0.091033227	0.078476136	0.193986421	0.20113016	0.105757932	0.09079118	0.024888004	0.017591697	0	0	0	0.063211125	0.126150193	0.112849834	0.121276434	0	0.106091415	0	0	0	0	0	0.029040221
d__Bacteria;p__Firmicutes_A;c__Clostridia;o__Lachnospirales;f__Lachnospiraceae;g__;s__	AB73-1	0	0	0	0	0	0	0	0	0.480274443	0.455491931	0	0	0	0	0.010007506	0	0	0.561075395	0.446154704	0	0.641751604	0	0	0	0.674558561	0	0	0.575897187	0	0	0.103761349	0	0	0	0	0	0	0	0.368642793	1.65239142	0	0	0	0	0	0	0	0
d__Bacteria;p__Firmicutes_A;c__Clostridia;o__Lachnospirales;f__Lachnospiraceae;g__;s__	AB87-1	0	0	0	0.610084335	0	0	0	0	0	0.045549193	0	0	0	0.734568578	0	0	0	0	0	0.453673006	0	0	0	1.415461191	0	0	0	0	0	0	0	0	0	0	0	0	0	0	0	0.083377549	0	0	0	0	0	0	0	0
d__Bacteria;p__Firmicutes_A;c__Clostridia;o__Lachnospirales;f__Lachnospiraceae;g__;s__	AB88-1	0	0.016823688	0	0.035887314	0	0	0	0	0	0.156168662	0	0	0	0.03289113	0	0	0	0	0.083654007	0	0	0	0	0.202208742	0	0	0	0	0	0	0.298313878	0	0.756442959	0.32648358	0.378098306	0	0.115887063	1.009201543	1.421907915	0.21223376	0	0	0.123522146	0.225133033	0.062305296	0	0.020304569	0.907506897
d__Bacteria;p__Firmicutes_A;c__Clostridia;o__Lachnospirales;f__Lachnospiraceae;g__;s__	AB90-1	0	0	0	0.143549255	0	0	0	0	0	0.078084331	0	0	0	0.02192742	0	0	0	0	0	0.19193858	0	0	0	0	0	0	0	0	0	0.141010576	0	0	0	0	0	0	0	0	0	0.848935041	0	0	0	0	0	0	0	0
d__Bacteria;p__Firmicutes_A;c__Clostridia;o__Lachnospirales;f__Lachnospiraceae;g__14-2;s__	AB103-0	0	0.033647376	2.09796198	0.735689934	0.21076122	0	0.373891678	2.418144912	0.068610635	3.370640292	0.422764228	0.021427041	0.064695607	0.405657274	5.544158119	0.624901123	0	4.044418469	0.100384808	0.226836503	0.611551529	0	0.616073929	0.241095038	1.613649891	0	1.526717557	3.261396702	0	0.117508813	0.168612192	0.016592003	2.111003606	0.230458998	0.29407646	0	0.189633375	0.556544969	2.723442672	0.121276434	0.23451241	0.026522854	0.255867302	0.798198936	0.249221184	0	0	1.408450704
d__Bacteria;p__Firmicutes_A;c__Clostridia;o__Lachnospirales;f__Lachnospiraceae;g__14-2;s__	AB104-0	0.089605735	0	0.308271964	0	0.52070419	0.043190947	0	0.476568705	0	2.771993753	0	0	0.077634729	0.285056463	5.068801601	0.011865211	0	0.420806546	0	0.401326121	1.60815402	0	0.270699151	0.085549852	0.125653065	0	0.042805165	0.41828322	0	0.904817861	0.038910506	0	1.424927434	0.211254081	0.434112869	0.02706946	0	0.512021371	0	0.144015766	0	0	0.132345156	0.32746623	0	0	0	0.726005518
d__Bacteria;p__Firmicutes_A;c__Clostridia;o__Lachnospirales;f__Lachnospiraceae;g__1XD42-69;s__	AB100-1	0.791517324	0.134589502	0.548039048	0.484478737	1.351351351	0.751522481	0.053413097	0.088253464	1.53516295	0.013014055	0.260162602	0.049996429	0.148799896	0.975770201	1.926444834	0	0.277200277	0.198714202	1.371925715	0	1.683654209	0	0.317371418	1.368797636	0.50922558	0.418752845	1.46250981	0.236420951	0.31606168	0	0.998702983	0	1.002726713	0.518532744	0	0.763358779	0.063211125	0.140991392	0	0	0.586281024	0	0.185283219	0.511665984	0.342679128	0.700546189	0	0.159721214
d__Bacteria;p__Firmicutes_A;c__Clostridia;o__Lachnospirales;f__Lachnospiraceae;g__1XD42-69;s__	AB101-1	0.16427718	0	0.856311012	0	0	0	1.880141011	0.891359986	0	0	0.341463415	0	0.116452093	0	0.165123843	0	0.64968815	1.689070719	0	0	0.369950925	0	0.158685709	0.062218074	0	0	2.796604124	1.921677983	0	0	0	0	0.061570939	0	0	0	0.0842815	0.037102998	0	0	0	0	0	0	0	0	0	0
d__Bacteria;p__Firmicutes_A;c__Clostridia;o__Lachnospirales;f__Lachnospiraceae;g__1XD42-69;s__	AB98-1	0.059737157	0	0.01712622	0.089718285	0.074386313	0	0	0.035301386	0.042881647	0.039042166	0.195121951	0	0	0.383729854	0	0	0	0.046756283	0	0.157040656	0.181200453	0	0.056006721	0.038886296	0.046293235	0	0.142683884	0	0	0.129259694	0.583657588	0	1.653619492	0.230458998	0.462120151	0	0.906026127	0.972098546	0.030093289	0.083377549	0.683994528	0	0.467619552	0.122799836	0.799584631	0	0.639593909	0.442863366
d__Bacteria;p__Firmicutes_A;c__Clostridia;o__Lachnospirales;f__Lachnospiraceae;g__1XD42-69;s__	AB99-1	0	0	0	0.071774628	0	0	0	0	0.017152659	0	0.219512195	0	0	0	0	0	0	0	0	0	0	0	0	0	0	0	0	0.32129001	0	0	0	0	0.686076172	0	0.602156561	0	1.885798567	1.476699317	0	0.037898886	0	0	0.070584083	0.102333197	0	0	0.467005076	0.304922317
d__Bacteria;p__Firmicutes_A;c__Clostridia;o__Lachnospirales;f__Lachnospiraceae;g__1XD8-76;s__	AB75-1	0	0	0.068504881	0	0.049590875	0	0	0.061777425	0.051457976	1.281884435	0.097560976	0	0.019408682	0.186383072	0.115086315	0	0	0.169491525	0.496347108	0.523468854	0.052850132	0	0	0.077772593	0.079359831	0	0	0.090931135	0.019155253	0.047003525	0.37613489	0	0.228692057	0	0.840218457	0.216555682	0.073746313	1.053725141	2.572976226	5.146668688	0.469024819	0	0	0.961932051	1.682242991	0.017810496	0	1.829533904
d__Bacteria;p__Firmicutes_A;c__Clostridia;o__Lachnospirales;f__Lachnospiraceae;g__Acetatifactor;s__	AB77-1	0.477897252	0	0.667922589	0.322985825	0.409124721	0	0.470035253	0.414791281	0.497427101	0	0.430894309	0	0	0.800350839	0.760570428	0	0	0	0.446154704	0	0.785201963	0	0	0.637735262	0.469545665	0	1.041592352	0.503152279	0	0	0.817120623	0	0.448588266	0	0.44811651	0	0.337126001	1.127931137	0.624435751	0.242552869	0	0	0.061761073	0	3.302180685	0	0	1.393930594
d__Bacteria;p__Firmicutes_A;c__Clostridia;o__Lachnospirales;f__Lachnospiraceae;g__Acetatifactor;s__	AB77-2	0	0	0	0	0	0	0	0	0	0	0	0	0	0	0	0	0	0	0	0	0	0	0	0	0.046293235	0	0	0	0	0	0	0	0	0	0.602156561	0	0	1.743840902	0.037616611	0.242552869	0	0	0	0	0.031152648	0	0	1.611732249
d__Bacteria;p__Firmicutes_A;c__Clostridia;o__Lachnospirales;f__Lachnospiraceae;g__Acetatifactor;s__	AB78-1	0	0	0	0	0	0	0	0	0	0	0	0	0	0	0	0	0	0	0	0	0	0	0	0	0	0	0	0	0	0	0	0	0	0	0	0	0	0	0	0	0	0	0	0	0	0	0	0
d__Bacteria;p__Firmicutes_A;c__Clostridia;o__Lachnospirales;f__Lachnospiraceae;g__Acetatifactor;s__	AB79-1	0	0	0.042815551	0	0	0	0	0	0	0	0	0.021427041	0	0.120600811	0.040030023	0	0	0	0.206346551	0	0	0	0	0	0.066133192	0	0	0	0.83325352	0.023501763	0	0	0.131937725	0	0	0	0	0.333926981	0.037616611	0.060638217	0	0	0.035292042	0	0.093457944	0	0	0.297662262
d__Bacteria;p__Firmicutes_A;c__Clostridia;o__Lachnospirales;f__Lachnospiraceae;g__Acetatifactor;s__	AB79-2	0.089605735	0	0	0	0	0	0	0	0	0	0	0	0	0	0	0	0	0	0	0	0.060400151	0	0	0	0	0	0.035670971	0.018186227	0	0	0.168612192	0	0	0	0	0	0	0	0.127896479	0	0.117256205	0	0	0	0	0	0	0.029040221
d__Bacteria;p__Firmicutes_A;c__Clostridia;o__Lachnospirales;f__Lachnospiraceae;g__Acetatifactor;s__	AB79-3	0.074671446	0	0	0	0	0	0.042730478	0	0.840480274	0	0	0	0	0.04385484	0	0	0	0	0.262115889	0	0.045300113	0	0	0	0	0	0.720553613	0.012124151	0.823675893	0	0.207522698	0	0.043979242	0	0	0	0.284450063	0	0.225699669	0.045478663	0.039085402	0	0	0	0	0	0.060913706	0.043560331
d__Bacteria;p__Firmicutes_A;c__Clostridia;o__Lachnospirales;f__Lachnospiraceae;g__Acetatifactor;s__	AB80-1	0	0	0	0	0	0	0	0	0	0	0	0	0	0	0	0	0	0	0.022307735	0	0	0	0	0	0	0	0	0	0	0	2.166018158	0	2.498020934	1.113885155	0	0	1.675094817	1.380231523	2.625639482	0	0.918506938	0	0.511734604	0.552599263	0.5192108	0	0.375634518	1.226949325
d__Bacteria;p__Firmicutes_A;c__Clostridia;o__Lachnospirales;f__Lachnospiraceae;g__Acetatifactor;s__	AB81-1	0	0	0	1.202225013	0.557897347	0	0.17092191	0	0.480274443	1.97162936	0.43902439	0	0	2.061177502	1.421065799	0	0	0.596142607	0	0	0	0	0	2.31762327	0	0	0	0.594083414	0	0	0	0	0	0.307278663	0	0	0	0.52686257	0.060186578	0.727658607	0	0	0	0	0	0	0	0.297662262
d__Bacteria;p__Firmicutes_A;c__Clostridia;o__Lachnospirales;f__Lachnospiraceae;g__Acetatifactor;s__	AB82-1	0.388291517	0	0.864874122	0.484478737	0	0	1.623758145	0.361839202	0	0.019521083	0.178861789	0	0.135860775	0.098673391	0.305228922	0	0.407137907	0.999415546	2.721543695	0	1.064552661	0	0.373378139	0.147767927	0	0	1.291289149	0.175800194	0.986495546	0	0	0	0	0	0	0	0	0	0	0	0	0	0	0	0	0	0	0
d__Bacteria;p__Firmicutes_A;c__Clostridia;o__Lachnospirales;f__Lachnospiraceae;g__Acetatifactor;s__Acetatifactor sp003612485	AB76-1	0	0	0	0	0.111579469	0	0	0	0.403087479	0.091098386	0	0	0	0.054818551	0.900675507	0	0	0	0.217500418	0	0.249150623	0	0	0.054440815	0.165332981	0	0	0	0	0.599294947	0	0	0	0.076819666	0.266069178	0	0	0.474918373	0.534155883	0.022739331	0	0	0	0.143266476	0.166147456	0	0	0.471903586
d__Bacteria;p__Firmicutes_A;c__Clostridia;o__Lachnospirales;f__Lachnospiraceae;g__CAG-81;s__	AB74-1	0.059737157	0.252355316	0.616543929	0.69980262	0.483511034	0	0.149556671	0.785455829	1.80102916	1.555179594	0.056910569	0.128562246	0.064695607	0.603004057	0.615461596	0.09492169	0.017325017	0.80654588	2.520774078	1.064386669	0.815402039	0.084302816	0.140016802	1.21325245	0.720851796	0.086481566	1.312691731	0.612269641	0.670433866	0.857814336	0.285343709	0.49776008	0.43099657	1.037065489	0.308080101	0.319419631	0.632111252	0.934995548	1.813120674	2.395209581	0.097713504	0.088409513	0.185283219	0.961932051	0.737279335	0.207789124	0.182741117	1.016407725
d__Bacteria;p__Firmicutes_A;c__Clostridia;o__Lachnospirales;f__Lachnospiraceae;g__CAG-95;s__	AB109-1	0	0	0.094194211	0	0	0	0	0	0.017152659	0.813378449	0	0	0	0.054818551	0.340255191	0	0	1.355932203	0.16173108	0	0	0	0	0	0.231466173	0	0	0.472841901	0	0.599294947	0	0	0	0	0	0	0	0.578806768	0	1.440157659	0	0	0	0	0	0	0	0.239581821
d__Bacteria;p__Firmicutes_A;c__Clostridia;o__Lachnospirales;f__Lachnospiraceae;g__CAG-95;s__	AB91-1	0.50776583	0	0.376776845	0	1.388544508	0.272102967	0	2.806460154	3.319039451	0.845913587	0.016260163	0	0.317008475	0.581076636	0.915686765	0	0	0.526008182	2.191734984	0.715407433	0.015100038	0	0	0.365531187	2.552741221	0.60537096	0	0.685014549	0.11493152	0	0	0	0.026387545	0	0	0	0	0.400712378	0.443876016	1.076328356	0	0.017681903	0	0	0	0	0	0.108900828
d__Bacteria;p__Firmicutes_A;c__Clostridia;o__Lachnospirales;f__Lachnospiraceae;g__CAG-95;s__CAG-95 sp003612395	AB92-0	0	0	0	0	0	0	0	0	0	0	0.06504065	0	0	0	0	0	0	0	0	0	0.13590034	0	0	0	0	0	0	0	0	0	0	0	0	0	0	0	0	0.059364797	0.157989768	0	0	0	0	0	0	0	0	0
d__Bacteria;p__Firmicutes_A;c__Clostridia;o__Lachnospirales;f__Lachnospiraceae;g__Clostridium_Q;s__	AB72-0	0.134408602	0.311238223	0.111320432	0.089718285	0.037193156	0.034552758	0.192287149	0.026476039	0.25728988	2.804528891	0.081300813	0.278551532	0.012939121	0	0.230172629	0	0.060637561	0.292226768	0.401539234	1.186529402	0.120800302	0.10959366	0.02800336	0.031109037	0.033066596	0.054619936	0.071341942	0.163676043	0.440570827	1.104582844	0.038910506	0.099552016	0.343038086	0.211254081	0.126032769	0.795842131	0.105351875	0.096467795	0.541679206	1.940422952	0	0.247546636	0.105876125	0.102333197	0.020768432	0.047494657	0.050761421	0.130680993
d__Bacteria;p__Firmicutes_A;c__Clostridia;o__Lachnospirales;f__Lachnospiraceae;g__COE1;s__	AB84-1	0	0	0.804932351	0	0	0	0	0.088253464	0.094339623	1.743883394	0	0	0.317008475	0	0.010007506	0	0.424462924	0	0.11711561	0.48857093	0	0	1.148137777	0	0.052906554	0	0	0	0	1.833137485	0	0	0.193508664	0	0	0	0	0	0.030093289	1.296141893	0	0	0	0	0	0	0	0.203281545
d__Bacteria;p__Firmicutes_A;c__Clostridia;o__Lachnospirales;f__Lachnospiraceae;g__COE1;s__COE1 sp002490665	AB83-1	0.149342891	0	0.059941771	0.251211197	0.247954376	0	0	0	0	14.62129099	0	0	0	0.153491942	0	0	0	0	0	9.527133136	0	0	0	0.194431482	0	0	0	0	0	10.35252644	0	0	0	0	0	0	0	0	0	1.803986963	0	0	0	0	0	0	0	0
d__Bacteria;p__Firmicutes_A;c__Clostridia;o__Lachnospirales;f__Lachnospiraceae;g__Dorea;s__	AB105-1	0.059737157	1.90948856	1.215961637	2.870985107	0	0.211635641	0.576861446	0.458918013	0.831903945	1.438053097	0.268292683	0.84993929	0.045286925	4.308738077	2.046534901	0.609080842	0.095287595	0.748100526	1.048463555	0.802652242	0.06795017	0.016860563	0	3.74086172	0	0.182066454	1.305557537	1.176042677	0.038310507	0	0.596627756	0.074664012	0.993930865	0	0.224058255	0.086622273	0.453013064	0.868210151	0.631959073	1.129386796	0	0.318274246	0.026469031	0.061399918	0.944963655	0	0	0.065340497
d__Bacteria;p__Firmicutes_A;c__Clostridia;o__Lachnospirales;f__Lachnospiraceae;g__Dorea;s__	AB106-1	0.268817204	0.403768506	0.128446652	0.035887314	0.42152244	0.008638189	0.437987395	2.232812638	0.317324185	2.811035919	0.284552846	0.914220413	0.012939121	1.896721851	2.456842632	0	0.606375606	3.32554062	0.446154704	0	1.20800302	0.025290845	0.037337814	2.387618603	2.116262152	0	0.506527788	3.928225024	0	1.551116334	0.453955901	0	0.237487906	0.902631074	0.168043691	0	0.505689001	2.31522707	0.978031899	1.667550974	0.351768614	0.54813898	0	0.450266066	1.235721703	0	0.253807107	1.800493684
d__Bacteria;p__Firmicutes_A;c__Clostridia;o__Lachnospirales;f__Lachnospiraceae;g__Dorea;s__	AB28-0	0	0.058882907	0	0	0	0	0	0	0	0	0.024390244	0	0	0	0.055041281	0	0	0	0.039038537	0	0	0	0	0	0	0	0	0.078806984	0	0	0	0	0	0	0	0	0	0	0	0.060638217	0	0	0	0	0.072689512	0	0	0
d__Bacteria;p__Firmicutes_A;c__Clostridia;o__Lachnospirales;f__Lachnospiraceae;g__Dorea;s__	AB29-0	0.044802867	0.269179004	0.01712622	0.197380226	0.123977188	0.025914568	0.117508813	0	0.265866209	0	0.211382114	0	0	0.03289113	0.395296472	0	0.025987526	0.052600818	0.368077631	0	0.332200831	0	0	0.256649557	0.231466173	0	0.057073554	0.254607177	0.25859592	0	0.402075227	0.016592003	0.48377166	0	0.098025487	0	0.031605563	0.037102998	0.579295817	0.545743955	0.429939418	0	0.017646021	0.040933279	0.550363448	0	0	0.333962538
d__Bacteria;p__Firmicutes_A;c__Clostridia;o__Lachnospirales;f__Lachnospiraceae;g__Eubacterium_F;s__	AB86-1	0	0.210296097	0	3.516956756	0.198363501	0	0	0	0	1.015096304	0	0	0	6.293169609	0.720540405	0	0	0.011689071	0.323462161	1.849589949	0	0	0	7.645045886	0.079359831	0	0	0	0	1.504112808	0	0	0.061570939	0	0.098025487	0	0	0.645592164	0	3.539755931	0	0	0	0	0.57113188	0	0	0.239581821
d__Bacteria;p__Firmicutes_A;c__Clostridia;o__Lachnospirales;f__Lachnospiraceae;g__Eubacterium_G;s__	AB102-1	0	0	0.042815551	0	0	1.598065046	0	0	0	0.045549193	0.12195122	0	0	0.285056463	0	0.264989717	0	0.116890707	0.27884669	0	0	0	0	0.093327112	0	0.582612654	0	0	0	0	0	0	0	0	0	0	0	0	0	0.485105738	0	0	0	0	0	0	0	0.217801655
d__Bacteria;p__Firmicutes_A;c__Clostridia;o__Lachnospirales;f__Lachnospiraceae;g__Eubacterium_J;s__	AB107-1	0.627240143	0	0.753553691	0.179436569	6.223654848	0.012957284	0.715735498	4.792163092	0.137221269	1.952108277	0.495934959	0.064281123	0.084104289	0.438548405	14.10557918	0	0.138600139	7.177089421	0.072500139	1.989181644	0.694601737	0	0.205357976	0.614403484	8.418755373	0	0.784761361	10.81474297	0	2.914218566	0.038910506	0	0.043979242	0	0	0	0	0.096467795	0	0.833775487	0	0	0	0	0.020768432	0	0	0.130680993
d__Bacteria;p__Firmicutes_A;c__Clostridia;o__Lachnospirales;f__Lachnospiraceae;g__Hungatella_A;s__	AB85-0	0	0	0	0	0	0	0	0	0.042881647	0.3774076	0	0.035711735	0	0.02192742	0.040030023	0	0	0	0.078077073	0.052346885	0	0	0	0.015554519	0.013226638	0	0	0.024248303	0	0.141010576	0	0	0	0	0	0	0	0	0.022569967	0.121276434	0	0	0	0	0	0	0	0
d__Bacteria;p__Firmicutes_A;c__Clostridia;o__Lachnospirales;f__Lachnospiraceae;g__Kineothrix;s__	AB94-1	1.090203106	0.252355316	1.121767426	1.130450386	0.260352095	0	2.211302211	0.079428118	1.27787307	0.058563248	4.37398374	0.021427041	0.239373747	2.76285495	0.270202652	0	1.03950104	0.198714202	0.529808711	0.034897924	2.785956965	0	0.382712592	2.449836678	0.191786258	0.013654984	2.632517657	0.127303589	0.31606168	0	0.09079118	0	1.424927434	0.057614749	0	0	0.684787189	0.155832591	0.030093289	0	0	0.035363805	0.626433739	0	0	0	0.274111675	0
d__Bacteria;p__Firmicutes_A;c__Clostridia;o__Lachnospirales;f__Lachnospiraceae;g__Kineothrix;s__	AB95-0	0	0	0	0	0	0	0	0	0	0.013014055	0	0	0	0.04385484	0	0	0	0	0.022307735	0	0	0	0	0.031109037	0	0	0	0	0	0	0	0	0.061570939	0	0	0	0.063211125	0	0.278362925	0.015159554	0	0	0.026469031	0	0	0	0.020304569	0
d__Bacteria;p__Firmicutes_A;c__Clostridia;o__Lachnospirales;f__Lachnospiraceae;g__Kineothrix;s__Kineothrix sp000403275	AB93-1	0.298685783	0	0	0	0	0	0.096143574	0	0.248713551	0	0	0	0.109982532	0	0.120090068	0	0	0	0.11711561	0	0.354850887	0	0	0.10888163	0	0	0	0	0.047888133	0	1.258106355	0	0.035183393	0.576147494	1.148298558	0	0.031605563	0.192935589	0.067709901	0.250132646	1.934727379	0	0.017646021	0.818665575	0.830737279	0	0	0.522723973
d__Bacteria;p__Firmicutes_A;c__Clostridia;o__Lachnospirales;f__Lachnospiraceae;g__Schaedlerella;s__	AB67-1	0.522700119	0.445827725	0.393903066	0	6.992313414	0.008638189	0.405939536	6.115965052	3.379073756	1.255856325	0.756097561	0.37854439	0	0	8.066049537	0	0.355162855	12.36119229	1.834811221	1.867038911	0.015100038	0	0	0.349976668	11.52701541	0.769230769	1.369765285	11.06328807	4.549372665	0.951821387	0.285343709	0.141032023	0.545342598	0.32648358	0.280072819	0.178658438	0.252844501	2.478480261	0.594342462	1.826726294	0.371311315	0	0	0.347932869	1.121495327	0	0	4.043850733
d__Bacteria;p__Firmicutes_A;c__Clostridia;o__Lachnospirales;f__Lachnospiraceae;g__Schaedlerella;s__Schaedlerella sp000364245	AB68-0	0	0.042059219	0.02568933	0.035887314	0	0	0	0	0	0.097605414	0	0.014284694	0	0	0	0	0	0.111046172	0.033461603	0	0	0	0	0.023331778	0	0	0	0.133365664	0	0.023501763	0	0	0	0	0	0	0	0	0.052663256	0.015159554	0	0	0	0	0.020768432	0	0	0
d__Bacteria;p__Firmicutes_A;c__Clostridia;o__Lachnospirales;f__Lachnospiraceae;g__UBA3282;s__	AB89-1	0	0	0.01712622	0	0	0	0	0.432441973	0	0.494534097	0.146341463	0	0	0.208310492	0.945709282	0	0	0.029222677	0.239808153	0.157040656	0.196300491	0	0	0	0	0	0	0.127303589	0	0.105757932	0	0	0.272671299	0	0	0	0.179098188	0	0	1.500795877	0	0	0	0	0	0	0	0.01452011
d__Bacteria;p__Firmicutes_A;c__Clostridia;o__Lachnospirales;f__Lachnospiraceae;g__UBA7160;s__UBA7160 sp003612585	AB113-0	0	0	0	0	0	0	0	0	0.025728988	0.065070276	0	0	0	0	0	0	0	0	0	0	0	0	0	0	0	0	0	0	0	0	0.168612192	0.016592003	0.043979242	0	0	0	0.094816688	0.037102998	0.060186578	0	0.156341606	0.035363805	0.035292042	0.102333197	0.020768432	0	0.040609137	0.029040221
d__Bacteria;p__Firmicutes_A;c__Clostridia;o__Lachnospirales;f__Lachnospiraceae;g__UBA7182;s__	AB96-1	0	0.050471063	0.059941771	0.322985825	0	0.37576124	0	0.070602771	0.394511149	0.468505986	0	0.057138776	0	0.668786317	0.725544158	0.126562253	0	0.292226768	0.379231499	0.663060548	0.052850132	0	0	0.544408151	0	0.045516614	0	0.242483026	0.306484053	0.71680376	0.064850843	0	0.070366787	0	0.070018205	0.097450057	0	0.118729593	0.203129702	2.645342227	0	0.044204756	0	0	0.373831776	0.077178817	0	0.4210832
d__Bacteria;p__Firmicutes_A;c__Clostridia;o__Lachnospirales;f__Lachnospiraceae;g__UBA7182;s__	AB97-0	0	0	0	0	0	0	0	0	0.077186964	0.039042166	0	0.028569388	0	0	0	0	0	0.040911748	0.211923484	0.034897924	0	0	0	0	0	0	0	0.024248303	0.1436644	0	0	0	0	0	0	0	0	0.200356189	0.037616611	2.372470249	0	0	0	0	0.114226376	0	0	0.4210832
d__Bacteria;p__Firmicutes_A;c__Clostridia;o__Lachnospirales;f__UBA1390;g__;s__	AB111-0	0	0.042059219	0	0	0	0	0	0	0	0.084591359	0	0	0	0	0	0	0	0.081823495	0	0	0	0	0	0	0.08597315	0	0	0.078806984	0.095776267	0.129259694	0	0	0.05277509	0	0	0	0	0.074205996	0	0	0	0	0	0	0	0	0	0.065340497
d__Bacteria;p__Firmicutes_A;c__Clostridia;o__Oscillospirales;f__Acutalibacteraceae;g__;s__	AB37-0	0	0.075706595	0	0	0	0	0.138874052	0	0	0.013014055	0	0	0	0	0.140105079	0	0	0	0.139423345	0	0	0	0	0	0.092586469	0	0	0.109117362	0	0	0	0	0.05277509	0	0	0	0	0	0	0	0	0	0	0	0	0	0	0
d__Bacteria;p__Firmicutes_A;c__Clostridia;o__Oscillospirales;f__Acutalibacteraceae;g__Acutalibacter;s__	AB41-1	0	0.243943472	0.205514643	0	0.235556658	0	0.224335007	0.379489895	0.343053173	0.16267569	0.219512195	0	0	0.241201623	0.340255191	0	0	0.333138515	0.256538955	0	0.385050963	0	0	0.295535853	0.205012896	0	0.370978098	0.272793404	0	0	0	0	0	0	0	0	0	0	0.030093289	0	0	0	0	0	0	0	0	0
d__Bacteria;p__Firmicutes_A;c__Clostridia;o__Oscillospirales;f__Acutalibacteraceae;g__Acutalibacter;s__	AB49-1	0	0.210296097	0	0	0	0	0	0	0	0	0	0	0	0	0	0	0	0	0	0	0	0	0	0.171099704	0	0	0	0	0	0	0.350194553	0	0.10555018	0.096024582	0	0	0.273914876	0.140991392	0.075233223	0.015159554	0.039085402	0	0	0	0	0	0	0.116160883
d__Bacteria;p__Firmicutes_A;c__Clostridia;o__Oscillospirales;f__Acutalibacteraceae;g__Acutalibacter;s__	AB50-1	0.373357228	1.270188425	0.625107039	1.68670375	1.0538061	0	0.074778336	0.503044745	0.711835334	0.390421655	0.910569106	0.585672452	0.012939121	2.368161386	2.351763823	0	0.25987526	0.841613092	1.500195193	0	0.822952057	0.10959366	0.02800336	1.742106082	1.858342702	0.286754665	0.941713633	0.400096993	1.158892826	0.023501763	2.503242542	0.099552016	1.372152344	2.592663722	0.420109228	0	1.085124315	1.120510537	1.858260608	0.356249526	1.876099277	0.592343736	0.723486854	2.64019648	0.218068536	0	0.781725888	1.096268332
d__Bacteria;p__Firmicutes_A;c__Clostridia;o__Oscillospirales;f__Acutalibacteraceae;g__Acutalibacter;s__Acutalibacter muris	AB41-2	0	0.370121131	0	0	0.037193156	0	0	0.070602771	0.197255575	0.403435711	0	0.178558674	0	0	0	0	0	0	0.139423345	0	0	0.059011971	0	0	0	0	0	0	0	0.211515864	0	0	0	0	0	0	0	0	0	0.121276434	0	0	0	0	0	0	0	0
d__Bacteria;p__Firmicutes_A;c__Clostridia;o__Oscillospirales;f__Acutalibacteraceae;g__Eubacterium_R;s__	AB69-1	0	0	0	0	0.63228366	0	0	0.494219398	0	0	0	0	0	0	0.270202652	0	0	0.268848627	0	0	0	0	0	0	0.350505919	0	0	0.369786615	0	0	0	0	0	0	3.094804649	0	0	3.680617394	0	0	0	0	0	0	2.627206646	0	0	1.096268332
d__Bacteria;p__Firmicutes_A;c__Clostridia;o__Oscillospirales;f__Acutalibacteraceae;g__Eubacterium_R;s__	AB70-1	0	0	0	0	0.247954376	0	0	0	0	0.16267569	0	0	0	0	0	0	0	0	0.35134683	0	0	0	0	0	0.198399577	0	0	0	0	0	0.246433204	0	0.175916967	0.307278663	0	0	0.231774126	0.215197388	0	0	0.508110221	0	0.088230104	0	0	0	0	0
d__Bacteria;p__Firmicutes_A;c__Clostridia;o__Oscillospirales;f__Butyricicoccaceae;g__AM07-15;s__	AB40-1	0.059737157	0.908479139	0.231203973	1.381661583	0.495908753	0	0.416622156	0.255935045	0.308747856	0.091098386	0.081300813	0.957074495	0	1.534919417	0.120090068	0	0.025987526	0.531852718	0.200769617	0	0.075500189	0.067442253	0.018668907	1.298802302	0.310826004	0	0.30677035	0.248545102	0	0	0	0	0	1.056270405	0	0	0	0.267141585	0.015046645	0.075797772	0	0	0	1.207531723	0.020768432	0	0	0.363002759
d__Bacteria;p__Firmicutes_A;c__Clostridia;o__Oscillospirales;f__Oscillospiraceae;g__;s__	AB43-1	0	0	0	0	0	0	0.064095716	0.035301386	0	0	0	0	0	0	0	0	0	0	0	0	0	0	0.02800336	0	0	0	0	0	0	0	0	0	0.246283754	0.307278663	0.098025487	0.270694602	0	0.71237756	1.023171833	0	0	0	0.149991177	0.409332788	0.176531672	0.296841605	0.121827411	0.951067228
d__Bacteria;p__Firmicutes_A;c__Clostridia;o__Oscillospirales;f__Oscillospiraceae;g__;s__	AB51-1	0	0.487886945	0	0.161492912	0.371931565	0	0	0	0	0	0	0.328547961	0	0.04385484	0	0	0	0.093512566	0	0	0	0	0	0.077772593	0	0	0	0	0	0	0.038910506	0	0.026387545	0.096024582	0	0	0.021070375	0.089047195	0.368642793	0	0	0	0	0.081866558	0	0	0	0
d__Bacteria;p__Firmicutes_A;c__Clostridia;o__Oscillospirales;f__Oscillospiraceae;g__;s__	AB54-2	0	0	0.368213735	1.722591064	0.396727002	0	1.762632197	0.09707881	0	0.364393545	0.869918699	0	0.019408682	2.061177502	0.660495372	0	0.571725572	0.017533606	0	0	0.030200076	0	0	1.571006377	0.145493023	0.050068275	4.50881073	0	0	0.329024677	7.963683528	0	1.996657578	2.266180142	0.714185688	0	4.12979351	0.556544969	1.01564851	0.61396195	1.797928474	0	0.052938062	1.882930823	1.381100727	0	1.106598985	1.03818789
d__Bacteria;p__Firmicutes_A;c__Clostridia;o__Oscillospirales;f__Oscillospiraceae;g__;s__	AB54-4	0	0	0.111320432	0	0.694272254	0	0	0.185332274	0.171526587	0.520562207	0	0	0.038817364	0.109637101	1.791343508	0	0	1.087083577	0	0.226836503	0	0	0.224026883	0	0.079359831	0	0.064207748	0.539524733	0	0	0.103761349	0	0.05277509	0.076819666	0	0	0	2.582368655	0.157989768	0.037898886	0	0	0	0	0	0	0.040609137	0.290402207
d__Bacteria;p__Firmicutes_A;c__Clostridia;o__Oscillospirales;f__Oscillospiraceae;g__;s__	AB54-6	1.851851852	0.588829071	2.971399212	0.843351875	0.545499628	0	0.405939536	4.924543288	3.516295026	4.333680375	2.788617886	0	0.142330336	0.997697621	0.67550663	0	0	0.812390415	3.680776309	6.316524167	3.503208758	0	0.392047046	1.399906673	0.581972092	0	0.52793037	3.394762367	1.2929796	2.620446533	0	0	0.193508664	0	1.820473323	0	0	0	1.707794162	0.682179944	0	0	0	0	3.499480789	0.207789124	0	0.152461159
d__Bacteria;p__Firmicutes_A;c__Clostridia;o__Oscillospirales;f__Oscillospiraceae;g__;s__	AB54-7	0	0	0	0	0	0.280741157	0	0	0	0.013014055	0	0.028569388	0	0	0	0	0	0	0	0	0	0	0	0.404417483	0	0	0	0	0	0	4.798962387	0.033184005	0.897176533	1.017860572	0.224058255	0	0.305520438	2.048085485	2.399939813	1.023269916	3.615399648	0.035363805	0.352920416	1.760130986	0.134994808	0	0	1.510091477
d__Bacteria;p__Firmicutes_A;c__Clostridia;o__Oscillospirales;f__Oscillospiraceae;g__;s__	AB54-8	0.791517324	1.219717362	1.481418051	1.812309349	0	0	2.328811024	0.370664549	0	0.02602811	0	0	0.226434625	2.247560574	0	0	3.568953569	0	0.066923206	0	2.499056248	0.168605631	0.261364697	0.559962669	0	0	1.205678819	0.084869059	0.60339048	0.305522914	0	0	2.585979418	0.345688496	0	0.092036165	8.807416772	0.207776788	0	0.303191086	0	0.026522854	1.746956061	0	0	0	5.939086294	0
d__Bacteria;p__Firmicutes_A;c__Clostridia;o__Oscillospirales;f__Oscillospiraceae;g__;s__	AB61-1	0.029868578	0	0	0	0.024795438	0	0	0	0	0	0	0	0	0	0.065048787	0	0	0	0	0	0	0	0	0.015554519	0.198399577	0	0.021402583	0	0	0	0	0	0	0	0	0	0	0	0	0	0	0	0	0	0	0	0	0
d__Bacteria;p__Firmicutes_A;c__Clostridia;o__Oscillospirales;f__Oscillospiraceae;g__Evtepia;s__	AB44-1	0	0	0	0	0	0	0	0	0	0	0	0	0	0	0	0	0	0	0	0	0	0	0	0	0	0	0	0	0	0	0.142671855	0	0.131937725	0.32648358	0	0	0.147492625	0.17809439	0.248269636	0	0	0	0	0	0	0	0.050761421	0
d__Bacteria;p__Firmicutes_A;c__Clostridia;o__Oscillospirales;f__Oscillospiraceae;g__Evtepia;s__	AB44-2	0.104540024	0.067294751	0	0.035887314	0	0.051829137	0.064095716	0	0.060034305	0	0.138211382	0	0	0	0.055041281	0	0.190575191	0.192869667	0	0	0.090600227	0	0	0.163322445	0	0	0.128415495	0.078806984	0.105353893	0	0.077821012	0	0	0	0	0	0	0	0	0	0	0	0	0	0	0	0	0
d__Bacteria;p__Firmicutes_A;c__Clostridia;o__Oscillospirales;f__Oscillospiraceae;g__Flavonifractor;s__	AB39-0	0	0	0	0	0	0	0	0	0	0	0	0	0	0	0	0	0.069300069	0.040911748	0	0	0.060400151	0	0	0	0	0	0	0.036372454	0	0	0	0	0	0	0	0	0	0	0	0	0	0	0	0	0	0	0	0
d__Bacteria;p__Firmicutes_A;c__Clostridia;o__Oscillospirales;f__Oscillospiraceae;g__Flavonifractor;s__	AB64-0	0	0.849596231	0	0	0.384329283	0	0	0.397140588	0	0	0	0.478537247	0	0	0.55041281	0	0	0.409117475	0.580001115	0	0	0.126454224	0	0	0.383572515	0	0.278233574	0	0.134086773	0	0	0	0.017591697	0.480122911	0	0	0.684787189	0.296823983	0.669575685	0.197074206	0.293140512	0.221023782	0	0	0.436137072	0	0	0
d__Bacteria;p__Firmicutes_A;c__Clostridia;o__Oscillospirales;f__Oscillospiraceae;g__Lawsonibacter;s__	AB58-1	0	0	0.042815551	0	0	0	0	0.176506928	0	1.385996877	0	0	0	0	0.075056292	0	0	0.648743425	0	0	0	0	0	0	0	0.018206645	0	0.630455868	0	0.235017626	0	0	0	0	0	0	0	0	0	0	0	0	0	0	0	0	0	0
d__Bacteria;p__Firmicutes_A;c__Clostridia;o__Oscillospirales;f__Oscillospiraceae;g__Lawsonibacter;s__	AB61-2	0	0	0	0	0	0	0	0	0	0	0	0	0	0	0	0	0	0	0	0	0	0	0	0	0	0	0	0	0	0	0	0	1.12586859	0.537737661	0	0	0.621576064	0.512021371	0	0.037898886	0	0	0.529380625	0.102333197	0	0	0.030456853	0.01452011
d__Bacteria;p__Firmicutes_A;c__Clostridia;o__Oscillospirales;f__Oscillospiraceae;g__Lawsonibacter;s__	AB62-1	0	0.016823688	0	0	0	0	0	0	0	0	0	0	0	0	0	0	0	0.011689071	0	0	0	0	0	0	0	0	0	0	0	0	0	0	0.272671299	0	0	0	0.410872314	0.497180172	0	0.015159554	0	0	0	0.839132214	0	0	0.558375635	0
d__Bacteria;p__Firmicutes_A;c__Clostridia;o__Oscillospirales;f__Oscillospiraceae;g__Lawsonibacter;s__	AB62-10	0	0	0	0	0	0	0	0	0	0	0	0.021427041	0	0	0	0	0	0	0	0	0	0	0	0	0	0	0	0	0	0	0	0	0	0	0	0	0	0	0	0	0	0	0	0	0	0	0	0
d__Bacteria;p__Firmicutes_A;c__Clostridia;o__Oscillospirales;f__Oscillospiraceae;g__Lawsonibacter;s__	AB62-11	0	0	0.01712622	0	0	0	0	0.061777425	0.094339623	0	0	0	0	0.065782261	0	0	0	0.070134424	0	0	0	0	0	0	0.013226638	0	0	0	0	0	0	0	0	0	0	0	0	0	0	0	0	0	0	0	0	0	0	0
d__Bacteria;p__Firmicutes_A;c__Clostridia;o__Oscillospirales;f__Oscillospiraceae;g__Lawsonibacter;s__	AB62-13	0	0	0	0	0	0	0	0	0	0	0	0	0	0	0	0	0	0	0	0	0	0	0	0	0	0	0	0	0	0	0	0	0	0	0	0	0	0	0	0	0	0	0	0	0	0	0	0
d__Bacteria;p__Firmicutes_A;c__Clostridia;o__Oscillospirales;f__Oscillospiraceae;g__Lawsonibacter;s__	AB62-2	0	0	0	0	0	0	0	0	0	0	0	0	0	0	0	0	0	0	0	0	0	0	0	0	0	0	0	0	0	0	0	0	0.026387545	0	0	0	0.179098188	0	0	0	0	0	0	0	0	0	0	0
d__Bacteria;p__Firmicutes_A;c__Clostridia;o__Oscillospirales;f__Oscillospiraceae;g__Lawsonibacter;s__	AB62-3	0	0	0	0	0	0	0	0	0	0	0	0	0	0	0	0	0	0	0	0	0	0	0	0	0	0.022758307	0	0	0	0	0	0	0	0	0.112029128	0.016241676	0	0.385871178	0	0.219813537	0	0.07072761	0	0.040933279	0	0.78959867	0.284263959	0.413823145
d__Bacteria;p__Firmicutes_A;c__Clostridia;o__Oscillospirales;f__Oscillospiraceae;g__Lawsonibacter;s__	AB62-5	0	0	0.196951533	0	0	0	0.117508813	0.12355485	0	0	0	0	0	0.438548405	0	0	0	0.064289889	0	0.453673006	0	0.134884505	0	0.023331778	0.099199788	0	0	0.066682832	0	0	0	0	0.360629783	0.441713079	0	0	0.463548251	0.081626595	0.022569967	0	0	0.804526567	0.035292042	0.491199345	0	0	0	0
d__Bacteria;p__Firmicutes_A;c__Clostridia;o__Oscillospirales;f__Oscillospiraceae;g__Lawsonibacter;s__	AB62-6	1.284348865	0.286002692	0.488097277	2.422393684	3.310190925	0	0.69437026	2.91236431	1.852487136	0.21473191	1.81300813	0.049996429	0.588730025	6.654972043	3.072304228	0.49042873	0.606375606	4.132086499	4.026546205	0.348979236	1.14005285	0	1.269485672	5.700731062	6.262813306	0	0.078476136	3.285645005	1.905947706	0.752056404	0	0	0	0	0.266069178	0	0	0	0.127896479	0	0	0.061886659	0	0	0.529595016	0	0	0
d__Bacteria;p__Firmicutes_A;c__Clostridia;o__Oscillospirales;f__Oscillospiraceae;g__Lawsonibacter;s__	AB62-7	0	0	0	0.269154854	0	0	0	0	0.145797599	0.052056221	0.016260163	0.014284694	0	0.383729854	0.030022517	0	0	0.198714202	0.011153868	0	0	0	0	0.342199409	0.026453277	0	0	0.236420951	0.220285413	0.329024677	0	0	0.061570939	0.134434415	0	0.016241676	0.052675938	0.089047195	0.19560638	0.030319109	0	0.097250464	0	0.204666394	0.228452752	0	0.060913706	0.079860607
d__Bacteria;p__Firmicutes_A;c__Clostridia;o__Oscillospirales;f__Oscillospiraceae;g__Lawsonibacter;s__	AB62-8	0	0	0	0.448591423	0	0	0.021365239	0	1.243567753	0.286309214	0.032520325	0	0	0.635895187	0	0	0	0	0.55769338	0	0	0	0	0.077772593	0	0	0.042805165	0	0.05746576	0	0.505836576	0	0.598117688	0.518532744	0.15404005	0	0.294985251	1.061145741	0.022569967	0	0	0	0	0.716332378	1.640706127	0	0	1.314069987
d__Bacteria;p__Firmicutes_A;c__Clostridia;o__Oscillospirales;f__Oscillospiraceae;g__Lawsonibacter;s__	AB62-9	0.029868578	0.050471063	0.094194211	0.035887314	0	0.008638189	0	0	0	0.039042166	0	0.257124491	0	0	0.020015011	0	0.164587665	0.040911748	0	0	0.045300113	0	0	0	0	0	0.321038739	0.200048497	0	0	0.75226978	0	0.017591697	0.979450739	0	0	0	0.126150193	0.030093289	0	0.078170803	0	0	1.801064265	0.145379024	0	0	1.24872949
d__Bacteria;p__Firmicutes_A;c__Clostridia;o__Oscillospirales;f__Oscillospiraceae;g__Lawsonibacter;s__Lawsonibacter sp003612335	AB62-4	0	0	0	0	0	0	0	0	0	0	0	0	0	0	0	0	0	0	0	0	0	0	0	0	0	0	0	0	0	0	0	0	0	0	0	0	0	0	0	0.022739331	0	0	0	0	0	0	0	0
d__Bacteria;p__Firmicutes_A;c__Clostridia;o__Oscillospirales;f__Oscillospiraceae;g__Marseille-P3106;s__	AB46-0	0.209080048	0	0	0	0	0	0	0	0.145797599	0	0	0	0	0	0.150112584	0	0	0	0	0	0	0	0	0	0	0	0.13554969	0	0	0	0	0	0	0	0	0	0	0	0	0	0	0	0	0	0	0	0	0
d__Bacteria;p__Firmicutes_A;c__Clostridia;o__Oscillospirales;f__Oscillospiraceae;g__Marseille-P3106;s__	AB47-1	0	0.016823688	0.01712622	0.089718285	0.061988594	0	0.021365239	0.026476039	0.222984563	0	0	0.042854082	0	0.296020173	0.230172629	0	0	0.198714202	0	0	0	0	0.02800336	0.023331778	0.297599365	0	0	0.024248303	0.038310507	0.023501763	0	0	0	0	0	0	0	0.022261799	0.157989768	0.15917532	0	0	0	0	0	0	0	0
d__Bacteria;p__Firmicutes_A;c__Clostridia;o__Oscillospirales;f__Oscillospiraceae;g__Marseille-P3106;s__	AB48-0	0	0.058882907	0	0	0.235556658	0	0	0.238284353	0	0.221238938	0	0	0	0	0	0	0	0	0	0	0	0	0	0	0.138879704	0	0	0	0	0	0	0	0	0	0	0	0	0	0	0.303191086	0	0	0	0	0	0	0	0
d__Bacteria;p__Firmicutes_A;c__Clostridia;o__Oscillospirales;f__Oscillospiraceae;g__Oscillibacter;s__	AB55-1	0	0	0.03425244	0.46653508	0.049590875	0	0	0.035301386	0.300171527	0.039042166	0.097560976	0	0	0.098673391	0.110082562	0	0	0.420806546	0.094807875	0	0.20385051	0	0	0.497744595	0.026453277	0	0.228294214	0.284917556	0.047888133	0	0	0	0	0	0	0	0	0	0	0	0	0	0	0	0	0	0	0.123420938
d__Bacteria;p__Firmicutes_A;c__Clostridia;o__Oscillospirales;f__Oscillospiraceae;g__Oscillibacter;s__	AB55-3	0.059737157	0	0.582291488	0.071774628	0	0	1.19645337	0	0	0	0.130081301	0	0	0.065782261	0	0	1.36001386	0.099357101	0	0.436224045	0.143450359	0	0	0.069995334	0	0	0.08561033	0	0	0.423031727	1.258106355	0	0.650892779	0.345688496	0.028007282	0	0.052675938	0.237459187	0	0.704919275	0.117256205	0	0.176460208	1.412198117	0.134994808	0	0	1.125308552
d__Bacteria;p__Firmicutes_A;c__Clostridia;o__Oscillospirales;f__Oscillospiraceae;g__Oscillibacter;s__	AB55-4	0	0	0.051378661	0	0	0	0	0.864883947	0	0.039042166	0	0	0	0	0	0.031640563	0	0	0	0	0	0	0.02800336	0	0	0	0.927445245	0.018186227	0	0	0	0	0	0	0	0	0	0	0	0	0	0	0	0	0	0	0	0
d__Bacteria;p__Firmicutes_A;c__Clostridia;o__Oscillospirales;f__Oscillospiraceae;g__Oscillibacter;s__	AB56-0	0.044802867	0.042059219	0.02568933	0	0	0.064786421	0	0	0	0	0.016260163	0.021427041	0	0	0.025018764	0.023730422	0	0	0	0	0	0	0.018668907	0	0.033066596	0	0	0.04243453	0	0	0	0	0	0	0	0	0	0.022261799	0	0	0	0	0	0	0	0	0	0.021780166
d__Bacteria;p__Firmicutes_A;c__Clostridia;o__Oscillospirales;f__Oscillospiraceae;g__Oscillibacter;s__	AB58-2	0.358422939	0	0	0	0.644681379	0	0	0	0	0.305830297	0.219512195	0	0	0	0.510382787	0	0	0	0	0.558366777	0	0	0	0.303313112	0.462932346	0	0	0	0	0.528789659	0	0	0	0	0	0	0	0	0	0	0	0	0	0	0	0	0	0
d__Bacteria;p__Firmicutes_A;c__Clostridia;o__Oscillospirales;f__Oscillospiraceae;g__Oscillibacter;s__	AB58-3	0	0	0	0	0	0	0	0	0	0	0	0	0	0	0	0	0	0	0	0	0	0	0	0	0	0	0	0	0	0	0	0	0	0	0	0	0	0	0	0.144015766	0	0	0	0	0	0	0	0
d__Bacteria;p__Firmicutes_A;c__Clostridia;o__Oscillospirales;f__Oscillospiraceae;g__Oscillibacter;s__	AB58-4	0	0	0	0	0	0.086381894	0	0	0	0	0	0	0	0	0	0.280809998	0	0	0	0	0	0	0	0	0	0.223031406	0	0	0	0	0.181582361	0	0.10555018	0	0	0.108277841	0	0.163253191	0	0.128856212	0	0	0	0	0.10384216	0	0	0.152461159
d__Bacteria;p__Firmicutes_A;c__Clostridia;o__Oscillospirales;f__Oscillospiraceae;g__Oscillibacter;s__	AB58-5	0	4.946164199	0	0	0	0	0	0.044126732	0.445969125	0	0	1.142775516	0	0	0	0	0	0	1.226925436	0	0.022650057	0.261338729	0	0.038886296	0.019839958	0	0	0.012124151	0.210707787	0	0	0	0.017591697	0	0	2.392940285	0	0.512021371	1.143544989	0.10611688	0.039085402	0.044204756	0	0.061399918	0.072689512	3.740204227	0.030456853	0.740525628
d__Bacteria;p__Firmicutes_A;c__Clostridia;o__Oscillospirales;f__Oscillospiraceae;g__Oscillibacter;s__	AB58-6	0	0.058882907	0.137009762	0.125605598	0	0	0.309795962	0.044126732	0	0.071577303	0	0	0	0.460475825	0	0	0.069300069	0	0	0	0.996602492	0	0	0.295535853	0.08597315	0.10013655	0.456588428	0.503152279	0	0	0.531776913	0	0.184712816	0.441713079	0.378098306	0.037897244	0.526759376	0.653012763	0	0.075797772	0.429939418	0	0.035292042	0.695865739	0.996884735	0	0.182741117	1.125308552
d__Bacteria;p__Firmicutes_A;c__Clostridia;o__Oscillospirales;f__Oscillospiraceae;g__Oscillibacter;s__	AB58-7	0	0	0	0	0.334738408	0.777437049	0.779831215	0.052952078	0.728987993	0.305830297	0	0	0	0	0	0.023730422	0.121275121	0.093512566	0.150577213	0	0.105700264	0	0	0.031109037	0.046293235	0.013654984	1.7193408	0	0.095776267	0.17626322	0	0	0	0	0	0.021655568	0	0	0.218176347	0.727658607	0	0	0	0	0	0.083115649	0	0
d__Bacteria;p__Firmicutes_A;c__Clostridia;o__Oscillospirales;f__Oscillospiraceae;g__Oscillibacter;s__	AB59-0	0	0	0	0	0	0.043190947	0	0	0	0	0	0	0	0	0.045033775	0.055370986	0	0.017533606	0	0	0	0	0	0.031109037	0.132266384	0.022758307	0.021402583	0.103055286	0	0	0	0	0.070366787	0	0	0.048725028	0	0.341347581	0	0.386568635	0	0	0.026469031	0	0	0.047494657	0	0.029040221
d__Bacteria;p__Firmicutes_A;c__Clostridia;o__Oscillospirales;f__Oscillospiraceae;g__Oscillibacter;s__	AB60-0	0	0	0	0	0	0	0	0	0	0	0	0	0	0	0	0	0	0	0	0	0	0	0	0	0	0	0	0	0	0	0	0	0	0	0	0	0	0	0	0	0	0	0	0	0	0	0	0
d__Bacteria;p__Firmicutes_A;c__Clostridia;o__Oscillospirales;f__Oscillospiraceae;g__Oscillibacter;s__Oscillibacter sp000403435	AB55-5	0	0	0	0	0	0	0.117508813	0	0	0.065070276	0.056910569	0.049996429	0	0	0.03502627	0.023730422	0	0	0	0	0	0	0	0.085549852	0.092586469	0	0	0	0	0	0	0	0	0.096024582	0	0	0.12642225	0.571386168	0.489015949	0	0	0	0	0	0	0	0	0.682445187
d__Bacteria;p__Firmicutes_A;c__Clostridia;o__Oscillospirales;f__Oscillospiraceae;g__Oscillibacter;s__Oscillibacter sp000403435	AB57-0	0	0	0	0	0	0	0	0	0	0	0	0	0	0	0	0	0	0	0	0	0	0	0	0	0	0	0	0	0	0	0	0	0	0	0	0	0	0.037102998	0.052663256	0	0	0	0	0	0	0	0	0
d__Bacteria;p__Firmicutes_A;c__Clostridia;o__Oscillospirales;f__Oscillospiraceae;g__UBA9475;s__	AB63-1	0	0.058882907	0	0	0.545499628	0	0	0	0	0	0	0	0	0.087709681	0	0	0.034650035	0	0.078077073	0	0	0	0	0.031109037	0.046293235	0	0	0	0	0	0	0	0.114346029	0.307278663	0.15404005	0.016241676	0	0.111308994	0.060186578	0.272871978	0	0	0.088230104	0.409332788	0.747663551	0.023747328	0	0.348482648
d__Bacteria;p__Firmicutes_A;c__Clostridia;o__Oscillospirales;f__Oscillospiraceae;g__UBA9475;s__	AB63-2	0.134408602	0.185060565	1.866758007	1.130450386	0.508306472	0.025914568	0.576861446	1.667990469	4.854202401	0.318844352	1.593495935	0	0.135860775	2.543580748	2.82712034	0.015820282	0.77962578	0.531852718	4.126931013	0.540917815	0.309550774	0.404653515	0.634742836	0.925493856	0.502612261	0.018206645	0.128415495	1.570077595	3.170194426	0.070505288	0.259403372	0.041480007	0.774034656	1.037065489	3.949026747	0	0.094816688	5.958741466	6.974119771	0.174334875	0.175884307	1.158164619	0.282336333	2.046663938	3.696780893	0	0.568527919	6.744591259
d__Bacteria;p__Firmicutes_A;c__Clostridia;o__Oscillospirales;f__Oscillospiraceae;g__UBA9475;s__	AB63-3	0.238948626	0	0.094194211	0	0.223158939	0	0.309795962	0.264760392	0	0	0.073170732	0	0.329947597	0.548185506	0	0	0	1.367621274	0	0	0	0	0	0.676621559	0.290986046	0	1.783548548	0.248545102	0	1.24559342	0.479896239	0	1.398539889	0.115229499	0.042010923	0	1.053518753	0.014841199	0	0	0	0	0.176460208	0.777732296	0.020768432	0	0	0
d__Bacteria;p__Firmicutes_A;c__Clostridia;o__Oscillospirales;f__Oscillospiraceae;g__UBA9475;s__	AB63-4	0	0	0	0.520366051	0	0.211635641	0	0	0	0	0	0	0	0.296020173	0	0.134472394	0	0	0	0	0	0	0	1.189920672	0	0	0	0	0	0.023501763	0	0	2.885038262	1.440368734	0.434112869	0	1.285292878	0.860789552	0	0.93231259	0.351768614	0	0.732309864	0.552599263	1.433021807	0	0.274111675	0.863946566
d__Bacteria;p__Firmicutes_A;c__Clostridia;o__Oscillospirales;f__Oscillospiraceae;g__UMGS1872;s__	AB53-1	0	0.185060565	0	0	0	0	0.085460955	0.255935045	0	0.292816242	0	0.107135205	0	0.460475825	0.345258944	0	0	0.198714202	0.167308014	0	0.173650434	0	0	0.287758594	0.019839958	0.113791534	0	0.212172648	0.210707787	0	0.220492866	0	0	0.364893413	0	0	0.189633375	0.460077174	0.218176347	0.151595543	0.23451241	0	0	0.429799427	0	0	0.21319797	0.268622042
d__Bacteria;p__Firmicutes_A;c__Clostridia;o__Oscillospirales;f__Oscillospiraceae;g__UMGS1872;s__	AB53-2	0	0	0	0	0	0	0	0	0	0	0	0	0	0	0	0	0	0	0	0	0	0	0	0	0	0	0	0	0	0	0	0	0	0	0	0	0	0	0	0	0	0	0	0	0	0	0	0
d__Bacteria;p__Firmicutes_A;c__Clostridia;o__Oscillospirales;f__Oscillospiraceae;g__UMGS1872;s__	AB54-1	0.029868578	0	0	1.040732101	0.024795438	0	0	0.114729503	0	0	0.089430894	0	0	0.03289113	0.695521641	0	0	0	0.105961742	0	0	0	0	0.832166744	0.773758349	0	0	0.442531523	0	0	0	0	0	0	0	0	0.031605563	0	0	0	0	0	0	0.839132214	0	0	0	0
d__Bacteria;p__Firmicutes_A;c__Clostridia;o__Oscillospirales;f__Oscillospiraceae;g__UMGS1872;s__	AB54-3	0	0	0	0	0	0	0	0	0	0	0	0	0	0.120600811	0	0	0	0	0	0	0	0	0	0	0	0	0	0	0	0	0	0	0	0	0	0	0.04214075	0	0	0	0	0	0	0.204666394	0	0	0	0
d__Bacteria;p__Firmicutes_A;c__Clostridia;o__Oscillospirales;f__Oscillospiraceae;g__UMGS1872;s__	AB54-5	0	0	0.03425244	0	0	0	0	0	1.732418525	0.110619469	0	0	0	0.394693564	0	0	0	0.029222677	0.842117004	0	0	0	0	0	0	0	0	0	1.35044536	0.058754407	0.713359274	0	1.205031225	1.958901479	0	0.194900114	0.684787189	1.588008311	1.843213963	0.598802395	0.879421536	0	1.102876301	4.052394597	0	0	0.720812183	2.88950196
d__Bacteria;p__Firmicutes_A;c__Clostridia;o__Oscillospirales;f__Ruminococcaceae;g__;s__	AB36-1	0	0	0	0	0	0.021595474	0	0	0	0	0	0	0	0	0	0.007910141	0	0	0	0	0	0	0.130682349	0	0	0	0	0	0	0	0.674448768	1.244400199	0.351833934	0	0	0	0.400337126	0.296823983	0.255792958	0	0.879421536	0.150296172	0	0	0	0	0.020304569	0
d__Bacteria;p__Firmicutes_A;c__Clostridia;o__Oscillospirales;f__Ruminococcaceae;g__Anaerotruncus;s__Anaerotruncus sp000403395	AB27-1	0.074671446	0.328061911	0.03425244	0.125605598	0.595090503	0.103658273	1.666488623	0.035301386	0.171526587	0.670223842	0.414634146	1.299907149	0	0.054818551	0.28521391	0.075146338	0.537075537	0	0	0.471121968	0.619101548	0	0	0.381085705	1.593809933	0.027309968	3.773988728	0.048496605	0	0.27027027	1.49156939	0.398208064	0.096754332	0	0	0	0.073746313	0	0	0.05305844	0.449482118	0.07072761	0	0.163733115	0.384215992	0	0	0.029040221
d__Bacteria;p__Firmicutes_A;c__Clostridia;o__Oscillospirales;f__Ruminococcaceae;g__Angelakisella;s__	AB66-1	0	0.016823688	0	0	0	0	0	0	0	0	0	0	0	0	0	0	0	0	0.016730801	0	0	0.016860563	0	0	0	0	0	0	0	0	0.116731518	0	0.05277509	0	0	0	0	0	0	0	0.039085402	0	0	0	0	0	0	0
d__Bacteria;p__Firmicutes_A;c__Clostridia;o__Oscillospirales;f__Ruminococcaceae;g__Angelakisella;s__	AB66-2	0	0	0	0.143549255	0	0	0	0.150030889	0	0	0	0	0	0	0	0	0	0.175336061	0	0	0	0	0	0.124436149	0.218239534	0	0	0	0	0	0.051880674	0	0.131937725	0	0	0	0	0.096467795	0.060186578	0	0	0	0.044115052	0	0.114226376	0	0	0.072600552
d__Bacteria;p__Firmicutes_A;c__Clostridia;o__Oscillospirales;f__Ruminococcaceae;g__Angelakisella;s__	AB66-3	0	0	0	0	0	0	0	0	0	0	0	0	0	0	0	0	0	0	0	0	0	0	0	0	0	0	0	0	0	0	0	0	0	0	0	0	0	0	0	0	0	0	0	0	0.05192108	0	0	0
d__Bacteria;p__Firmicutes_A;c__Clostridia;o__Oscillospirales;f__Ruminococcaceae;g__Angelakisella;s__	AB66-4	0.044802867	2.086137281	0.214077753	0.035887314	0.756260848	0.056148231	0.619591924	0.017650693	0.154373928	0.052056221	0	3.835440326	0	0.054818551	0.075056292	0.09887676	0.25987526	0.128579778	0.189615749	0	0.218950547	1.618614062	0.074675628	0.069995334	0.019839958	0.018206645	0.520796176	0.18186227	0.076621013	0	0	0	0	0	0	0	0	0	0	0	0	0	0	0	0	0	0	0
d__Bacteria;p__Firmicutes_A;c__Clostridia;o__Oscillospirales;f__Ruminococcaceae;g__Angelakisella;s__	AB66-5	0	0.328061911	0	0	0	0	0	0	0	0	0.056910569	0.014284694	0	0	0	0	0	0	0	0	0	0	0	0	0	0	0	0	0	0	0	0.165920027	0.246283754	0	0	0	0.031605563	0	0.105326512	0	0	0.017681903	0.070584083	0	0	0.017810496	0	0.2105416
d__Bacteria;p__Firmicutes_A;c__Clostridia;o__Oscillospirales;f__Ruminococcaceae;g__UBA1405;s__	AB65-1	0	0	0	0	0	0	0	0.211808313	0	0	0	0	0	0	0	0	0	0.25131502	0.239808153	0.226836503	0	0	0.093344535	0	0.522452219	0	0	0.224296799	0.1436644	0.223266745	0	0.107848017	0.05277509	0	0	0	0	0.014841199	0	0.659440612	0	0	0	0	0.124610592	0	0	0.079860607
d__Bacteria;p__Firmicutes_A;c__Clostridia;o__Oscillospirales;f__Ruminococcaceae;g__UBA866;s__	AB38-1	0	0.100942127	0.02568933	0	0.21076122	0	0.299113343	0	0	0.013014055	0	1.042782658	0.245843307	0	0.135101326	0	0.311850312	0	0	0	0	0	0.233361337	0	0.013226638	0.245789713	0.028536777	0	0	0	0.37613489	0.207400033	0.281467148	0.076819666	0.15404005	0.010827784	0.242309313	0.163253191	0.090279868	0.181914652	0.25405511	0	0	0.184199754	0.114226376	0	0.060913706	0.145201104
d__Bacteria;p__Firmicutes_A;c__Clostridia;o__Peptostreptococcales;f__Anaerovoracaceae;g__CAG-145;s__	AB125-0	0	0	0.137009762	0	0	0	0	0	0.205831904	0	0	0	0	0	0	0	0	0	0	0	0	0	0	0	0	0	0	0	0	0	0	0	0	0	0	0	0	0	0	0	0	0	0	0	0	0	0	0
d__Bacteria;p__Firmicutes_A;c__Clostridia;o__Peptostreptococcales;f__Anaerovoracaceae;g__Emergencia;s__	AB126-0	0	0	0.01712622	0	0	0	0	0	0	0	0	0	0	0	0	0	0	0	0	0	0	0	0	0	0	0	0	0	0	0	0	0	0	0	0	0	0	0	0	0	0	0	0	0	0	0	0	0
d__Bacteria;p__Firmicutes_A;c__Clostridia;o__Peptostreptococcales;f__Peptostreptococcaceae;g__Romboutsia;s__Romboutsia ilealis	AB7-1	1.448626045	0	0	1.650816436	0.793454004	0	0	0.194157621	0	0	1.682926829	0.149989286	0.278191111	0.844205679	0.03502627	0	0	0.081823495	0.027884669	0	0.785201963	0	0	0.925493856	0.251306131	0	0	0.206110572	0	0	8.910505837	0.174216028	1.811944762	14.28845785	12.12715306	0.016241676	4.972608512	3.591570199	5.379175444	0.098537103	19.5622435	0	2.170460561	7.060990585	7.217030114	0.166231299	5.908629442	1.089008276
d__Bacteria;p__Firmicutes_A;c__Clostridia;o__TANB77;f__CAG-508;g__;s__	AB121-1	0	0	0	0	0	0	0	0.194157621	0	0.16267569	0	0	0	0	0	0	0	0	0	0	0	0	0	0	0	0	0	0.187924345	0	0	0	0	0	0	0	0	0	0	0	0.227393315	0	0	0	0	0	0	0	0
d__Bacteria;p__Firmicutes_A;c__Clostridia;o__TANB77;f__CAG-508;g__UMGS1994;s__	AB120-1	0	0	0	0	0	0	0	0.017650693	0	0	0	0	0	0	0	0	0	0	0	0	0	0	0	0	0	0	0	0	0	0	0	0	0	0	0	0	0	0	0	0	0	0	0	0	0	0	0	0
d__Bacteria;p__Firmicutes_A;c__Clostridia;o__TANB77;f__CAG-508;g__UMGS1994;s__	AB120-2	0	0	0	0	0	0	0	0	0	0	0	0	0	0	0	0	0	0.029222677	0	0	0	0	0	0	0	0	0	0	0	0	0	0	0	0	0	0	0	0	0	0	0	0	0.026469031	0	0	0	0	0
d__Bacteria;p__Firmicutes_A;c__Clostridia_A;o__Christensenellales;f__Borkfalkiaceae;g__;s__	AB52-0	0	0	0	0	0	0	0	0	0	0	0	0	0	0	0	0	0	0	0	0	0	0	0	0	0	0	0	0	0	0	0	0	0	0	0	0	0	0	0	0.181914652	0	0	0	0	0	0	0	0
d__Bacteria;p__Firmicutes_A;c__Clostridia_A;o__Christensenellales;f__Borkfalkiaceae;g__UBA11940;s__	AB18-1	0	0	0	0.071774628	0	0	0	0	0	0	0	0	0	0	0	0	0	0	0	0	0	0	0	0.015554519	0	0	0	0	0	0	0	0	0	0	0	0	0	0	0	0	0	0	0	0	0	0	0	0
d__Bacteria;p__Firmicutes_A;c__Clostridia_A;o__Christensenellales;f__Borkfalkiaceae;g__UBA11940;s__	AB32-1	0	0	0	0	0	0	0	0	0	0	0	0	0	0	0	0	0	0	0	0	0	0	0	0	0	0	0	0	0	0	0	0	0	0	0	0	0	0	0	0	0	0	0	0	0	0	0	0
d__Bacteria;p__Firmicutes_A;c__Clostridia_A;o__Christensenellales;f__Borkfalkiaceae;g__UBA11940;s__	AB34-1	0	0	0	0	0	0	0	0	0	0	0	0	0	0	0	0	0	0	0	0	0	0	0	0	0	0	0	0	0	0	0	0	0	0	0	0	0	0	0	0	0	0	0	0	0.020768432	0	0	0
d__Bacteria;p__Firmicutes_A;c__Clostridia_A;o__Christensenellales;f__Borkfalkiaceae;g__UMGS1004;s__	AB9-1	0	0	0	0	0	0	0	0	0	0	0	0	0	0	0	0	0	0	0	0	0	0	0	0	0	0	0	0	0	0	0	0	0	0	0	0	0	0	0	0	0	0	0	0	0	0	0	0
d__Bacteria;p__Firmicutes_A;c__Clostridia_A;o__Christensenellales;f__CAG-552;g__;s__	AB11-0	0.029868578	0	0	0	0	0	0	0	0	0	0	0.449967859	0	0	0	0	0	0	0	0	0	0	0	0	0	0	0	0	0	0	0	0	0	0	0	0	0	0	0	0	0	0	0	0	0	0	0	0
d__Bacteria;p__Firmicutes_A;c__Clostridia_A;o__Christensenellales;f__CAG-917;g__CAG-475;s__	AB35-1	0	0	0	0	0	0.14684922	0	0	0	0	0	0.178558674	0	0.098673391	0.145108832	0	0	0	0.206346551	0	0	0	0	0	0	0	0	0	0	0	0	0	0.017591697	0	0	0	0	0	0	0.144015766	0	0	0	0	0.124610592	0	0	0
d__Bacteria;p__Firmicutes_A;c__Clostridia_A;o__Christensenellales;f__UBA3700;g__;s__	AB30-1	0.029868578	0	0.188388423	0	0	0	0	0	0.017152659	0	0.016260163	0	0	0	0.130097573	0	0	0	0	0	0	0	0.056006721	0	0	0	0	0	0	0	0	0	0.114346029	0	0	0	0	0	0	0.022739331	0	0	0	0	0	0	0	0
d__Bacteria;p__Firmicutes_A;c__Clostridia_A;o__Christensenellales;f__UBA3700;g__UBA3700;s__	AB31-1	0	0	0.128446652	0	0	0	0	0	0	0.221238938	0	0	0	0	0	0	0	0	0	0	0	0	0	0	0	0	0	0	0	0	0	0	0	0	0	0	0	0	0.022569967	0	0	0	0	0	0.05192108	0	0	0
d__Bacteria;p__Firmicutes_B;c__Dehalobacteriia;o__UBA4068;f__UBA5755;g__;s__	AB33-1	0.029868578	0	0.059941771	0	0.260352095	0.781756144	0.224335007	0.194157621	0	0.195210828	0.048780488	0	0	0.131564521	0.180135101	1.293308021	0.017325017	0.444184687	0	0.104693771	0.022650057	0	0	0.202208742	0.978771245	0.773782431	0.784761361	0.491028128	0	0.070505288	0	0	0	0	0.028007282	0.043311136	0.021070375	0.155832591	0.173036413	0.21223376	0.136798906	0	0	0	0.072689512	0.136547138	0	0.283142152
d__Bacteria;p__Proteobacteria;c__Gammaproteobacteria;o__Burkholderiales;f__Burkholderiaceae;g__Parasutterella;s__Parasutterella excrementihominis	AB3-1	0	0.016823688	0	0.071774628	0.061988594	0	0	0	0	0	0.024390244	0.114277552	0.012939121	0.03289113	0	0	0.025987526	0.011689071	0	0	0	0.10959366	0	0.054440815	0.039679915	0	0	0	0	0	0.116731518	0.605608097	0.114346029	0.26886883	0.140036409	0	0	0.022261799	0.022569967	0	0.058628102	0.318274246	0.035292042	0.143266476	0.041536864	0.017810496	0.14213198	0.01452011
d__Bacteria;p__Verrucomicrobiota;c__Verrucomicrobiae;o__Verrucomicrobiales;f__Akkermansiaceae;g__Akkermansia;s__Akkermansia muciniphila	AB26-1	0.746714456	0.235531629	0	0	0.297545252	1.308685699	0.128191433	0.150030889	0.197255575	0	0.097560976	0	0	0	0	1.218161683	0	0.216247808	0	0	0.030200076	0	0	0	1.071357714	1.069640419	0	0.163676043	0	0.282021152	0.765239948	20.49112328	2.154982848	0	2.268589833	2.349629148	1.369574378	0.868210151	3.212458622	0	1.739300371	17.48740164	0.070584083	0.225133033	0.41536864	2.03039658	0.14213198	0.152461159
NA	amb	28.50955795	15.88997308	24.95290289	21.26323345	18.18745351	14.28324623	30.62706976	24.3667814	28.18181818	20.64029151	27.76422764	7.128062281	19.01403895	25.1397873	20.90567926	13.30090176	19.33471933	25.27177089	27.042552	12.45855872	32.30653077	8.733771708	22.21599925	28.32477835	20.73275577	11.39280838	33.5378469	24.61808923	26.71200077	16.52173913	32.24383917	2.555168409	23.94229923	15.24870367	20.99145778	5.05116128	34.1234724	22.51409914	23.25458923	26.14265141	31.42466289	2.245601627	13.56979001	20.28243962	22.7933541	6.22773688	15.46192893	19.87077102
NA	Unbin	5.64516129	5.156460296	6.773420106	7.303068365	6.136870816	0.431909472	4.860591817	11.17288854	12.43567753	7.203279542	7.552845528	2.4783944	4.15345798	7.751343054	7.160370278	1.672994779	3.724878725	6.621858562	12.06290781	6.176932473	7.889769724	1.888383072	5.320638477	6.182921139	5.244362145	0.46882112	5.800099879	5.334626576	7.700411838	7.720329025	5.862516213	1.352248216	6.00756443	9.083925485	10.74079261	0.438525256	6.300042141	5.483823093	11.87180259	6.920336542	6.234121556	1.255415083	2.558673019	8.739255014	13.43717549	0.320588934	3.472081218	6.897052418
[truncated: 63 more columns]
