# Supplementary material for: Dietary protein source alters gut microbiota composition and function
Source: ISME J. 2025 Mar 21;19(1):wraf048. doi: 10.1093/ismejo/wraf048 (PMC12066410; doi:10.1093/ismejo/wraf048)
Supplement: Data_Set_14_wraf048 [file data_set_14_wraf048.txt]

Extended Data Table 14: Summed abundances of glycoside hydrolase families
The glycoside hydrolases in Extended Data Table 13 were summed by their short label.
Reaction	Increased in	Diet q-value	Max abundance	Short Label	0_C1_1_T0_Male	0_C1_2_T0_Male	0_C1_3_T0_Male	0_C2_1_T0_Female	0_C2_2_T0_Female	0_C2_3_T0_Female	0_C3_1_T0_Male	0_C3_2_T0_Male	0_C3_3_T0_Male	0_C4_1_T0_Female	0_C4_2_T0_Female	0_C4_3_T0_Female	1_C1_1_20_Soy_Male	1_C1_2_20_Soy_Male	1_C1_3_20_Soy_Male	1_C2_1_20_Soy_Female	1_C2_2_20_Soy_Female	1_C2_3_20_Soy_Female	3_C3_1_20_Soy_Male	1_C3_2_20_Soy_Male	1_C3_3_20_Soy_Male	1_C4_1_20_Soy_Female	1_C4_2_20_Soy_Female	1_C4_3_20_Soy_Female	2_C1_2_20_Casein_Male	2_C1_3_20_Casein_Male	2_C2_1_20_Casein_Female	2_C2_2_20_Casein_Female	2_C2_3_20_Casein_Female	2_C3_1_20_Casein_Male	2_C3_2_20_Casein_Male	2_C3_3_20_Casein_Male	2_C4_1_20_Casein_Female	2_C4_2_20_Casein_Female	2_C4_3_20_Casein_Female	3_C1_1_20_Rice_Male	3_C1_2_20_Rice_Male	3_C1_3_20_Rice_Male	3_C2_1_20_Rice_Female	3_C2_2_20_Rice_Female	3_C2_3_20_Rice_Female	3_C3_2_20_Rice_Male	3_C3_3_20_Rice_Male	3_C4_1_20_Rice_Female	3_C4_3_20_Rice_Female
Breaks GlcNAc-GlcNAc to release N-Glyans	Egg	5.05145E-43	1.606116388	GH18	0.058195892	0.047794361	0.091287349	0	0	0	0.134545273	0.033979377	0.198035674	0	0	0	0.205700536	0.011025634	0.200746432	0.089379731	0.079578067	0.111181718	0.147497464	0.189618835	0.016496372	0.169665263	0.064912475	0.048178051	0.11481904	0.040682287	0.119661578	0.094882527	0.083316594	0.066752473	0.101359794	0.131224824	0.1227128	0.067901121	0.069947464	0.134150529	0.042685325	0.029719393	0.047774268	0.07594394	0.098789166	0.066553854	0.031909575	0.069069339	0.011807967
Releases glucose and mannose from 4-O-beta-D-Mannopyranosyl-D-glucopyranose	Yeast then egg	4.18232E-16	1.092940841	GH130	0.019317591	0	0	0.005102591	0.025364258	0.00574712	0	0.009238622	0	0.038511074	0.024388047	0.007672811	0.018662202	0	0.221735356	0.03200039	0.105413157	0.017428785	0.006016844	0.016100926	0	0.011918994	0.073587429	0.082586684	0.023561782	0.005400174	0.080432656	0	0.037444736	0	0.033138069	0	0	0	0	0.026198809	0.016672386	0.017412068	0	0	0	0.028780415	0.006934686	0	0
Releases mannose alphase 1,2 bonds in mannans	Yeast then egg	2.57153E-76	0.928998016	GH92	0	0	0	0	0	0	0	0	0	0	0	0	0	0	0.002142872	0	0	0	0	0	0	0.006013604	0	0	0	0	0	0	0	0	0	0	0	0	0	0.005891267	0	0	0.006784984	0	0.018175496	0	0.003577418	0	0
		0.122250991	0.556221369	GH65	0	0	0	0.002321814	0.013051185	0	0	0	0	0	0	0	0	0.003145332	0	0	0	0	0	0	0	0	0	0	0.00254837	0	0	0	0	0	0	0	0	0	0	0.005883484	0	0	0	0	0	0	0	0	0
Releases mannose from beta 1,6 bonds in mannans	Yeast	1.1429E-27	0.464563959	GH125	0	0	0	0	0	0	0	0	0	0	0	0	0	0	0	0	0	0	0	0	0	0.009639269	0.010646776	0	0	0	0	0.012207251	0.006043159	0	0	0	0	0	0.00747879	0	0	0	0	0	0	0	0	0	0
Hydrolysis of terminal non-reducing�N-acetyl-D-hexosamine residues in�N-acetyl-?-D-hexosaminides	Egg then yeast	8.92152E-33	0.371412082	GH109	0.00904526	0	0.020001584	0	0	0	0.007369911	0.002883926	0.017898687	0	0	0	0.063194037	0.008613893	0.066401367	0.008123017	0	0	0.077905097	0.174967019	0.018813772	0.009639269	0	0	0.017505594	0.022433753	0	0	0	0.030165818	0.00340077	0.023255387	0	0	0	0.032332469	0.01028786	0.010744289	0	0	0	0.004283111	0.024541994	0	0
Starch degradation	Yeast then egg	8.53395E-08	0.309301245	Neopullulanase GH13	0.029367389	0.045032958	0.04255337	0	0.004705035	0	0.038353017	0.00652018	0.022098913	0.014662209	0.014172704	0.001359432	0.043708344	0.010167785	0.022800707	0.112013645	0.084988276	0.103910113	0.038978259	0.052152432	0.001567814	0.137215798	0.044736826	0.019222381	0.033523326	0.009777912	0.201182648	0.189776545	0.077155932	0.082262036	0.027503372	0.041005705	0.229484569	0.044468188	0.11189227	0.050840067	0.006591408	0.014873677	0.083532508	0.163298748	0.053865142	0.042600617	0.064478446	0.166357068	0.041436135
Degrades fungal 1,6 glucans	Yeast	4.94469E-50	0.283724074	GH30	0	0	0	0	0.00450123	0	0	0	0	0.013694822	0	0	0	0	0	0	0	0	0	0	0	0.009404642	0	0	0	0	0	0	0	0	0	0	0	0	0	0	0	0	0	0	0	0	0	0	0
Lysozyme breaks GlcNAc and MurNAc bonds	Egg and T0	2.96249E-11	0.25516893	GH25	0.125365768	0.042808619	0.109019423	0.037883983	0.065503447	0.008595783	0.022945711	0	0.08410048	0.040493323	0.076137894	0.016166483	0.066155454	0	0	0.015628684	0.020015212	0	0.010379056	0.004629016	0	0.018545954	0.018421221	0	0.015607135	0.003008274	0	0	0	0	0.006740375	0.009218502	0.008638988	0	0	0.01781519	0.01098568	0.007098445	0.01988158	0	0	0.026418351	0.025306652	0.040182117	0
Glucosidase	Egg	0.00111905	0.210022826	GH1	0.01089021	0	0	0.00732927	0.015198289	0	0	0.010175123	0.021163469	0.01686421	0.019278944	0.008723785	0.014092886	0.01093613	0.044793182	0.034807761	0.068387669	0.050927764	0.037548297	0.027649183	0.011543862	0	0.01710835	0.057323238	0.048205574	0.027530062	0.017284657	0.022214053	0.025751751	0	0.017762858	0	0.025482844	0	0.03615375	0.009919371	0.012624969	0.017580113	0.065902969	0	0	0.078841673	0.005705755	0	0.12743502
Releases mannose alphase 1,2 bonds in mannans	Yeast	1.91277E-37	0.206024622	GH38	0.006439294	0	0	0.001694297	0	0.002709854	0	0.003067651	0	0	0.002941403	0.005777201	0	0.003419492	0.003094679	0.016802594	0.032773863	0.014670016	0	0	0.004941225	0.00962988	0.020484857	0.038147238	0.013136007	0.003435519	0.026937374	0.066861134	0.016060528	0	0.009066308	0.002853835	0.010990699	0.008510525	0.035738213	0	0	0.008626104	0.025365352	0.006713394	0	0.011467458	0	0.014606398	0.009873813
Releases hexosamines from N-acetyl-?-D-hexosaminides	Egg	2.43097E-27	0.197619493	GH20	0.021390293	0.00851273	0	0	0	0	0	0.006819927	0	0.002855693	0	0.003214794	0.017671702	0.0030767	0.016744305	0.016768975	0.032884418	0.012267471	0.012819779	0.026064631	0.00679695	0	0.010131167	0.04038476	0.025274828	0.025672949	0.005741911	0.014473381	0.015218738	0	0.00990491	0.012724277	0	0.005946672	0.008040452	0.015406022	0.007349213	0.010137427	0.002293003	0.009471593	0.008878552	0.024713465	0.004073084	0.007919193	0.003800508
1,4-alpha glucosidase	Egg	6.1469E-24	0.188500642	GH97	0	0	0	0.002486248	0.003411721	0	0.005735623	0	0	0.037513657	0.004182244	0	0.034515265	0	0.009152607	0.011424403	0	0	0.013682371	0.040275057	0	0.018977857	0	0	0.008174222	0.004988296	0	0	0	0.015651003	0.002646644	0.010859083	0	0	0	0.012581349	0	0	0.015807235	0	0.010586036	0	0	0	0
	Rice	1.05289E-14	0.17343286	GH10	0.014348992	0.015435533	0.007436486	0.006883495	0.082021698	0.023425703	0.002424371	0.00802547	0.022253061	0.103241049	0.049923983	0.011871162	0.016297243	0.006515854	0.020756307	0.102148265	0.065519474	0.057149878	0	0	0.027956902	0.082268237	0.038739255	0.01558564	0.032056165	0.022861384	0	0.006765849	0.014386343	0.004898723	0.014057196	0.011878756	0	0	0.009404701	0.140031753	0.126593161	0.072522739	0.068478798	0.131330249	0.139564812	0.17343286	0.041448103	0.067093145	0.067406482
Starch degradation	Egg then yeast	2.69341E-10	0.156632536	GH57	0.006917098	0.016224671	0.028195104	0.007193816	0.03032796	0.018324832	0.033217349	0.003249577	0.040578231	0.146484507	0.059098532	0.01227946	0.069135427	0	0.02692097	0.008006498	0.005701054	0.011862091	0.055484435	0.085008896	0.003533193	0.009501001	0.005247028	0.003490344	0.01183507	0.025278114	0	0	0	0	0.003831951	0.010481569	0	0	0	0.00910797	0	0.004035517	0	0	0.01407856	0	0.005530732	0	0
	Soy repro	5.43976E-08	0.149276001	GH85	0.028157844	0.008404517	0.005837327	0.007888949	0	0	0.008603434	0.001683308	0.006964814	0	0	0	0.017415924	0.018924164	0.011381664	0.104229054	0.120833364	0.041014535	0.004104711	0.005492053	0.049279913	0.025005781	0.149276001	0.102629496	0.118526223	0.065471387	0.008318372	0.016551449	0.001032769	0.029345632	0.060865756	0.005429542	0	0.001130997	0.004683465	0.045678875	0.027021981	0.06689382	0	0	0	0.10749973	0.002864966	0.00283961	0
	Casein	3.8874E-05	0.14585053	GH33	0.0010837	0	0	0	0	0	0	0.000555415	0	0	0	0.000523626	0.008637077	0.00157247	0.000507205	0.007189773	0.008997783	0.001848849	0.0006863	0	0.002767612	0.017994134	0.020010968	0.026397139	0	0.007849092	0.002153818	0.001620499	0.065108592	0.005040406	0.010482297	0.000802362	0.006560266	0.021712834	0.051255636	0	0.000887384	0.006985337	0.001605964	0	0.006594958	0.000824884	0	0.004556968	0
	Soy repro and yeast	2.01776E-21	0.14530559	Beta-glucosidase GH3	0.009783081	0.004796774	0.017785628	0.00860489	0.006349225	0.005647555	0	0.003277973	0.007950163	0.033453699	0.009417217	0.018146208	0.037915823	0.080441703	0.127927733	0.027373241	0.021100387	0.019257719	0.008068209	0.010240992	0.038408558	0.058490283	0.066402773	0.108851509	0.006304132	0.004690191	0	0	0	0	0.003721689	0.009759189	0	0.01988645	0	0.017279525	0.051814916	0.027486339	0.034315361	0.0140729	0.037887258	0.041239125	0.003351335	0.027332968	0.016552493
Beta-glucosidase	Soy and egg	4.81009E-08	0.135140076	Beta-galactosidase GH2	0	0	0	0.005193169	0	0.002204763	0.005095133	0	0.00198155	0	0.009552748	0.004781041	0.042577032	0.028830049	0.114946346	0.003091116	0.018689357	0.009144677	0.015601038	0.013309186	0.034958324	0.00438646	0.020863675	0.056523317	0.002163039	0.005577106	0.023967027	0.02563756	0.036703056	0.022857322	0.012669323	0.018823432	0.007939799	0.016228735	0.0525067	0.004288683	0.006823075	0.003800419	0.026171195	0.008877419	0.019846907	0.029741118	0.001302132	0.017482003	0.026875426
	Down T0, yeast, egg	7.28807E-07	0.122714724	GH101	0.017900594	0	0	0.001123027	0	0.000926494	0	0	0	0	0	0	0.015600934	0.057283784	0.014864571	0.012953738	0.016485983	0.004239512	0.00484571	0.006521291	0.122714724	0.037721144	0.024116623	0.034291302	0.007251461	0.01380466	0.015930839	0.024047692	0.02319804	0	0.068664591	0.024674109	0.007521524	0.013199949	0.020714683	0.02576603	0.027384599	0.020187635	0.02834336	0.046681364	0.049887724	0.105091661	0.002936617	0.04917404	0.043918354
	Casein control	8.77465E-05	0.120868184	GH32	0	0.025179371	0.005634393	0.003589553	0.025221616	0.004571839	0.008304337	0	0.006722683	0.007673581	0.003091781	0	0.001626965	0	0.00687903	0.012831432	0.004568333	0.015232169	0.05347454	0.037150067	0	0.04931839	0.023032086	0	0.009215525	0.015259841	0.014260191	0	0.004207388	0.017644762	0.004972994	0.012242406	0.024858265	0.0367079	0.038264509	0	0	0.001047435	0	0	0	0.001252651	0.039972027	0.017267335	0.010418795
	Casein	3.05647E-05	0.118053543	Alpha-amylase GH13	0	0	0	0	0	0	0.003622499	0	0	0	0.010857376	0	0.005468693	0	0.001445149	0.019491694	0.028614947	0.010039866	0.008574319	0.008262117	0	0.014857979	0.018130606	0.001519436	0.005129222	0	0.080038129	0.112925888	0.007646185	0.007869965	0.00334313	0	0.044987201	0.013998297	0.026264638	0	0	0	0.03203045	0.062869699	0.028806446	0.002105258	0.004825206	0.012569264	0.029162156
	Rice	1.10275E-09	0.117606781	Amylopullulanase	0.008768987	0	0	0.012055379	0.005138904	0.015354353	0	0	0	0.007817461	0.006299504	0.013409974	0.007333021	0.008149347	0.007751251	0.014985353	0.024903697	0.026469099	0.004634985	0	0.008266657	0.022184156	0	0.008149702	0	0.007903406	0.074108176	0.049148672	0.033637197	0.007994885	0.002703931	0	0.052650365	0.031402199	0.042561114	0.006426836	0.013561271	0.017984668	0.042630962	0.117606781	0.067013445	0.018102788	0	0.049686569	0.021123993
	Yeast	1.16765E-12	0.113049563	GH76	0	0	0	0	0	0	0	0	0	0	0	0	0	0	0	0	0	0	0	0	0	0	0	0	0	0	0	0	0	0	0	0	0	0	0	0	0	0	0	0	0	0	0	0	0
	Soy	7.88272E-08	0.11105622	GH53	0.030511169	0	0	0	0.020678409	0	0	0.000588753	0	0	0	0	0	0.043043426	0.021394519	0.044273894	0	0.016194452	0	0	0.064763813	0.039403585	0.021761046	0	0	0	0	0	0	0	0	0	0	0	0	0.006362568	0	0	0.029062027	0.068313066	0	0	0	0.059873138	0.024084239
Breaks GlcNAc-GlcNAc to release N-Glyans	Egg	9.5391E-25	0.108955467	Putative Beta-N-acetylglucosaminidase	0	0	0	0	0	0	0	0	0	0	0	0	0	0	0	0	0	0	0	0	0	0	0	0	0	0	0	0	0	0	0	0	0	0	0	0	0	0	0	0	0	0	0	0	0
	Rice	3.36839E-15	0.105529674	GH16	0.007042445	0	0	0	0	0	0	0	0.002787107	0	0.008685267	0.004161373	0	0	0	0	0	0	0	0	0	0	0	0	0	0	0	0	0	0	0	0	0	0	0	0.008515865	0.027096611	0.007546339	0.019615479	0.078777118	0.048187753	0.018049668	0	0.105529674	0.039291114
Releases sulfate from glycans	Egg	3.27774E-28	0.099016558	Sulfatase	0	0	0	0.003388593	0	0	0	0.002883926	0	0	0	0	0	0	0	0	0	0	0	0	0	0	0	0	0	0	0	0	0.005218532	0	0	0	0.010307085	0	0	0	0	0	0	0	0	0	0	0	0
	Soy	7.6711E-08	0.097335782	Beta-hexosaminidase GH3	0.002815784	0	0	0	0	0	0	0	0.007716883	0	0	0	0.018051841	0.00838561	0.011847596	0.094607968	0.05162743	0.084337173	0.003278213	0	0.074758131	0.040458015	0.062000972	0.01300372	0.003225947	0.004159851	0.061617788	0.062097684	0.022171687	0	0.002207096	0.035032106	0.026180203	0.038562123	0.025112029	0.015209687	0.016692023	0.011387724	0.097335782	0.020602484	0.0042279	0.002779734	0	0.041186297	0.019844148
N-acetyl-D-hexosamine residues in�N-acetyl-?-D-hexosaminides	Casein egg	0.000195812	0.094537291	GH84	0	0	0	0	0	0	0	0	0	0.007040115	0.000934413	0	0.014219336	0.003863231	0.000753494	0.013274647	0.019134535	0.01827645	0.001671634	0.00457926	0.006054174	0.021003345	0.024648553	0.024215406	0	0.010646244	0.020181193	0.023462527	0.017410867	0	0.010381169	0.004933206	0.008614529	0.015106549	0.038702528	0	0.00951462	0.004522705	0.002904557	0	0.003195506	0.014142939	0	0.003276778	0.001977148
	Soy	1.70174E-16	0.091119224	GH35	0	0	0	0	0	0	0	0	0	0	0	0	0.039011671	0.012944332	0.047127608	0	0	0	0.002483877	0	0	0	0	0	0	0	0	0	0	0	0	0	0	0	0.004542043	0	0	0	0	0	0	0	0	0	0
		0.652940095	0.087047962	Oligo-1,6-glucosidase GH13	0	0	0	0	0	0	0	0.002883926	0	0	0	0	0.005463819	0	0.002862211	0	0	0	0	0	0	0	0	0.00611187	0.013396642	0	0	0	0.004753802	0	0.023141449	0	0	0	0	0	0	0.020944809	0	0	0	0.008194424	0	0	0
		0.050945435	0.085842057	GH77	0.009772428	0	0	0	0.008268181	0.00249791	0	0	0.006471244	0.008385209	0.005067758	0.001673848	0	0	0	0.00439008	0	0	0.034174098	0.01878661	0	0	0	0	0.0417061	0.003476096	0	0.023262357	0	0.05453204	0.009482682	0.045402938	0.010041754	0	0	0	0	0	0	0	0	0.004701183	0.084050125	0	0
	Rice, Soy, T0	1.35967E-08	0.084348309	GH43	0.02135628	0	0.002397927	0.044535759	0.022769299	0.023761632	0	0.014188617	0.040964389	0.034637365	0.02007127	0.052785156	0.015026877	0.01333722	0.018010503	0.021796414	0.005446227	0	0.00580067	0.017778541	0.021151673	0.043659443	0.014567028	0.018149569	0.001678953	0.001390986	0.011574474	0.003165672	0	0	0.007188402	0.009691588	0	0.00110516	0	0.01579009	0.015196618	0.030967586	0.009403556	0.071371751	0.07141313	0.018964277	0.001065194	0.007225715	0.034382816
	Soy Control	5.0727E-08	0.083432964	Maltogenic alpha-amylase GH13	0	0	0.001259816	0.004680777	0.003288899	0.009132785	0	0	0.003006303	0.025015875	0.012095048	0.005992377	0.016347748	0.00632834	0.006480046	0	0	0	0.002583232	0	0	0.030909923	0.010242199	0	0.010288621	0	0.018344783	0.048308162	0.030747591	0	0	0	0.03380724	0.01122401	0.023981988	0	0	0	0	0.032152683	0.02748135	0	0	0.06575401	0
	Soy rice	0.00461563	0.073763515	N-acetylmuramoyl-L-alanine amidase	0	0	0.010476115	0.007253269	0	0.017000985	0.015440384	0	0.038583445	0.007752854	0.005748597	0.003095236	0.011699247	0	0	0.008072668	0.016326553	0.06212189	0.004002942	0	0.008789559	0.027208756	0.038943722	0.013415826	0.003985778	0.003648465	0	0	0.005294007	0	0.003871538	0	0.004991226	0	0.007432434	0.023949735	0.011712006	0.004077206	0.073763515	0	0.014194912	0.01451652	0	0	0.017217047
	Down T0, yeast, egg	0.00104451	0.069630598	Pullulanase GH13	0	0	0	0	0.017900392	0.012978981	0	0	0.00491389	0.027230633	0.01097156	0.002174302	0.004581768	0	0	0.040543149	0.033148218	0.021238615	0.011374405	0	0	0.041582857	0.019137143	0	0	0	0.046273274	0.069630598	0	0	0.002800933	0.003830708	0.043400586	0.008388647	0.016131382	0.006657395	0	0	0.007444772	0.008749823	0.020241025	0	0	0	0.019062189
	Yeast	5.55771E-07	0.065527502	GH27	0	0	0	0	0	0	0	0	0	0	0	0	0	0	0	0	0	0	0	0	0	0	0	0	0	0	0	0	0.006814626	0	0	0	0.013486931	0	0.019134565	0	0	0	0	0	0	0	0	0	0
	Soy repro	2.44704E-24	0.06459546	Beta-xylosidase GH3	0.018745419	0	0	0	0	0	0	0	0	0	0	0.002168009	0	0.008432433	0	0.007933342	0.008473445	0.017411091	0	0	0.012278294	0.00941419	0.010398171	0.048418333	0	0	0	0	0	0	0	0	0	0	0	0	0	0	0	0	0	0	0	0	0
	Soy repro	0.000172208	0.053812416	GH4	0	0	0	0	0	0	0	0	0	0	0	0	0	0.053812416	0.032864384	0	0	0	0	0	0.015671033	0	0	0	0	0	0	0	0	0	0	0	0	0	0	0	0.006441604	0	0	0	0	0	0	0	0
	Yeast	1.44759E-08	0.05109171	GH99	0	0	0	0	0	0	0	0	0	0	0	0	0	0	0	0	0	0	0	0	0	0	0	0	0	0	0	0	0	0	0	0	0	0	0	0	0	0	0	0	0	0	0	0	0
	Soy	3.25554E-12	0.048893645	GH51	0.006476853	0	0	0.003496596	0.015383921	0	0	0.013805686	0.012996132	0.018837558	0.008925313	0.012979635	0.016554752	0	0.012940452	0.00605763	0	0	0.007545961	0.022947668	0	0.007210713	0	0	0	0	0	0	0	0	0	0	0	0	0.005594554	0.009052434	0	0.007699448	0.010279454	0	0.013768211	0	0	0	0.008639976
		0.546314587	0.048757036	N(4)-(Beta-N-acetylglucosaminyl)-L-asparaginase	0	0	0	0	0	0	0	0	0	0	0	0	0	0	0	0	0	0	0.018220286	0.048757036	0	0	0	0	0	0	0	0	0	0	0	0	0	0	0	0	0	0	0	0	0	0	0	0	0
	T0	0.005299657	0.047225708	GH94	0.047225708	0	0	0.003870543	0.005766398	0	0	0	0	0.018484637	0.007303809	0.022727068	0	0	0	0	0	0	0	0	0.00214892	0	0	0	0.002399399	0.004392679	0.004278168	0	0	0	0.002330627	0	0	0	0	0	0	0	0	0	0	0.005250265	0	0	0
		0.018364231	0.046070302	GH13	0	0	0	0	0.015022375	0	0.008827872	0	0	0.004570501	0.001841512	0	0	0	0.001768572	0.025574278	0.009111729	0.01248175	0.002115091	0	0	0.020224667	0.01118144	0.001859484	0	0	0.018742712	0.016926986	0	0	0	0	0.01658429	0.009189964	0.007837288	0	0	0.002154332	0	0.046070302	0.015000737	0.005152825	0	0	0
amylo-?-1,6-glucosidase	Yeast then egg	2.37739E-29	0.045162809	GH133	0	0	0	0	0.003830239	0	0	0	0	0	0	0	0	0	0.002511646	0	0	0	0	0	0	0	0	0	0	0	0	0	0	0	0	0	0	0	0	0	0	0	0	0	0	0	0	0	0
Fucosidase	Egg	1.02307E-17	0.043538178	GH29	0	0	0	0	0	0	0	0	0	0	0	0.003420306	0	0	0	0	0.006485115	0	0	0	0	0	0	0	0	0	0.00700539	0	0	0	0.001398376	0	0	0	0	0	0	0	0.012155089	0	0	0	0	0	0
		0.135015557	0.04062879	GH171	0	0	0	0	0	0	0	0	0	0	0	0	0	0	0	0	0	0	0	0	0	0	0	0	0	0	0	0	0	0	0	0	0	0	0	0	0	0	0	0	0	0	0	0	0
		0.418450963	0.03960233	GH28	0	0	0	0	0	0	0	0.006023415	0	0.03960233	0.002907464	0.002694414	0.005512954	0	0.00291369	0	0.005190512	0	0	0	0	0	0	0	0	0	0.006417251	0.009656482	0	0	0	0.010291609	0	0	0	0	0	0	0	0	0	0	0	0	0
		0.170942414	0.036018287	GH42	0.002297805	0	0	0.007671621	0.007236698	0.012863131	0	0	0	0.005617337	0.015837356	0.004304868	0	0	0	0	0	0	0	0	0	0	0	0	0	0	0	0	0.007558405	0	0	0	0	0	0.010611499	0	0	0	0	0	0	0.007449158	0.004000781	0	0
		0.078310669	0.035607298	GH31	0.003789197	0.005876936	0	0.001828428	0.021514795	0.005705865	0	0	0.006899039	0.023452383	0.00787438	0	0	0.001797824	0.006161067	0.016670151	0.014872354	0.001343827	0	0	0	0.013548977	0.007222989	0.015729375	0	0	0	0.017920739	0.004818616	0	0.002399263	0	0.004768299	0.00263846	0.008456272	0.005666409	0	0	0	0.006279821	0	0.007766788	0	0.006624422	0.003997055
	Soy T0	0.000144012	0.031853831	GH26	0	0	0.011408771	0.002980121	0.016751606	0.003795636	0	0	0.006806195	0.031853831	0.010267443	0	0.006346175	0	0.007879233	0.019900702	0.014170363	0.009705673	0.004011229	0.010733951	0	0.023615391	0.013041849	0.00289183	0	0	0	0	0	0.011470922	0.003879553	0	0	0	0	0	0	0.0027561	0.01741748	0.010235362	0	0	0	0	0.007217094
	T0	0.000258864	0.030378586	GH5	0.003619418	0	0.005423658	0.006738162	0.019969739	0.006575381	0	0	0	0.030378586	0.015141793	0.002574045	0	0	0	0	0.00818269	0	0	0	0	0	0	0	0	0	0	0	0	0	0	0	0.009659211	0	0	0	0	0	0	0	0.020206875	0	0	0	0
	Soy	0.010481908	0.026830821	Beta-xylosidase GH43	0.003042697	0	0	0	0.008747071	0	0.007437401	0.002613558	0	0.013306316	0.00536128	0	0.005091699	0	0.026830821	0.004242314	0.004932827	0	0	0	0	0	0	0.005488034	0	0.00290437	0.005657314	0	0	0	0.003659813	0.008430078	0	0	0.005916609	0	0	0.003498879	0	0	0	0.003881569	0.004448236	0	0.006991559
		0.099273174	0.020019169	GH112	0	0	0	0	0	0	0	0	0	0	0	0	0	0.006229451	0	0	0	0	0	0	0.006446759	0	0.003556319	0.002118517	0.002686792	0	0	0	0	0	0.020019169	0	0	0	0	0	0.003942011	0.005489201	0	0	0	0.012796015	0	0	0
	Egg	1.79485E-07	0.019420068	GH66	0	0	0	0	0	0	0	0	0	0	0	0	0.005177707	0	0.005473012	0	0	0	0	0	0	0	0	0	0	0	0	0	0	0	0	0	0	0	0	0	0	0	0	0	0	0	0	0	0
		0.653204554	0.018576986	GH24	0	0	0	0	0	0	0	0	0	0	0	0	0.018576986	0	0	0	0	0	0	0	0	0	0	0	0	0	0	0	0	0	0	0	0	0	0	0	0	0	0	0	0	0	0	0	0
?-L-arabinofuranosidase	Egg then soy	1.64628E-05	0.017825236	GH127	0.003112421	0	0	0	0	0	0	0.002452227	0	0	0	0	0	0.005990969	0	0	0	0	0.002783655	0	0.004322113	0	0	0.001069904	0	0	0	0.008024612	0	0	0.006143686	0	0	0	0.006191563	0	0.004150602	0.001661084	0	0.003786827	0	0	0	0	0
		0.637424627	0.016232886	GH88	0	0	0	0	0.003195174	0	0	0	0.008239078	0.014383445	0.007182333	0	0	0	0	0	0.00589431	0	0	0	0	0	0	0	0.010314443	0	0	0	0	0	0	0	0.013137528	0	0	0	0	0	0	0	0	0	0	0.016232886	0
		0.117053243	0.014539462	GH36	0.006772263	0	0.007396559	0	0	0	0	0.004610411	0	0.005105281	0.002789448	0	0	0	0	0	0.00757038	0	0.010807278	0	0	0	0	0	0	0	0	0	0	0	0.005123355	0	0	0	0	0.005784153	0.003887936	0	0.00697884	0	0	0	0	0	0.003995177
		0.978024013	0.01347884	GH0	0	0	0	0	0	0	0	0	0	0	0	0	0	0	0	0.010174925	0	0	0	0	0	0	0.003334049	0	0	0	0	0.01347884	0	0	0	0	0	0	0	0	0	0	0	0	0	0	0	0.009173272	0
	Yeast	0.001043843	0.012463886	GH128	0	0	0	0	0	0	0	0	0	0	0	0	0	0	0	0	0	0	0	0	0	0	0	0	0	0	0	0	0	0	0	0	0	0	0	0	0	0	0	0	0	0	0	0	0
		0.079324768	0.011708545	GH78	0	0	0	0	0	0	0	0.003562877	0	0	0	0	0	0.001473992	0.001862082	0	0.006752387	0.003127266	0	0	0	0.010408175	0.006729434	0.006249884	0	0	0.003775682	0.005681531	0.003094564	0	0	0	0	0	0	0	0	0	0	0	0	0	0	0	0
		0.475607143	0.011440187	GH23	0	0	0	0	0	0	0	0	0	0.011440187	0	0	0	0	0	0	0	0	0	0	0	0	0	0	0	0	0.005810214	0	0	0	0	0.007813243	0	0	0	0	0	0	0	0	0	0	0	0	0
Fucosidase	Egg	4.45775E-05	0.011403687	GH95	0	0	0	0	0	0	0	0.002099132	0	0	0	0	0.004757785	0.000460444	0.000628642	0	0.002159189	0	0.002374294	0	0.002011329	0	0	0.001874991	0	0.001370475	0	0	0	0	0.002501589	0	0	0	0.00279185	0	0.001099847	0	0	0.007650543	0.005332043	0.002747374	0	0	0.003299083
	Egg	0.015201013	0.010999301	GH140	0	0	0	0	0	0	0	0	0	0	0	0	0	0	0	0	0	0	0	0	0	0	0	0	0	0	0	0	0	0	0	0	0	0	0	0	0	0	0	0	0	0	0	0	0
		0.419103309	0.010783072	Isoamylase GH13	0	0	0	0	0	0	0	0	0	0	0	0	0	0	0.002465771	0	0	0	0	0	0.002461156	0	0	0	0	0	0	0.010783072	0	0	0	0.003407904	0	0	0	0	0	0	0	0	0	0	0	0	0
		0.547057035	0.0103407	GH50	0	0	0	0	0	0	0	0	0	0	0	0	0	0	0	0	0	0	0	0	0	0	0	0	0	0	0	0	0	0	0	0	0	0	0	0	0	0	0	0.0103407	0	0	0	0	0
	Casein	0.004510592	0.009560361	GH123	0	0	0	0	0	0	0	0	0	0	0	0	0	0	0	0	0	0	0	0	0	0	0	0	0	0	0	0	0	0	0	0	0	0.004992887	0	0	0	0.003187993	0	0	0	0	0	0	0
		0.697073662	0.009171763	GH136	0	0	0	0	0	0	0	0	0	0	0	0	0	0	0	0.009171763	0	0	0	0	0	0	0	0	0	0	0	0	0	0	0.004168686	0.002149953	0	0	0	0	0	0	0	0	0	0	0	0	0
		0.4013091	0.008578275	Beta-glucuronidase GH2	0	0	0.00455408	0	0	0	0	0	0	0	0	0	0	0	0	0	0	0	0	0	0	0	0	0	0.003220562	0	0	0	0	0	0	0.008578275	0	0	0	0	0	0	0	0	0	0	0	0	0
		0.719076994	0.008019405	GH73	0	0	0	0	0	0	0	0	0	0	0	0	0	0	0	0	0	0	0	0	0	0	0	0	0	0	0	0	0	0	0	0	0	0	0	0	0	0	0	0	0	0	0	0	0
		0.727247708	0.007759622	Mannonate dehydratase	0	0	0	0	0	0	0	0	0	0	0	0	0	0	0	0	0	0	0	0	0	0	0	0	0	0	0	0	0	0	0	0	0	0	0	0	0	0	0	0	0	0	0	0	0
		0.710700898	0.007066631	GH9	0	0	0	0	0	0	0	0	0	0.007066631	0	0	0	0	0	0	0	0	0	0	0	0	0	0	0	0	0	0	0	0	0	0	0	0	0	0	0	0	0	0	0	0	0	0	0
	Soy control	0.006261977	0.006605355	GH51 Like	0	0	0	0	0	0	0	0	0	0	0	0	0	0.000652675	0	0	0	0	0	0	0	0	0	0	0	0	0	0	0	0.003949006	0	0	0	0	0	0	0	0	0	0	0	0	0	0	0
		0.665869185	0.006044594	Amylosucrase GH13	0	0	0	0	0	0	0	0	0	0	0	0	0	0	0	0	0	0	0	0	0	0	0	0	0	0	0	0	0	0	0.006044594	0	0	0	0	0	0	0	0	0	0	0.003856199	0	0	0
		0.683047586	0.006011915	Pectin lyase	0	0	0	0	0	0	0	0	0	0	0	0.002748797	0.005083255	0	0	0	0.002130256	0	0	0	0.001322918	0	0	0	0.003451013	0	0.002633726	0.00396315	0.001961944	0	0	0	0	0	0	0	0.003887936	0	0	0	0.005260595	0	0	0	0
		0.683045637	0.005943018	GH113	0	0	0	0	0	0	0	0	0	0	0	0	0	0	0	0	0	0	0.005943018	0	0	0	0	0	0	0	0	0	0	0	0	0	0	0	0	0	0	0	0	0	0	0	0	0	0
		0.424243044	0.005935847	GH89	0	0	0	0	0	0	0	0	0	0	0	0	0.001144587	0	0	0	0	0	0	0	0	0	0	0	0	0.000659394	0.004698971	0	0	0	0.002559869	0	0	0	0	0	0	0	0	0	0	0	0	0	0
	Soy control	0.003867029	0.005886421	GH79	0	0	0	0	0	0	0	0	0	0	0	0.005886421	0	0	0	0	0	0	0	0	0	0	0	0	0	0	0	0	0	0	0	0	0	0	0	0	0	0	0	0	0	0	0	0	0
	Yeast	1.18315E-06	0.00526966	GHL10	0	0	0	0	0	0	0	0	0	0	0	0	0	0	0	0	0	0	0	0	0	0	0	0	0	0	0	0	0	0	0	0	0	0	0	0	0	0	0	0	0	0	0	0	0
		0.539868266	0.00476053	GH165	0	0	0	0	0	0	0	0	0	0	0	0	0	0	0	0	0	0	0	0	0	0	0	0	0	0	0	0	0	0	0	0	0	0	0	0	0	0	0	0	0	0	0	0	0
		0.056010154	0.004015136	GH39	0	0	0	0	0	0	0	0	0	0	0	0	0	0	0	0	0	0	0	0	0	0	0	0	0	0	0	0	0	0	0	0	0	0	0	0	0	0	0	0	0	0	0	0	0
		0.187169724	0.003890044	Beta-mannosidase GH2	0	0	0	0	0	0	0	0.001923781	0	0	0	0	0	0	0	0	0.003430474	0.003559553	0	0	0	0	0	0.002100232	0	0	0	0	0	0	0	0.002623074	0	0	0	0	0	0	0	0	0	0	0	0	0
		0.162825846	0.003628245	GH106	0.001743245	0	0	0	0	0	0	0	0	0	0	0	0	0	0.003628245	0	0	0	0	0	0	0	0	0	0	0	0	0	0	0	0	0	0	0	0	0	0	0	0	0	0	0	0	0	0
		0.71109342	0.002492472	GH115	0	0	0	0	0	0	0	0	0	0	0	0	0	0	0	0	0	0	0	0	0	0	0	0	0	0	0	0	0	0	0	0	0	0	0	0	0	0	0	0	0	0	0	0	0
		0.689931557	0.002454305	GH6	0	0	0	0	0	0	0	0	0	0	0	0	0	0	0	0	0	0	0	0	0	0	0	0.002454305	0	0	0	0	0	0	0	0	0	0	0	0	0	0	0	0	0	0	0	0	0
		0.055158945	0.002068702	GH161	0	0	0	0	0	0	0	0	0	0	0	0	0	0	0	0	0	0	0	0	0	0	0	0	0	0	0	0	0	0	0	0	0	0	0	0	0	0	0	0	0	0	0	0	0
		0.642046348	0.001951223	Beta-hexosaminidase	0	0	0	0	0	0	0	0	0	0	0	0	0	0.00131112	0	0	0	0	0	0	0	0	0	0	0	0.001951223	0	0	0	0	0	0	0	0	0	0	0	0	0	0	0	0	0	0	0
		0.482052998	0.001696976	GH8	0	0	0	0	0	0	0	0	0	0	0	0	0	0	0	0	0	0	0	0	0	0	0	0	0	0	0	0	0	0	0	0	0	0	0	0	0	0	0	0	0	0	0	0	0
		0.681909504	0.001011542	GH63	0	0	0	0	0	0	0	0	0	0	0	0.001011542	0	0	0	0	0	0	0	0	0	0	0	0	0	0	0	0	0	0	0	0	0	0	0	0	0	0	0	0	0	0	0	0	0
[truncated: 65 more columns]
