# Supplementary material for: Dietary protein source alters gut microbiota composition and function
Source: ISME J. 2025 Mar 21;19(1):wraf048. doi: 10.1093/ismejo/wraf048 (PMC12066410; doi:10.1093/ismejo/wraf048)
Supplement: Data_Set_19_wraf048 [file data_set_19_wraf048.txt]

Extended Data Table 19: In vitro B. theta proteome
In vitro proteome of B. theta grown in minimal media with different source of protein. Protein abundances are %NSAF values.
MetaGenomeName	Protein names	Gene Names	KEGG	PUL	UniProtID		Egg1_1000ng_140min_Run1_Proteins.txt	Egg2_1000ng_140min_Run1_Proteins.txt	Egg3_1000ng_140min_Run1_Proteins.txt	Egg4_1000ng_140min_Run1_Proteins.txt	Glu2_1000ng_140min_Run1_Proteins.txt	Glu3_1_1000ng_140min_Run1_Proteins.txt	Glu3_2_1000ng_140min_Run1_Proteins.txt	Glu4_1000ng_140min_Run1_Proteins.txt	Mu1_1000ng_140min_Run1_Proteins.txt	Mu2_1000ng_140min_Run1_Proteins.txt	Mu3_1000ng_140min_Run1_Proteins.txt	Mu4_1000ng_140min_Run1_Proteins.txt	Soy1_1000ng_140min_Run1_Proteins.txt	Soy2_1000ng_140min_Run1_Proteins.txt	Soy3_1000ng_140min_Run1_Proteins.txt	Soy4_1000ng_140min_Run1_Proteins.txt	Y1_1000ng_140min_Run1_Proteins.txt	Y2_1000ng_140min_Run1_Proteins.txt	Y3_1000ng_140min_Run1_Proteins.txt	Y4_1_1000ng_140min_Run1_Proteins.txt
	tRNA (guanine-N(7)-)-methyltransferase (EC 2.1.1.33) (tRNA (guanine(46)-N(7))-methyltransferase) (tRNA(m7G46)-methyltransferase)	BT_3894			AB5-1_Cage1_bin.90_00061	280	0	0.024698765	0	0	0	0	0	0	0	0	0	0	0	0	0	0	0.014957479	0	0.019434153	0
	SusC/RagA family TonB-linked outer membrane protein	BT_3156	BT_3156	PUL50	AB5-1_Cage1_bin.90_00511	1053	0	0	0	0	0	0	0	0	0	0	0	0.001651648	0	0.001760327	0.002269417	0	0	0	0	0
	Arylsulfatase		BT_1040		AB5-1_Cage1_bin.90_00526	516	0	0	0	0.002389225	0	0	0	0	0	0	0	0	0	0	0	0	0	0	0.004218266	0
	Uroporphyrinogen-III synthase HemD, putative				AB5-1_Cage1_bin.90_00587	248	0.028181265	0.022815574	0.019464941	0.037283473	0.079728483	0.093942565	0.074361022	0.098085623	0.026201023	0.029300946	0.021718827	0.032726608	0.03111474	0.034880036	0.033725545	0.039079218	0.061920748	0.064139886	0.057048643	0.063414881
	Uncharacterized protein	BT_3382			AB5-1_Cage1_bin.90_00760	730	0.000736455	0	0.001469499	0.000844411	0.000773881	0.002716148	0.000743011	0.000708984	0	0.003828575	0.002213535	0.001588297	0.002265104	0	0.002455167	0.001659528	0.002868558	0.00242111	0.00074542	0.002228657
	TonB-dependent receptor plug domain protein				AB5-1_Cage1_bin.90_00851	1065	0	0	0	0	0	0	0	0	0	0	0	0	0	0	0	0	0	0	0	0.001018416
	Fibronectin type III domain-containing protein				AB5-1_Cage1_bin.90_00914	701	0	0.014349691	0.013772626	0.013190159	0	0.009192668	0.009284988	0.005906513	0	0.014353058	0	0.014059036	0.011007783	0.016746966	0.011079189	0.016417732	0	0	0.008538829	0.01005704
	Tetratricopeptide repeat protein				AB5-1_Cage1_bin.90_00969	556	0	0	0	0	0	0	0	0	0	0	0	0.002085354	0	0	0	0	0	0	0	0
					AB5-1_Cage1_bin.90_01101	504	0	0	0.003192662	0	0	0	0	0.01745732	0.004688206	0	0	0	0	0.009807538	0	0.006009205	0	0	0	0
					AB5-1_Cage1_bin.90_01111	1110	0	0	0	0.001666	0	0	0	0	0	0.000503578	0	0	0	0	0	0	0.002515372	0	0	0
					AB5-1_Cage1_bin.90_01182	1041	0.002065752	0.001207869	0.002060969	0.001184285	0	0	0	0	0	0.003758697	0.002069652	0.002227583	0	0	0	0	0.004023145	0.012450536	0.016204462	0.009898007
					AB5-1_Cage1_bin.90_01183	659	0	0	0	0	0	0	0	0	0	0	0	0	0	0	0	0	0	0.023243634	0.022294719	0.023864781
					AB5-1_Cage1_bin.90_01202	678	0.031717512	0.036163919	0.034017392	0.03273027	0.015831463	0.016084561	0.018399934	0.021374084	0.027880305	0.033802135	0.037338444	0.028216873	0.034956552	0.033718838	0.039652031	0.03394935	0.040151346	0.027805863	0.02086735	0.03279435
					AB5-1_Cage1_bin.90_01210	511	0	0.009842596	0	0	0	0	0	0	0	0	0	0	0	0	0	0	0	0	0	0
					AB5-1_Cage1_bin.90_01254	1035	0	0	0	0	0	0	0	0	0.002853691	0.002160278	0.002602062	0.002800621	0	0	0	0	0	0	0	0
					AB5-1_Cage1_bin.90_01279	263	0	0	0	0	0	0	0	0	0	0	0	0	0	0	0	0	0.015924313	0	0	0
					AB5-1_Cage1_bin.90_01304	430	0.00375078	0	0	0.00573414	0	0.004611134	0.006306954	0	0	0	0	0	0	0	0	0	0.001623292	0.005480342	0.008858358	0
					AB5-1_Cage1_bin.90_01306	472	0	0	0.017045569	0.020895596	0	0.010502054	0	0	0	0	0.019399698	0.022108289	0.021019401	0	0.013923015	0	0	0.014978052	0	0
					AB5-1_Cage1_bin.90_01307	449	0	0	0	0	0	0.02097604	0.014496161	0	0.03025929	0.017428967	0.016794603	0	0	0.020641701	0.027941877	0.026981198	0.029537413	0	0	0
					AB5-1_Cage1_bin.90_01448	1803	0	0	0	0	0	0.002474361	0.001203323	0	0.001638142	0.002170163	0	0.002572284	0	0	0.00231945	0.001679778	0.001935706	0	0	0
					AB5-1_Cage1_bin.90_01503	1041	0	0	0	0	0	0	0	0	0.002269794	0	0	0	0.001058934	0.001780619	0	0.001163742	0	0	0	0
					AB5-1_Cage1_bin.90_01535	1055	0	0	0.003558835	0	0	0	0	0	0	0	0	0	0	0	0	0	0	0	0.002063152	0
					AB5-1_Cage1_bin.90_01623	749	0	0	0	0	0	0	0	0.001381998	0	0	0	0	0	0	0	0	0	0	0	0
					AB5-1_Cage1_bin.90_01671	159	0	0	0	0	0	0	0	0.035805912	0	0	0	0	0.027732096	0	0	0	0	0	0	0
					AB5-1_Cage3_bin.41_01530	363	0	0	0	0	0	0.002731113	0	0	0	0	0	0	0	0	0	0	0	0	0	0
					AB5-1_Cage3_bin.41_01580	718	0	0	0	0	0	0	0	0	0	0.000778512	0	0	0	0	0	0	0	0	0	0
					AB5-1_Cage3_bin.41_01651	354	0	0	0	0	0	0	0	0	0	0	0	0	0	0	0	0	0.067041057	0.004992684	0.013834482	0.019915213
					AB6-1_Cage3_bin.98_00035	1118	0	0	0	0	0	0	0	0	0	0	0	0	0	0	0	0	0	0	0	0
					AB6-1_Cage3_bin.98_00064	155	0	0	0	0	0.003644731	0	0	0	0	0	0	0	0	0	0	0	0	0	0	0
					AB6-1_Cage3_bin.98_00139	139	0	0	0	0	0	0	0	0	0	0	0	0.012512125	0	0	0	0	0	0	0	0
					AB6-1_Cage3_bin.98_00178	1106	0	0	0	0	0.002553948	0	0	0	0.002136398	0.001516199	0	0	0	0.001675972	0.001620499	0	0.003786704	0	0.001968016	0
					AB6-1_Cage3_bin.98_00296	1102	0	0.000570504	0	0	0	0	0	0	0	0	0	0	0	0	0.002710635	0.001099325	0	0	0	0
					AB6-1_Cage3_bin.98_00297	736	0	0	0	0	0	0	0	0	0	0	0	0	0	0	0	0	0	0	0.001478686	0
					AB6-1_Cage3_bin.98_00474	821	0.032741281	0.034459576	0.037891962	0.035288361	0.028212258	0.027773519	0.031050801	0.034671985	0.033816756	0.034042137	0.038707659	0.043779739	0.038938092	0.041392351	0.042205345	0.043529775	0.050161908	0.032291295	0.028500268	0.04029318
					AB6-1_Cage3_bin.98_00598	406	0	0	0	0	0	0	0	0	0	0	0	0	0	0	0.001471488	0	0	0	0	0
					AB6-1_Cage3_bin.98_00600	654	0	0	0	0	0	0	0	0	0.001806465	0	0	0	0	0	0	0	0	0	0	0
					AB6-1_Cage3_bin.98_00634	525	0	0	0	0.002348267	0	0	0	0	0	0	0	0.001104245	0	0	0.00113795	0	0	0	0	0
					AB6-1_Cage3_bin.98_00892	355	0	0	0	0	0	0	0	0	0	0	0	0.001633038	0	0	0	0	0	0	0	0
					AB6-1_Cage3_bin.98_00954	205	0	0	0	0	0	0	0.002645844	0	0	0.005453384	0	0	0	0	0.002914263	0	0.006809909	0	0	0
					AB6-1_Cage3_bin.98_01002	142	0.124937961	0.216944334	0.196416177	0.256118208	0.266553014	0.21992188	0.240641385	0.262423867	0.328636645	0.310977316	0.246554574	0.249038289	0.170786743	0.26542514	0.218774962	0.260207049	0.186792936	0.224037912	0.252917712	0.385725094
					AB6-1_Cage3_bin.98_01069	360	0.064214746	0.061123205	0.058106452	0.059929731	0.056493325	0.049569694	0.052733143	0.046005172	0.057430525	0.052791789	0.061343621	0.061193561	0.050524412	0.056638534	0.068039948	0.068985676	0.050412246	0.049094728	0.046857903	0.055737064
					AB6-1_Cage3_bin.98_01082	532	0.006063291	0.008272313	0.009073882	0.008110791	0	0	0	0	0.01443474	0.011557689	0.010124566	0.004358861	0.001036044	0	0.002245955	0	0	0	0	0
					AB6-1_Cage3_bin.98_01181	980	0	0.000641526	0	0	0	0	0	0	0	0	0	0	0	0	0	0	0	0	0	0
					AB6-1_Cage3_bin.98_01308	627	0	0	0	0.016713144	0	0	0	0	0	0	0	0	0.020218555	0	0	0	0	0	0	0.012973841
					AB6-1_Cage3_bin.98_01336	1176	0	0	0	0	0	0	0	0	0	0	0	0	0	0	0	0	0	0.001001933	0	0
					AB6-1_Cage3_bin.98_01429	175	0	0	0	0	0	0	0	0	0	0	0	0	0	0	0	0	0.007977322	0	0	0
					AB6-1_Cage3_bin.98_01434	377	0	0	0	0	0	0	0	0	0	0	0	0	0.007310019	0	0	0	0	0	0	0
					AB6-1_Cage3_bin.98_01472	991	0	0	0	0	0	0	0	0	0.001192157	0	0.001087037	0.00175498	0.003337086	0.003117431	0.004822797	0.003056145	0.002113065	0	0.001647295	0
					AB6-1_Cage3_bin.98_01473	525	0	0	0	0	0	0	0	0	0	0	0	0	0	0	0	0	0	0	0	0
					AB6-1_Cage3_bin.98_01475	362	0	0	0	0	0	0	0	0	0	0	0	0	0	0	0	0	0	0	0	0
					AB6-1_Cage3_bin.98_01581	165	0	0	0	0	0	0	0.016436304	0	0	0	0	0	0	0	0	0	0	0	0.003297917	0
					AB6-1_Cage3_bin.98_01628	308	0.085529155	0.073483928	0.085331154	0.064043646	0.053191767	0.069204442	0.04050375	0.073936883	0.072880295	0.063519532	0.06645397	0.062113765	0.089476526	0.060182622	0.069828772	0.070799363	0.092917675	0.051645103	0.042401789	0.075711631
					AB6-1_Cage3_bin.98_01681	615	0	0	0	0	0	0	0	0	0	0	0	0	0	0	0	0.000984923	0	0	0	0
					AB6-1_Cage3_bin.98_01777	374	0.058936056	0	0	0	0	0	0	0.15360684	0.03632733	0.031386122	0	0	0	0	0	0	0.091451256	0	0.03491912	0
					AB6-1_Cage3_bin.98_01824	839	0.010252431	0	0	0.011020621	0.007406753	0.005908188	0.00840426	0	0.008448829	0	0.010271789	0	0	0	0	0	0.025790807	0.021767865	0	0
					AB6-1_Cage3_bin.98_01887	1017	0	0	0	0	0	0	0	0	0	0.000549628	0	0	0	0	0	0	0	0	0	0
					AB6-1_Cage3_bin.98_01890	282	0.001906425	0.004458836	0	0.006557661	0.006009928	0.003515581	0.007693589	0	0	0.00198217	0.001910025	0.006167324	0.001954523	0	0.002118525	0	0.002475233	0.002089137	0.001929632	0
					AB6-1_Cage3_bin.98_01892	382	0	0	0	0	0	0	0	0	0	0	0	0	0	0	0.003127874	0.00317135	0	0	0	0
					AB6-1_Cage3_bin.98_01916	520	0.034117674	0.036270913	0.038164593	0.030821005	0.007604871	0.009532633	0.009387658	0.003981217	0.018175814	0.038698054	0.035217914	0.027871561	0.028618723	0.034458409	0.044806795	0.027956672	0.022819744	0.022659105	0.010464544	0.013557664
					AB6-1_Cage3_bin.98_02103	1463	0.001102417	0	0.002932972	0.002949378	0	0.002710578	0	0	0	0	0.002945328	0.003962601	0	0	0.002450132	0.001242094	0.000954225	0	0	0
					AB6-1_Cage3_bin.98_02204	160	0.033600739	0.027505442	0.026818363	0.030821005	0.031777496	0.034079164	0.027119902	0.061460034	0.025843736	0.041922891	0.040397019	0.032609727	0.031003616	0.038617182	0.037338996	0.030286394	0.026175589	0.025774732	0.023806838	0.023725912
					AB6-1_Cage3_bin.98_02252	215	0	0	0.044905165	0	0.049924334	0.050722477	0.027750598	0.012036237	0	0	0	0	0	0	0	0	0	0.019181196	0.010123838	0
					AB6-1_Cage3_bin.98_02280	201	0.088264629	0.090707358	0.093397283	0.088936232	0.179879245	0.15783385	0.143020379	0.193118725	0.099921766	0.080647685	0.088431285	0.086526638	0.109686647	0.129108192	0.086195493	0.099447862	0.138908599	0.087930855	0.132655016	0.116015833
					AB6-1_Cage3_bin.98_02353	478	0	0	0	0.001289582	0	0	0	0	0	0	0	0	0	0	0	0	0	0	0	0
					AB6-1_Cage3_bin.98_02365	512	0	0.034381803	0	0	0	0.058089485	0.043434218	0	0.036919623	0.039302711	0.041028222	0.043026723	0	0.031376461	0.031504778	0	0.028629551	0	0	0.073084284
					AB6-1_co.bin.48_00099	570	0	0	0	0	0	0	0	0	0	0	0	0	0	0	0	0	0	0	0.00190932	0
					AB6-1_co.bin.48_02036	1482	0	0	0	0	0	0	0	0	0	0	0	0	0	0	0.00120936	0	0	0	0	0
					amb_Cage1_bin.62_01037	125	0.266655468	0.226330497	0.240292529	0.231773955	0.338959952	0.380695247	0.347134747	0.422327476	0.26936557	0.268306504	0.262849934	0.241167046	0.299839417	0.217491971	0.234190183	0.247136977	0.273622158	0.249793974	0.27860802	0.308030131
					amb_Cage1_bin.90_00455	592	0	0	0.010872309	0	0	0.005023955	0	0	0	0	0	0.006854898	0	0.009393369	0.008073296	0	0	0	0.010111012	0
AB6-1_Cage3_bin.98_00927	Winged helix-turn-helix domain-containing protein	BT_0631a	bth:BT_0631a;		E7MCA2	66	0.602776901	0.571541659	0.617635017	0.607080395	0.641969607	0.518228615	0.443780216	0.525399972	0.411709737	0.601318239	0.652881109	0.685133654	0.317343411	0.683407105	0.552164547	0.780104094	0.253823894	0.589136731	0.313302106	0.27937005
	Integrase	BT_0785a	bth:BT_0785a;		E7MCA3	57	0.056590719	0.033089254	0.056459711	0.054071938	0.029733329	0.043482187	0.038063021	0.063559777	0.020726806	0.029419573	0.066147165	0.0406827	0.029009232	0.032519732	0.031443365	0.010626805	0.036737669	0.020671464	0.028639805	0.028542451
AB6-1_Cage3_bin.98_00388	DUF4295 domain-containing protein	BT_0914a	bth:BT_0914a;		E7MCA4	52	0.175757714	0.241806086	0.185665587	0.213376186	0.434564042	0.400370603	0.438090726	0.656900769	0.318076753	0.204239727	0.207164198	0.256418365	0.254388646	0.249526409	0.18382275	0.198026424	0.281890959	0.294568366	0.345329952	0.365014036
AB5-1_Cage1_bin.90_00391	Putative lipoprotein	BT_1976a	bth:BT_1976a;		E7MCA5	280	0.034560761	0.029189449	0.026818363	0.022015003	0.018158569	0.015933116	0.02324563	0.020332643	0.025316313	0.031941251	0.026931346	0.024845506	0.025590286	0.026480354	0.029871197	0.030286394	0.042379525	0.018936538	0.021377568	0.015494473
	DUF4377 domain-containing protein	BT_2676a	bth:BT_2676a;		E7MCA6	161	0.003339204	0.007809886	0.003331474	0.003828696	0.003508902	0.006157726	0.003368932	0	0.003669031	0.003471875	0.003345509	0.003600798	0	0.003837732	0.003710708	0	0	0.007318469	0.003379853	0
AB6-1_co.bin.48_00075	30S ribosomal protein S21	rpsU BT_2742a	bth:BT_2742a;		E7MCA7	63	0.238938591	0.259461769	0.255412977	0.26418004	0.376622169	0.401278472	0.396036666	0.86259697	0.243786718	0.275049657	0.247939373	0.248455061	0.288710923	0.245188459	0.218107151	0.221138751	0.27699036	0.364703691	0.345496056	0.344321631
	Ferrichrome ABC transporter substrate-binding protein	BT_3193a	bth:BT_3193a;		E7MCA8	146	0.003682273	0.012918407	0.007347497	0.016888222	0.007738812	0	0.003715055	0.010634757	0	0	0.007378451	0.011912229	0	0.01692808	0.016367779	0.004148821	0	0.004035183	0.007454196	0
AB5-1_Cage1_bin.90_00739	DUF4254 domain-containing protein	BT_3361a	bth:BT_3361a;		E7MCA9	201	0.069541829	0.078195998	0.080054814	0.082802699	0.067454717	0.05672154	0.05936695	0.105571569	0.061716385	0.072304821	0.080392077	0.098063523	0.057585489	0.089146132	0.089167752	0.078352861	0.086817874	0.076206741	0.054144904	0.078243236
AB5-1_Cage1_bin.90_00066	Conserved hypothetical membrane protein	BT_3901a	bth:BT_3901a;		E7MCB0	189	0.324273802	0.345949025	0.280954275	0.339194125	0.316840873	0.251782571	0.272633937	0.350515594	0.29691972	0.257304518	0.256489007	0.272993833	0.233301756	0.294226151	0.24655591	0.28844185	0.325002023	0.183910408	0.241847239	0.140597999
AB5-1_Cage1_bin.90_01059	Glucan 1,4-alpha-glucosidase SusB (EC 3.2.1.3) (Alpha-glucosidase SusB) (Glucoamylase SusB) (Starch-utilization system protein B)	susB BT_3703	bth:BT_3703;		G8JZS4	738	0.005099299	0.006815131	0.004360709	0.005846803	0.001530984	0.001343352	0.00220487	0	0.077641267	0.089374908	0.106557628	0.099763573	0.091115716	0.078699515	0.105237279	0.110803881	0.112552668	0.029536665	0.053825758	0.02939331
	FucR	BT_1272	bth:BT_1272;		G8JZS5	331	0.004872615	0.005698149	0.008102224	0.003724593	0	0	0	0	0.016061709	0.013509894	0.00976363	0.010508673	0.00666073	0.007466766	0.007219625	0.005489981	0.004217618	0.001779869	0	0
AB5-1_Cage1_bin.90_01055	Outer membrane protein SusF (Starch-utilization system protein F)	susF BT_3699	bth:BT_3699;		G8JZS6	485	0	0.00259256	0.002211824	0	0	0	0	0	0.040192909	0.049558332	0.062191974	0.054984557	0.055685762	0.057328601	0.068980908	0.074935408	0.094987705	0.020650153	0.019073519	0.01565421
	L-fuculose kinase	BT_1275	bth:BT_1275;		G8JZS7	476	0	0	0	0	0	0	0	0	0.012409957	0.008220175	0.010184122	0.010961253	0	0	0.002510185	0.003817613	0.00146642	0.001237682	0	0.0011393
	CRP family transcriptional regulator with cAMP-binding domain	BT_4338	bth:BT_4338;		G8JZS9	233	0.025380816	0.026982653	0.02992607	0.031746958	0.024246062	0.008509819	0.013967332	0.00222128	0.022817278	0.019192168	0.025428738	0.037321576	0.016558918	0.02917006	0.033332666	0.028596595	0.035949307	0.03287029	0.016348043	0.027929952
AB5-1_Cage1_bin.90_01056	Outer membrane protein SusE (Starch-utilization system protein E)	susE BT_3700	bth:BT_3700;		G8JZT0	387	0	0.003249074	0.002771924	0.001592817	0	0	0	0	0.032054246	0.023109949	0.032011419	0.034454147	0.032757194	0.041510976	0.038593278	0.048520838	0.072146326	0.018267806	0.015466975	0.011210472
AB6-1_Cage3_bin.98_02141	L-fuculose-1-phosphate aldolase	BT_1274	bth:BT_1274;		G8JZT1	212	0.002535905	0.005931093	0.007590103	0.011630568	0	0	0	0	0.036223026	0.036913238	0.063517325	0.054691366	0.010399536	0.011658017	0.022544299	0.008571621	0.003292527	0.005557894	0.0102671	0.0051161
	L-fucose permease	BT_1277	bth:BT_1277;		G8JZT2	438	0	0.001435379	0.002449166	0.001407352	0	0	0	0	0.004045986	0	0.001229742	0.002647162	0	0.002821347	0.001363982	0	0	0	0	0
		BT_1040	BT_1040	PUL14	lowQ_bin.108_Cage4_BLCODECI_00283	1105	0.125523848	0.129721853	0.156784273	0.13053602	0	0	0	0	0.067892013	0.059691115	0.079941008	0.065055503	0.002992808	0.004473303	0.010813103	0.00767438	0	0	0	0
					lowQ_bin.43_Cage2_BGKAALBD_00074	1120	0.003840085	0.004490684	0.002873396	0	0	0	0	0	0	0.003493574	0	0	0.002952725	0	0	0	0	0.00210406	0	0
					lowQ_bin.43_Cage2_BGKAALBD_00194	164	0.026224967	0.023001067	0.039246384	0.033827932	0.01377886	0.015112711	0.023151136	0.009467528	0.025213401	0.030675286	0.032843105	0.024744508	0.026886605	0.02637271	0.029142631	0.033241164	0.017024773	0.021553783	0.033180262	0.026453979
					lowQ_bin.43_Cage2_BGKAALBD_00208	1039	0	0.002420388	0	0.002373128	0	0	0	0	0	0	0.00518409	0	0.003182919	0	0	0	0	0	0	0
					lowQ_bin.43_Cage2_BGKAALBD_00209	683	0	0.003681967	0.002355932	0	0	0	0	0	0.006919051	0.005728848	0.005520334	0	0	0	0	0	0	0	0	0
					lowQ_bin.43_Cage2_BGKAALBD_00211	611	0	0	0	0	0	0	0	0	0	0.00365939	0	0.003795276	0	0	0	0	0	0	0	0
					lowQ_bin.43_Cage2_BGKAALBD_00247	278	0.102494342	0.072367865	0.071387008	0.079824185	0.130056576	0.108768033	0.126819686	0.148937606	0.097744038	0.096513131	0.104625372	0.106353066	0.095166975	0.097793152	0.090258292	0.113301619	0.075325436	0.127151813	0.10765682	0.091684923
					lowQ_bin.43_Cage2_BGKAALBD_00283	1940	0.000831359	0	0.000552956	0	0	0.000766542	0	0	0	0.001152519	0.001110571	0.001195316	0	0	0.000923851	0.000312231	0	0	0	0
					lowQ_bin.43_Cage2_BGKAALBD_00473	579	0.003714071	0.00108583	0.000926368	0	0	0.00856126	0.008431058	0.001787766	0	0.000965409	0	0	0	0.001067141	0	0	0.004822216	0	0.001879642	0.001873252
					lowQ_bin.43_Cage2_BGKAALBD_00540	58	0.53761183	0.368545828	0.471633273	0.446373171	0.672075768	0.769184901	0.542398042	0.758490439	0.417573668	0.385497851	0.436473534	0.389817424	0.446642134	0.362202537	0.391415682	0.501292042	0.252729825	0.497718963	0.600448318	0.561006795
AB5-1_Cage1_bin.90_00397	Glutamate dehydrogenase (GDH) (EC 1.4.1.3) (NAD(P)H-utilizing glutamate dehydrogenase)	gdhA BT_1970	bth:BT_1970;		P94598	444	0.602997053	0.320011839	0.299592519	0.288773377	0.199762434	0.175280223	0.197901988	0.137549246	0.274069995	0.237940735	0.225641005	0.2245795	0.352553633	0.303371018	0.254308838	0.275578902	0.598972939	0.265376906	0.18996447	0.269931873
	Serine-type anaerobic sulfatase-maturating enzyme (Ser-type anaerobic sulfatase-maturating enzyme) (EC 1.1.98.7) (Anaerobic sulfatase-maturating enzyme) (AnSME) (Chondroitin sulfate/heparin utilization regulation protein)	chuR BT_0238	bth:BT_0238;		Q02550	414	0.006492897	0.006074356	0.003886719	0.002977875	0.002729146	0.003592007	0.00131014	0.002500281	0.004280536	0.005400695	0.007806187	0.004200931	0.007988049	0.004477354	0.005772212	0.002926222	0.005058085	0.004269107	0.003943162	0.006549596
AB6-1_Cage3_bin.98_01617	Protein RecA (Recombinase A)	recA BT_4610	bth:BT_4610;		Q45791	330	0.131959267	0.116213471	0.089394542	0.11394432	0.087307867	0.079611932	0.108479608	0.070576116	0.094872244	0.115182085	0.093035558	0.098378166	0.138628964	0.110468546	0.09776028	0.104625725	0.129027146	0.101759981	0.090692715	0.078880955
	Integrase (Transposase)	BT_0358 BT_0918 BT_1892 BT_2399 BT_2427 BT_2674 BT_3634 BT_4578	bth:BT_0358;bth:BT_0918;bth:BT_1892;bth:BT_2399;bth:BT_2427;bth:BT_2674;bth:BT_3634;bth:BT_4578;		Q877J3	297	0	0	0	0	0	0	0	0	0.001988936	0	0	0	0	0	0	0	0	0	0	0
	Transposase	BT_1869 BT_2138 BT_2556 BT_3480 BT_3707 BT_3826 BT_4291	bth:BT_1869;bth:BT_2138;bth:BT_2556;bth:BT_3480;bth:BT_3707;bth:BT_3826;bth:BT_4291;		Q877N7	127	0.012699492	0.004950361	0.008446728	0.009707403	0.022241467	0.039031255	0.029895955	0.012225784	0.004651291	0.004401353	0.01272347	0.004564791	0.004339964	0.009730314	0.004704125	0.004769511	0.01648856	0.013916616	0.034277561	0.025620783
	Putative receptor (Putative receptor protein) (Transposase)	BT_1893 BT_3416 BT_4580	bth:BT_1893;bth:BT_3416;bth:BT_4580;		Q877R1	397	0	0	0	0	0	0	0	0	0	0	0	0	0	0	0.001504846	0	0	0	0	0
	Transposase	BT_1891 BT_2398 BT_2673 BT_4577	bth:BT_1891;bth:BT_2398;bth:BT_2673;bth:BT_4577;		Q877V2	120	0	0	0	0	0	0	0	0	0	0	0	0	0	0	0	0	0	0	0	0
	Radical SAM protein	BT_4766	bth:BT_4766;		Q89YG6	142	0	0	0	0	0	0	0	0	0	0	0	0	0	0	0.004207211	0	0	0	0	0
	Peptidase_C25 domain-containing protein	BT_4757	bth:BT_4757;		Q89YH5	243	0.002212394	0.005174451	0.002207273	0.002536708	0	0	0.002232091	0	0	0.006900887	0.004433143	0.004771428	0.009072846	0.007628085	0.004917069	0	0.011489971	0.002424431	0	0.004463429
	Response regulatory domain-containing protein	BT_4756	bth:BT_4756;		Q89YH6	231	0.016291268	0.038102777	0.023219362	0.040027279	0.004891197	0.008583497	0.011740217	0.002240512	0.017900423	0.016938542	0.018653746	0.030115765	0.016702285	0.024073049	0.03362126	0.013110993	0.015108565	0.022953379	0.011778275	0.014085885
	Putative two-component system sensor histidine kinase, putative heat shock protein	BT_4755	bth:BT_4755;		Q89YH7	870	0.006179446	0.008671667	0.009247711	0.009919404	0.001298697	0.003988366	0.006857906	0.001784683	0.011542687	0.010922439	0.012382228	0.010661673	0.012670699	0.008522413	0.010987107	0.009051106	0.011232437	0.005417349	0.00625467	0.004986727
	Cytosine-specific methyltransferase (EC 2.1.1.37)	BT_4754	bth:BT_4754;		Q89YH8	402	0	0.00312784	0.002668494	0	0.002810613	0.002466154	0.002698498	0.002574916	0.001469438	0.002780955	0	0	0.001371083	0.001537002	0	0	0.005209072	0.007327571	0.002707245	0.005396085
	Lambda repressor-like, DNA-binding protein	BT_4753	bth:BT_4753;		Q89YH9	72	0	0	0	0	0	0	0	0	0	0.007763498	0.007480929	0	0	0.008581596	0	0	0	0	0	0.007532036
	Putative DNA methylase	BT_4749	bth:BT_4749;		Q89YI3	1320	0	0	0	0	0	0	0	0.00039209	0	0	0	0	0	0	0	0	0	0	0	0
	DNA methylase	BT_4748	bth:BT_4748;		Q89YI4	340	0	0	0	0	0	0	0	0	0	0	0	0	0	0	0	0	0	0	0	0.001595019
	KAP NTPase domain-containing protein	BT_4745	bth:BT_4745;		Q89YI7	1222	0	0.001543443	0.002633554	0.003531048	0.000924604	0	0.001331583	0	0.002416997	0.002287119	0.002203874	0.002846457	0.002255218	0.001011252	0.002444451	0.000991371	0.00228483	0.000964217	0.001781199	0.001775144
	Putative multiple inositol polyphosphate histidine phosphatase 1	BT_4744	bth:BT_4744;		Q89YI8	425	0.003794907	0.004437853	0.006310203	0.005801601	0.006646274	0.003499037	0.005104923	0.001217784	0.006949576	0.005260912	0.001267357	0.004092201	0.0077813	0.007269117	0.007028517	0	0	0.004158612	0.001280368	0
	Orphan protein	BT_4741	bth:BT_4741;		Q89YJ1	462	0	0.001360813	0.001160968	0	0.003668398	0	0.003522065	0	0	0.002419792	0	0	0	0	0	0.001311099	0.00453257	0	0	0
AB6-1_Cage3_bin.98_01279	Formate acetyltransferase (EC 2.3.1.54) (Pyruvate formate-lyase)	BT_4738	bth:BT_4738;		Q89YJ3	742	0.049269009	0.083035298	0.071563825	0.07892171	0.178159544	0.186387393	0.163011811	0.198095045	0.062096617	0.073826475	0.071865316	0.08672488	0.080224991	0.07244625	0.07487928	0.08408352	0.10912375	0.050021043	0.053535592	0.065047553
	Pyruvate formate-lyase-activating enzyme (EC 1.97.1.4)	BT_4737	bth:BT_4737;		Q89YJ4	242	0.013329219	0.010391667	0.008865574	0.012735952	0.01400661	0.004096669	0.013447885	0.008554681	0.012204834	0.011549006	0.011128655	0.014373433	0.011387921	0.012766011	0.017280858	0.015018047	0.01153745	0.007303348	0.008994319	0.006722809
	Histone-like bacterial DNA-binding protein	BT_4735	bth:BT_4735;		Q89YJ6	167	0	0	0	0	0.003382834	0	0	0	0	0	0	0	0	0	0	0	0	0	0	0
	HTH cro/C1-type domain-containing protein	BT_4733	bth:BT_4733;		Q89YJ8	101	0	0.012449422	0.005310567	0	0.005593399	0	0.005370278	0.005124338	0.005848653	0.016603125	0	0.005739886	0.005457182	0	0.005915088	0	0.006911047	0.005833037	0.010775372	0
	SusD homolog	BT_4725	bth:BT_4725;	PUL88	Q89YK6	447	0	0	0	0	0	0	0	0	0	0	0	0.002593863	0	0	0.002673038	0	0	0	0	0
AB6-1_Cage3_bin.98_01297	SusC homolog	BT_4724	bth:BT_4724;	PUL88	Q89YK7	1139	0	0	0	0	0	0	0	0	0	0	0	0	0.001451735	0	0	0	0	0	0	0
	OMP_b-brl_2 domain-containing protein	BT_4721	bth:BT_4721;		Q89YL0	418	0	0	0	0	0	0	0.001297603	0	0	0.002674507	0	0	0	0	0	0	0	0	0	0
	Putative RNA polymerase ECF-type sigma factor	BT_4720	bth:BT_4720;		Q89YL1	182	0	0	0	0	0	0	0	0	0	0	0	0	0	0	0	0	0	0	0	0
AB6-1_Cage3_bin.98_01302	NigD-like protein	BT_4719	bth:BT_4719;		Q89YL2	240	0	0.002619566	0.002234864	0.002568417	0	0.004130808	0	0	0.004922616	0.009316198	0.004488558	0.007246606	0	0.005148958	0.002489266	0	0	0	0.002267318	0.002259611
	Redox-sensitive transcriptional activator	BT_4716	bth:BT_4716;		Q89YL5	308	0.003490986	0.012247321	0.005224356	0.012008184	0	0	0	0	0.003835805	0.003629688	0.001748789	0.001882235	0.001789531	0.010030437	0.011638129	0.005899947	0.006798854	0.005738345	0	0.003521471
AB6-1_Cage3_bin.98_01306	Non-specific DNA-binding protein Dps	BT_4715	bth:BT_4715;		Q89YL6	158	0.013610426	0.011937262	0.016973647	0.027309751	0.007151054	0.006274645	0.010298697	0	0.011216088	0.017688984	0.013636124	0.018345838	0.017442259	0.011731802	0.015124657	0.011501162	0.013253463	0.018643567	0.006888054	0.01029696
	Periplasmic beta-glucosidase, xylosidase/arabinosidase	BT_4714	bth:BT_4714;	PUL87	Q89YL7	769	0	0.00081755	0	0	0	0	0	0	0	0	0	0	0.006450687	0.003213914	0.006215073	0.001575365	0	0.001532215	0.001415231	0.00141042
AB6-1_Cage3_bin.98_01308	Glycoside hydrolase family 29	BT_4713	bth:BT_4713;	PUL87	Q89YL8	580	0.016684505	0.027098958	0.022194507	0.026569832	0	0	0.002805507	0	0.015277085	0.024093616	0.023216677	0.018991105	0.028509072	0.031959047	0.032961321	0.026108961	0.012034754	0.025393825	0.028146015	0
	F5/8 type C domain-containing protein	BT_4711	bth:BT_4711;	PUL87	Q89YM0	320	0	0	0	0	0	0	0	0	0	0	0	0	0.010334539	0.011585155	0.026137297	0.026500595	0	0	0	0
	Concanavalin A-like lectin/glucanase	BT_4710	bth:BT_4710;	PUL87	Q89YM1	402	0	0	0	0	0	0	0	0	0	0	0	0	0.027421662	0.03381405	0.041611617	0.040683216	0	0	0	0
	Glycoside hydrolase family 18	BT_4709	bth:BT_4709;	PUL87	Q89YM2	313	0	0	0	0	0	0	0	0	0	0	0	0	0.007043775	0.013818289	0.019087027	0.009676164	0	0	0	0
AB6-1_Cage3_bin.98_01313	SusD homolog	BT_4708	bth:BT_4708;	PUL87	Q89YM3	531	0	0	0	0	0	0	0	0	0	0	0	0	0.024911882	0.026762944	0.022501843	0.028518262	0	0	0	0
AB6-1_Cage3_bin.98_01314	SusC homolog	BT_4707	bth:BT_4707;	PUL87	Q89YM4	1099	0	0	0.001952201	0	0	0	0	0	0	0	0	0	0.023070126	0.025861916	0.033703625	0.030865115	0	0	0	0
	Putative anti-sigma factor	BT_4706	bth:BT_4706;	PUL87	Q89YM5	307	0.003502357	0	0	0	0	0.003229296	0	0	0	0	0	0.003776733	0	0	0	0	0	0.003838024	0	0
	RNA polymerase ECF-type sigma factor	BT_4705	bth:BT_4705;	PUL87	Q89YM6	189	0	0	0.005675844	0	0	0	0	0	0	0	0	0	0.002916272	0	0	0.003204909	0	0	0	0
	O-succinylbenzoic acid--CoA ligase	BT_4704	bth:BT_4704;		Q89YM7	368	0	0	0	0	0	0.004041008	0	0	0	0.001518945	0	0	0	0.005037024	0	0	0	0	0	0
	Chloromuconate cycloisomerase	BT_4703	bth:BT_4703;		Q89YM8	341	0.003153149	0.007374731	0.012583396	0.007230734	0.004970087	0	0.00636244	0.018213191	0.001732299	0.004917641	0.011056857	0.010200501	0.0032327	0.00905975	0.010511858	0.007105312	0.004093934	0.006910695	0.003191532	0.003180684
AB6-1_Cage3_bin.98_01319	1,4-dihydroxy-2-naphthoyl-CoA synthase (DHNA-CoA synthase) (EC 4.1.3.36)	menB BT_4702	bth:BT_4702;		Q89YM9	274	0.039241739	0.041301186	0.03719335	0.040494751	0.043297804	0.04341871	0.063345757	0.052889157	0.036650137	0.030600651	0.037350042	0.033852758	0.028162247	0.038335305	0.047968345	0.050845771	0.035665036	0.043002681	0.029789578	0.027709095
	2-succinyl-5-enolpyruvyl-6-hydroxy-3-cyclohexene-1-carboxylate synthase (SEPHCHC synthase) (EC 2.2.1.9) (Menaquinone biosynthesis protein MenD)	menD BT_4701	bth:BT_4701;		Q89YN0	555	0.027122759	0.032850773	0.025127114	0.02443467	0.028501137	0.019649248	0.026386932	0.019583283	0.015965242	0.022157444	0.026203472	0.026113895	0.019862177	0.023379051	0.02260523	0.02728504	0.022638347	0.020168645	0.011765541	0.012702676
	isochorismate synthase (EC 5.4.4.2)	BT_4700	bth:BT_4700;		Q89YN1	370	0.010171035	0.011894245	0.010147489	0.018326003	0.006107387	0.006698607	0.005863763	0.001398806	0.006386097	0.009064409	0.004367245	0.007834169	0.00446899	0.008349661	0.012917274	0.00654841	0.022638347	0.006369046	0.004412078	0.001465693
AB6-1_Cage3_bin.98_01322	Putative hydrolase, haloacid dehalogenase-like hydrolase	BT_4699	bth:BT_4699;		Q89YN2	410	0.060317425	0.05520256	0.0510203	0.052621227	0.062004869	0.066495931	0.082021167	0.065641525	0.059071397	0.054533842	0.047294071	0.055144904	0.043018568	0.058773468	0.061199525	0.048753708	0.10895855	0.035922971	0.053088418	0.044971764
	DUF488 family protein	BT_4698	bth:BT_4698;		Q89YN3	120	0.017920394	0.015717396	0.008939454	0.015410502	0.018831108	0.012392423	0.009039967	0.004312985	0.009845233	0.013974297	0	0.014493212	0.009186257	0.010297915	0.009957066	0.025238662	0.005816798	0.009818946	0.009069271	0.009038443
	Transcriptional regulator	BT_4697	bth:BT_4697;		Q89YN4	589	0	0	0	0.002093107	0	0	0.00092088	0	0.00200582	0.001898037	0	0	0	0.002098047	0.001014302	0	0.001185086	0.001000232	0	0
	GNAT family N-acetyltransferase	BT_4696	bth:BT_4696;		Q89YN5	255	0.008433127	0.007396421	0.004206802	0.004834667	0.004430849	0.005831729	0.004254102	0	0.004633051	0.008768186	0.00844905	0.00454689	0.004322944	0.009692156	0.009371356	0.009501614	0	0.00462068	0.004267892	0.004253385
	Outer membrane efflux protein	BT_4695	bth:BT_4695;		Q89YN6	416	0.01680037	0.016624168	0.012893444	0.017781349	0.012222114	0.013107371	0.015646097	0.003732391	0.015619841	0.009405777	0.009063434	0.016722937	0.009274586	0.019308591	0.015797268	0.014560766	0.020135069	0.002832388	0.003924204	0.005214486
	Cation efflux system protein	BT_4694	bth:BT_4694;		Q89YN7	1035	0.002077727	0.003644613	0.005182292	0.004169025	0.006004122	0.004789342	0.007860841	0.00400045	0.001712214	0.003240417	0.004683712	0.004480993	0.006390439	0.004178864	0.005772212	0.002340977	0.008092936	0	0	0.000523968
	Cation efflux system protein	BT_4693	bth:BT_4693;		Q89YN8	367	0.011719059	0.017130676	0.011691929	0.020155425	0.02001126	0.020260093	0.022168857	0.009871682	0.011267024	0.007615421	0.010273538	0.00947785	0.013516563	0.010101497	0.014650723	0.004951454	0.019019502	0	0.001482715	0.004433024
	DUF4906 domain-containing protein	BT_4692	bth:BT_4692;		Q89YN9	1011	0	0	0	0.000609713	0	0	0	0	0	0	0	0	0	0	0	0	0	0	0	0
	Ribosomal RNA large subunit methyltransferase F (EC 2.1.1.181) (23S rRNA mA1618 methyltransferase) (rRNA adenine N-6-methyltransferase)	rlmF BT_4691	bth:BT_4691;		Q89YP0	307	0.003502357	0	0.001747125	0	0	0.003229296	0.003533538	0	0	0	0	0	0.00179536	0	0.003892013	0.001973055	0.002273667	0.003838024	0.003544992	0.005299413
	Alpha-amylase	BT_4690	bth:BT_4690;		Q89YP1	481	0.093886473	0.070581236	0.069136735	0.074329242	0.061073865	0.056680523	0.046233513	0.053800227	0.056492396	0.085995674	0.068308195	0.067494376	0.064170109	0.055236219	0.052165915	0.055409619	0.024669994	0.037969311	0.04412078	0.049608085
	Pullulanase	BT_4689	bth:BT_4689;		Q89YP2	655	0.006566251	0.015357455	0.009007694	0.01505759	0.009487429	0.007567892	0.010765152	0.003950826	0.00541112	0.011094098	0.008223312	0.012391143	0.005890424	0.014149807	0.013681464	0.014796406	0	0.004497227	0.004153865	0.010763336
	Transporter	BT_4688	bth:BT_4688;		Q89YP3	354	0.001518677	0.007103908	0.006060647	0.008706498	0.00957514	0.004200821	0.004596594	0.007310144	0.003337367	0.00473705	0.004564635	0.008188255	0.004670978	0.006981637	0.003375276	0.006844383	0.005915387	0.001664228	0.001537165	0.006127758
AB6-1_Cage3_bin.98_01338	Beta-galactosidase	BT_4684	bth:BT_4684;		Q89YP7	895	0	0	0	0	0	0	0	0	0	0.001873649	0	0	0	0	0	0	0	0	0	0
AB6-1_Cage3_bin.98_01341	Glycoside hydrolase family 95	BT_4682	bth:BT_4682;		Q89YP9	812	0.005296668	0.010065327	0.00858716	0.006073104	0	0	0.002003934	0.000637387	0.005819842	0.006195501	0.005970003	0.004997659	0.006109087	0.003804649	0.008093181	0.004475822	0	0.009431992	0.004020859	0.007346518
	Beta-hexosaminidase	BT_4681	bth:BT_4681;		Q89YQ0	536	0	0.0058647	0.004002741	0.012650412	0	0	0	0	0.012122861	0.00521429	0.008039208	0.006489498	0.004113249	0.003458255	0.005572984	0.002260179	0	0.003297407	0.006091302	0.009105894
AB6-1_Cage3_bin.98_01463	Endonuclease MutS2 (EC 3.1.-.-)	mutS2 BT_4680	bth:BT_4680;		Q89YQ1	833	0.005163139	0.006037895	0.008370677	0.009620001	0.008816485	0.007735967	0.008464795	0.01118373	0.006382264	0.006710347	0.007759331	0.008351431	0.007278427	0.008159213	0.010040738	0.007998808	0.014245219	0.004950729	0.007185737	0.007161311
	Magnesium transport protein CorA	corA BT_4679	bth:BT_4679;		Q89YQ2	350	0.001536034	0.003592548	0.004597434	0.003522401	0	0	0	0	0.001687754	0.001597063	0	0.001656367	0.001574787	0.001765357	0.003413851	0	0	0	0	0.001549447
AB6-1_Cage3_bin.98_01465	L-serine dehydratase (EC 4.3.1.17)	BT_4678	bth:BT_4678;		Q89YQ3	411	0.02616116	0.016826409	0.020880477	0.014998056	0.013745335	0.007236452	0.014516736	0	0.014372603	0.019040405	0.019657917	0.021157974	0.022798009	0.019543489	0.017443035	0.011790324	0.01358668	0.014334227	0.015887775	0.014514288
	PepSY_like domain-containing protein	BT_4677	bth:BT_4677;		Q89YQ4	166	0.009715876	0.003787324	0.006462256	0.007426748	0.013612849	0.017916757	0.006534916	0.024942563	0.003558518	0.010101902	0	0.00698468	0.003320334	0.007444276	0.003598939	0.007297926	0	0.010647049	0	0
AB6-1_Cage3_bin.98_01467	Putative periplasmic protein	BT_4676	bth:BT_4676;		Q89YQ5	147	0.080458913	0.081260005	0.076623893	0.092253347	0.165252585	0.178720664	0.114383261	0.049291255	0.056258473	0.102668305	0.069618445	0.086762085	0.082488835	0.088267845	0.065025735	0.078291359	0.018993625	0.080154657	0.092543587	0.081161527
	Heparin lyase I	BT_4675	bth:BT_4675;	PUL85	Q89YQ6	376	0	0	0	0	0	0	0	0	0.015710478	0.011893019	0.022920294	0.015418311	0	0	0.003177787	0	0	0	0	0
	DUF4738 domain-containing protein	BT_4674	bth:BT_4674;		Q89YQ7	183	0.005875539	0.017177482	0.014654843	0.016842079	0.009261201	0.016252359	0.014819619	0.016969121	0.009683836	0.015272456	0.011773266	0.019007491	0.01204755	0.016881828	0.016323058	0.006619977	0.01144288	0.012877306	0.014867658	0.011853695
	SusC homolog	BT_4671	bth:BT_4671;	PUL86	Q89YR0	992	0.001625842	0	0.002703464	0	0	0	0	0	0.000595478	0.002253919	0.002171883	0.004090826	0.058340138	0.055434342	0.059019703	0.067778019	0	0.002375551	0.001645634	0.00328008
	SusD homolog	BT_4670	bth:BT_4670;	PUL86	Q89YR1	524	0	0	0	0.001176374	0	0	0	0	0	0.003200221	0	0	0.085200777	0.063674133	0.061566589	0.09247754	0	0	0	0
	DUF5114 domain-containing protein	BT_4669	bth:BT_4669;	PUL86	Q89YR2	570	0	0	0	0	0	0	0	0	0	0	0	0	0.034811078	0.037939688	0.036683926	0.0435699	0	0	0	0
	Arabinogalactan endo-beta-1,4-galactanase (EC 3.2.1.89)	BT_4668	bth:BT_4668;	PUL86	Q89YR3	353	0	0	0	0	0	0	0	0	0	0	0	0	0.059333329	0.052510616	0.054157411	0.066921778	0	0	0	0
AB6-1_Cage3_bin.98_01476	Beta-galactosidase	BT_4667	bth:BT_4667;	PUL86	Q89YR4	815	0	0	0.000658119	0	0	0	0	0	0.001449605	0.000685855	0.000660892	0	0.078449505	0.073538487	0.077701763	0.089186928	0	0	0	0
	Putative K+ uptake system protein	BT_4666	bth:BT_4666;		Q89YR5	228	0.02122152	0.027574378	0.028229855	0.027035969	0.00991111	0.013044656	0.011894694	0.002269992	0.020726806	0.024516311	0.025986386	0.015256013	0.021756924	0.021679822	0.018341963	0.026567012	0.027553252	0.015503598	0.016706553	0.014271225
AB6-1_Cage3_bin.98_01481	tryptophan synthase (EC 4.2.1.20)	BT_4664	bth:BT_4664;		Q89YR7	426	0.054265983	0.053129225	0.060435747	0.05498583	0.030501091	0.040726274	0.049656159	0.02065373	0.054079448	0.055109904	0.061954739	0.054434599	0.054341237	0.053665192	0.07012018	0.062563443	0.052433105	0.063615703	0.045985038	0.036917583
	Two-component system sensor histidine kinase/response	BT_4663	bth:BT_4663;	PUL85	Q89YR8	1353	0.005562872	0.007899356	0.005549994	0.008200711	0.00334033	0.003663688	0.00440974	0.002295158	0.00611234	0.004544487	0.003980982	0.006855621	0.003666355	0.006393384	0.00794799	0.004029232	0.008770338	0.006096019	0.00321748	0.003607361
	Heparin-sulfate lyase (EC 4.2.2.8) (Heparin-sulfate eliminase) (Heparinase III) (HepIII) (Heparitin-sulfate lyase)	hepC BT_4662	bth:BT_4662;	PUL85	Q89YR9	702	0.000765829	0	0.001528112	0.000878091	0	0	0	0	0.071525196	0.05733045	0.058312885	0.061936803	0.0015703	0.000880164	0	0.002588581	0	0	0	0.006952648
	DUF4958 domain-containing protein	BT_4661	bth:BT_4661;	PUL85	Q89YS0	726	0.001481024	0.002597917	0.002216394	0.00254719	0	0.002048334	0	0.00499023	0.037428158	0.029257482	0.045256531	0.041523252	0.000759195	0	0.001645796	0.002503008	0.001922908	0	0.00224858	0.007469787
	SusC homolog	BT_4660	bth:BT_4660;	PUL85	Q89YS1	1047	0	0.001200947	0.001024579	0.001177498	0	0.000473445	0	0	0.063190033	0.052320195	0.066878222	0.068105638	0.000526433	0	0	0	0	0.00056269	0.000519729	0.005697586
	SusD homolog	BT_4659	bth:BT_4659;	PUL85	Q89YS2	557	0	0	0	0	0	0	0	0	0.056207972	0.062219492	0.067690995	0.070774751	0	0	0.001072574	0	0	0	0	0.005841722
AB6-1_Cage3_bin.98_01487	Glucuronyl hydrolase	BT_4658	bth:BT_4658;	PUL85	Q89YS3	434	0	0	0	0	0	0	0	0	0.0517215	0.051518146	0.063294868	0.058774316	0	0	0	0	0	0	0	0
	Heparinase III protein	BT_4657	bth:BT_4657;	PUL85	Q89YS4	666	0	0	0	0.000925556	0	0	0.000814411	0	0.076278381	0.068822364	0.090579902	0.080953076	0	0	0.000897033	0	0	0.00088459	0.003268206	0.003257097
	N-acetylglucosamine-6-O-sulfatase (EC 3.1.6.-)	BT_4656	bth:BT_4656;	PUL85	Q89YS5	558	0	0.003380085	0.002883695	0	0	0	0	0	0.011644899	0.017029609	0.02413203	0.025973498	0.001975539	0	0	0	0	0	0	0
	Tat pathway signal sequence	BT_4655	bth:BT_4655;	PUL85	Q89YS6	505	0	0	0	0	0	0	0	0	0.090069259	0.069733126	0.075727744	0.068878631	0	0	0	0	0	0	0	0.003221623
	ROK family transcriptional repressor, with glucokinase domain	BT_4654	bth:BT_4654;	PUL85	Q89YS7	317	0	0	0	0	0	0	0	0	0.031678667	0.024686455	0.028885355	0.029260743	0	0	0	0	0	0	0	0
	Glucose/galactose transporter	BT_4653	bth:BT_4653;	PUL85	Q89YS8	415	0	0	0	0	0	0	0	0	0.001423407	0	0	0	0	0	0	0	0	0	0	0
	Oligosaccharide lyase	BT_4652	bth:BT_4652;	PUL85	Q89YS9	872	0	0	0	0	0	0	0	0	0.024387274	0.021794775	0.028413805	0.027922702	0	0	0	0	0	0	0	0
AB6-1_Cage3_bin.98_01494	Probable endonuclease 4 (EC 3.1.21.2) (Endodeoxyribonuclease IV) (Endonuclease IV)	nfo BT_4651	bth:BT_4651;		Q89YT0	277	0.05046176	0.03858422	0.032917846	0.046732209	0.026513113	0.035790393	0.031329851	0.005605323	0.02985558	0.070628216	0.03889003	0.031393239	0.039796058	0.044611907	0.036665007	0.052481838	0.020159298	0.040410101	0.029466947	0.023493425
	DUF4890 domain-containing protein	BT_4649	bth:BT_4649;		Q89YT2	194	0.03879673	0.048610502	0.052530813	0.038129078	0.026208244	0.033216805	0.013979331	0.010671303	0.027404256	0.03457558	0.041646411	0.044824367	0.022728882	0.035034145	0.030795048	0.034345396	0.021588115	0.024294298	0.011219717	0.04752171
	Putative acetyltransferase	BT_4641	bth:BT_4641;		Q89YU0	145	0	0	0	0	0	0.0034186	0.003740676	0	0	0	0	0	0	0	0.004120165	0	0	0	0	0
	DUF47 domain-containing protein	BT_4638	bth:BT_4638;		Q89YU3	215	0.015003121	0.0087725	0.022452583	0.008601211	0	0.004611134	0.002522782	0	0.002747507	0.010399477	0.020041932	0.013482058	0.005127213	0.00862151	0.016672296	0.002817339	0.003246585	0	0.002530959	0
	Putative anti-sigma factor	BT_4635	bth:BT_4635;	PUL84	Q89YU6	404	0.001330722	0.001556178	0.001327642	0.001525792	0.00139835	0.001226973	0.001342569	0	0.00438649	0.001383594	0.001333235	0	0.004092887	0.001529393	0.001478772	0.001499326	0.001727762	0.004374778	0.001346922	0.002684686
	SusC homolog	BT_4634	bth:BT_4634;	PUL84	Q89YU7	1129	0	0	0	0	0	0	0	0	0	0	0	0	0	0	0	0	0	0	0.000481981	0
	SusD homolog	BT_4633	bth:BT_4633;	PUL84	Q89YU8	627	0	0	0.0017109	0	0	0	0	0	0.000942128	0.000891502	0	0	0.000879068	0.001970893	0.000952829	0	0	0.000939612	0	0.000864923
	Putative galactose oxidase	BT_4632	bth:BT_4632;	PUL84	Q89YU9	444	0	0	0.002416069	0	0	0	0	0	0	0	0.002426247	0	0	0	0	0	0	0	0	0
	Putative arylsulfatase	BT_4631	bth:BT_4631;	PUL84	Q89YV0	520	0	0	0.002062951	0	0	0	0	0	0	0	0	0	0	0	0	0	0	0	0	0
	HTH domain-containing protein	BT_4630	bth:BT_4630;		Q89YV1	513	0.007335834	0.012255279	0.010455502	0.010814388	0.007708641	0.006763896	0.007401143	0.004035541	0.008060425	0.004358455	0.005249775	0.007910525	0.01074416	0.004817738	0.009316553	0.008265293	0.008163926	0.004593659	0.008485868	0.007399895
	Transmembrane protein	BT_4629	bth:BT_4629;		Q89YV2	234	0.006892459	0.002686734	0.002292168	0.005268548	0.002414245	0	0.004635881	0	0.005048837	0.002388769	0.006905473	0.007432416	0.004710901	0.002640491	0.005106187	0.007765742	0.011931892	0.002517678	0.004650908	0.002317549
	ATP-dependent helicase	BT_4628	bth:BT_4628;		Q89YV3	1157	0.008828543	0.009237536	0.008808105	0.013319362	0.004882742	0.00728336	0.008907142	0.005367933	0.010721688	0.010145557	0.0074486	0.011023359	0.009527665	0.009078542	0.012392545	0.007329464	0.01447915	0.011711448	0.006584432	0.007030768
	site-specific DNA-methyltransferase (adenine-specific) (EC 2.1.1.72)	BT_4627	bth:BT_4627;		Q89YV4	991	0.00379746	0.004440838	0.00324743	0.007464219	0.002280255	0.002000795	0.00273662	0.002611293	0.004172551	0.003948338	0.005435186	0.009944888	0.004449448	0.00498789	0.006631345	0.007945976	0.009156614	0.00416141	0.002745491	0.002736158
	Site-specific DNA-methyltransferase (adenine-specific)	BT_4626	bth:BT_4626;		Q89YV5	265	0.010143619	0.014234622	0.012144164	0	0.004263647	0.003741109	0.00818714	0	0.008916437	0.008437311	0.008130218	0	0.008319629	0.009326414	0.01127215	0	0.018438151	0.00889263	0.00616026	0.00613932
AB6-1_Cage3_bin.98_01612	Chaperone protein DnaK (HSP70) (Heat shock 70 kDa protein) (Heat shock protein 70)	dnaK BT_4615	bth:BT_4615;		Q89YW6	638	0.230886585	0.284785413	0.241281193	0.268596843	0.382525338	0.334867366	0.308605783	0.312319592	0.255543974	0.282990468	0.248207387	0.230800992	0.241895159	0.300221355	0.2434643	0.275330857	0.14660518	0.230852951	0.207257019	0.26010315
AB6-1_Cage3_bin.98_01613	META domain-containing protein	BT_4614	bth:BT_4614;		Q89YW7	262	0.295481311	0.290351888	0.221097951	0.277624317	0.521808578	0.478669179	0.467870067	0.406935059	0.311139419	0.26881854	0.219973587	0.265524493	0.250343025	0.316012362	0.239425623	0.293616188	0.418276588	0.249596096	0.319847589	0.190428261
	DUF4968 domain-containing protein	BT_4613	bth:BT_4613;		Q89YW8	427	0.003777132	0.005889422	0.007536776	0.002887214	0.003969086	0.005804414	0.007621518	0	0.001383405	0.001309068	0.002522843	0.005430712	0	0	0	0	0.003269394	0	0.003823112	0
AB6-1_Cage3_bin.98_01615	Saccharopine dehydrogenase	BT_4612	bth:BT_4612;		Q89YW9	397	0.120522551	0.077597218	0.083765163	0.074529382	0.10530242	0.132352331	0.131159224	0.071702015	0.108619949	0.085887368	0.082761314	0.075934209	0.106903037	0.08093072	0.085776233	0.086968487	0.11780114	0.096458155	0.111024331	0.094254794
AB6-1_Cage3_bin.98_01616	Putative bacterioferritin co-migratory protein	BT_4611	bth:BT_4611;		Q89YX0	151	0.113930984	0.066616776	0.085250424	0.065316036	0.078566876	0.08535179	0.11853732	0.13024643	0.113448378	0.081439612	0.046371854	0.088303013	0.058402691	0.061378303	0.083085448	0.092263188	0.073961929	0.085834491	0.100903153	0.046688645
	YccF domain-containing protein	BT_4608	bth:BT_4608;		Q89YX2	124	0	0.005070128	0	0	0	0	0	0	0	0	0.004343765	0.00467523	0	0.004982862	0	0	0.005629159	0	0	0
	DUF1810 domain-containing protein	BT_4607	bth:BT_4607;		Q89YX3	147	0	0.008553685	0.003648757	0.012580002	0	0	0	0	0	0.00760506	0.007328257	0.007887462	0	0.004203231	0.012192325	0	0.009496812	0.004007733	0.003701743	0
	Chaperone protein dnaK	BT_4602	bth:BT_4602;		Q89YX8	792	0	0	0	0	0	0	0	0	0	0	0.002720338	0	0	0	0	0	0	0	0	0
	Histone-like bacterial DNA-binding protein	BT_4601	bth:BT_4601;		Q89YX9	212	0.00507181	0	0.007590103	0.002907642	0	0.004676386	0.007675444	0	0.002786387	0.00527332	0.007622079	0	0.007799652	0.005829009	0.005636075	0.008571621	0.006585054	0.005557894	0.00513355	0.00255805
	AAA-ATPase_like domain-containing protein	BT_4600	bth:BT_4600;		Q89YY0	563	0.005729433	0.006700133	0.00571617	0.006569308	0	0.003521825	0.00289022	0	0.002098451	0.004964226	0.003826834	0.004118852	0.002936991	0.005487344	0.007428006	0.004303573	0.006199074	0.00523212	0.002899589	0.003852977
	Putative transcriptional regulator	BT_4599	bth:BT_4599;		Q89YY1	298	0	0.006329153	0.00359978	0.010342619	0.001895749	0	0.003640255	0.001736772	0.003964523	0.001875745	0.001807473	0.00778159	0	0.004146812	0.002004778	0.004065288	0.004684669	0.007907876	0.009130139	0.005459462
AB6-1_Cage3_bin.98_01621	NYN domain-containing protein	BT_4598	bth:BT_4598;		Q89YY2	194	0.013855975	0.0097221	0.024883017	0.006354846	0.008736081	0.010220555	0.011183465	0.002667826	0.009134752	0.011525193	0.01110571	0.008964873	0.011364441	0.006369845	0.015397524	0.009366926	0.003598019	0.006073575	0.011219717	0.013976973
AB6-1_Cage3_bin.98_01622	Chaperone protein ClpB	clpB BT_4597	bth:BT_4597;		Q89YY3	862	0.132220079	0.125447427	0.117602564	0.112271409	0.164499126	0.161590301	0.130251038	0.167515931	0.119239247	0.14071566	0.108725154	0.113659063	0.122128192	0.133323358	0.108811552	0.108215887	0.15385497	0.103201446	0.100372216	0.128341694
AB6-1_Cage3_bin.98_01624	DUF5606 domain-containing protein	BT_4595	bth:BT_4595;		Q89YY5	144	0.126936127	0.144076126	0.148990903	0.145543633	0.09807869	0.086058496	0.105466286	0.100636313	0.131269771	0.135861222	0.145878123	0.161035688	0.199035561	0.145887133	0.153504761	0.151431971	0.126030614	0.208652592	0.151154525	0.214663017
	Dephospho-CoA kinase (EC 2.7.1.24) (Dephosphocoenzyme A kinase)	coaE BT_4594	bth:BT_4594;		Q89YY6	204	0.002635352	0	0.002629251	0.003021667	0	0.002429887	0	0	0	0.002740058	0.002640328	0	0.00270184	0	0.002928549	0	0	0	0.002667433	0.005316731
	YbbR-like domain-containing protein	BT_4593	bth:BT_4593;		Q89YY7	337	0	0.003731132	0.004774783	0.007316559	0.00167636	0	0.004828469	0	0.003505721	0.00165867	0	0.012041838	0.003271071	0.00550037	0.003545543	0.005392236	0.00621379	0.00174818	0.001614707	0
AB6-1_Cage3_bin.98_01627	Preprotein translocase subunit YajC	BT_4592	bth:BT_4592;		Q89YY8	105	0.102402253	0.059875793	0.076623893	0.064577343	0.102226017	0.080255694	0.072319739	0.039433004	0.101265252	0.117117919	0.117984943	0.121466919	0.094487211	0.105921414	0.108105284	0.121145577	0.09971653	0.100994868	0.093283935	0.108461314
AB6-1_Cage3_bin.98_01629	DUF3276 family protein	BT_4590	bth:BT_4590;		Q89YZ0	134	0.0280842	0.046917599	0.048032888	0.050601649	0.025295519	0.029593847	0.02428648	0.011587123	0.035266506	0.037542888	0.048235246	0.038936987	0.045245742	0.036888055	0.062417426	0.031642501	0.04167258	0.035172342	0.024365207	0.032376512
AB6-1_Cage3_bin.98_01630	50S ribosomal protein L25 (General stress protein CTC)	rplY ctc BT_4589	bth:BT_4589;		Q89YZ1	196	0.35109344	0.246987645	0.342070951	0.242165037	0.216173439	0.159331158	0.179876902	0.023765427	0.268232364	0.290893532	0.414962572	0.289864238	0.486496653	0.308937458	0.310904293	0.330677978	0.388182205	0.306591564	0.272078144	0.251785192
AB6-1_Cage3_bin.98_01631	Peptidyl-tRNA hydrolase (PTH) (EC 3.1.1.29)	pth BT_4588	bth:BT_4588;		Q89YZ2	189	0.005689014	0.006652866	0.008513766	0.013045928	0	0	0	0	0.006250941	0.011830093	0.014249389	0.006134693	0.011665088	0.009807538	0.012643893	0.009614728	0.011079614	0.009351377	0.005758268	0.002869347
	S4 domain-containing protein	BT_4587	bth:BT_4587;		Q89YZ3	140	0.011520254	0.022453422	0.015324779	0.008806001	0.012105713	0.031866232	0.019371359	0.025877909	0.008438771	0.011977969	0.019236676	0.016563671	0.015747869	0.004413392	0.012801941	0.008653255	0.004985826	0.00420812	0.015547323	0.003873618
AB6-1_Cage3_bin.98_01633	Histidine triad (HIT) protein	BT_4586	bth:BT_4586;		Q89YZ4	141	0.034315649	0.053506028	0.038040231	0.03497419	0.06811252	0.056249298	0.073089098	0.044047505	0.046084069	0.023786038	0.030560392	0.045227044	0.042999499	0.052585099	0.067792787	0.055847252	0.019801864	0.045961022	0.061748231	0.038461459
	Putative Na+/H+ anitporter	BT_4585	bth:BT_4585;		Q89YZ5	757	0	0	0	0	0	0	0.00071651	0	0	0.001476808	0	0	0	0	0	0	0	0	0	0.002149167
AB6-1_Cage3_bin.98_01637	Aminomethyltransferase (EC 2.1.2.10) (Glycine cleavage system T protein)	gcvT BT_4584	bth:BT_4584;		Q89YZ6	361	0.011913836	0.024381556	0.02377251	0.018782884	0	0.002746243	0	0	0.024544902	0.030967971	0.025364702	0.027300233	0.016794818	0.017115649	0.019858967	0.013423333	0.003867123	0.014687619	0.010551507	0.009013406
AB6-1_Cage3_bin.98_01638	Peptidase T (EC 3.4.11.4) (Aminotripeptidase) (Tripeptidase) (Tripeptide aminopeptidase)	pepT BT_4583	bth:BT_4583;		Q89YZ7	407	0.035664667	0.037072972	0.040853525	0.033320005	0.024984763	0.032884072	0.01599208	0.010173134	0.027576328	0.035708278	0.03970223	0.041307434	0.029793265	0.031880524	0.032293186	0.029765498	0.024010368	0.023160166	0.013369933	0.022651626
AB6-1_Cage3_bin.98_01639	Amidophosphoribosyltransferase (ATase) (EC 2.4.2.14) (Glutamine phosphoribosylpyrophosphate amidotransferase)	BT_4582	bth:BT_4582;		Q89YZ8	469	0.037827698	0.048258102	0.042314687	0.047315828	0.031318261	0.035935386	0.039320967	0.03972728	0.034006988	0.04171432	0.033305289	0.040791129	0.054059847	0.051379791	0.049679176	0.036162859	0.034231048	0.035172342	0.027845951	0.035845423
AB6-1_Cage3_bin.98_01640	Alpha-glucosidase	BT_4581	bth:BT_4581;		Q89YZ9	719	0	0	0.001491981	0	0	0	0.002263135	0	0.006572617	0	0.0044948	0.005644088	0	0.006874825	0	0	0.010678961	0	0	0.002262753
	M23 family peptidase	BT_4576	bth:BT_4576;		Q89Z01	278	0	0	0	0	0	0	0	0	0	0.006032071	0	0	0	0	0	0	0	0.006357591	0.00587219	0
AB6-1_Cage3_bin.98_01642	DUF1570 domain-containing protein	BT_4575	bth:BT_4575;		Q89Z02	258	0.002083767	0.002436806	0.002078943	0.00477845	0	0	0	0	0.004579178	0.002166558	0.002087701	0.00224701	0.002136339	0.002394864	0.004631193	0.002347782	0	0.002283476	0.002109133	0.002101963
	Pentapeptide repeat-containing protein	BT_4573	bth:BT_4573;		Q89Z04	220	0	0.002857708	0	0	0	0	0	0	0	0	0	0	0	0	0.002715563	0	0	0	0	0
AB6-1_Cage3_bin.98_01645	Enolase (EC 4.2.1.11) (2-phospho-D-glycerate hydro-lyase) (2-phosphoglycerate dehydratase)	eno BT_4572	bth:BT_4572;		Q89Z05	426	0.406363872	0.368952949	0.392832353	0.35885489	0.417732336	0.389808624	0.383243687	0.524847734	0.291197027	0.38970575	0.35908461	0.360629217	0.33769197	0.33794567	0.330967251	0.372536868	0.39816389	0.258611664	0.259304523	0.216413419
	Transmembrane protein	BT_4570	bth:BT_4570;		Q89Z07	135	0	0	0	0	0	0	0	0	0	0	0	0	0	0.009153702	0	0	0	0	0	0
	Putative two-component system sensor	BT_4567	bth:BT_4567;		Q89Z10	346	0	0	0.003100389	0	0	0	0	0	0	0	0	0	0	0	0	0	0	0	0	0
	Putative transmembrane protein	BT_4565	bth:BT_4565;		Q89Z12	124	0.004335579	0.005070128	0.008651085	0.00497113	0	0	0	0	0	0	0	0.00467523	0.004444963	0.004982862	0.004817935	0.004884902	0	0	0.004388357	0.00437344
AB6-1_Cage3_bin.98_01651	Glycoside transferase family 2	BT_4564	bth:BT_4564;		Q89Z13	316	0.006805213	0.003979087	0.003394729	0.003901393	0.003575527	0.007843306	0.003432899	0.004913527	0.003738696	0.005306695	0.006818062	0.007338335	0.003488452	0.007821201	0.003781164	0.003833721	0.00220891	0.00559307	0.003444027	0.00514848
	Calcium-binding protein P	BT_4563	bth:BT_4563;		Q89Z14	183	0.00293777	0.006870993	0.002930969	0.006736832	0.012348268	0.016252359	0.011855695	0.025453681	0.003227945	0.012217965	0.011773266	0.00633583	0.009035662	0.006752731	0.006529223	0.006619977	0.01144288	0.006438653	0.011894127	0.011853695
	OMP_b-brl domain-containing protein	BT_4562	bth:BT_4562;		Q89Z15	188	0	0	0	0.00327883	0.003004964	0.005273372	0.005770192	0.005505938	0.006284191	0	0	0.006167324	0	0.006573137	0.003177787	0	0.011138549	0.006267412	0	0
	FAD:protein FMN transferase (EC 2.7.1.180) (Flavin transferase)	BT_4560	bth:BT_4560;		Q89Z17	338	0.003181135	0.003720094	0.001586885	0.00911864	0.006685601	0.001466559	0.003209456	0.004593712	0.001747674	0.004961289	0.004780712	0.005145519	0.001630696	0.001828032	0	0.001792094	0.00413027	0.001743008	0.00321986	0.003208915
	ATP_bind_3 domain-containing protein	BT_4558	bth:BT_4558;		Q89Z19	248	0	0.002535064	0	0.00497113	0	0	0	0	0	0.004507838	0	0	0.002222481	0.004982862	0	0	0	0	0	0
AB6-1_Cage3_bin.98_01657	Tetratricopeptide repeat protein	BT_4557	bth:BT_4557;		Q89Z20	475	0.019240844	0.013235702	0.022583884	0.023359077	0.014271998	0.018784305	0.020554031	0.020702327	0.013679692	0.022358875	0.020411125	0.019527696	0.019726277	0.01821105	0.023896957	0.0076513	0.007347534	0.012402879	0.018329475	0.017125471
	NfeD domain-containing protein	BT_4556	bth:BT_4556;		Q89Z21	156	0.010338689	0.012090304	0.017191258	0.015805643	0.010864101	0.019065267	0.010430732	0.039812168	0.011359884	0.010749459	0.013810947	0.018581041	0.010599527	0.015842947	0.019148203	0.015531484	0.00447446	0.011329553	0.010464544	0.013905297
AB6-1_Cage3_bin.98_01659	Flotillin-like protein FloA	floA BT_4555	bth:BT_4555;		Q89Z22	333	0.072650247	0.092510797	0.066039211	0.088853347	0.100093279	0.077406128	0.100987023	0.10102487	0.108208865	0.065465176	0.077639916	0.111419287	0.066207255	0.07793017	0.093291425	0.085493125	0.111095593	0.067228816	0.075168737	0.071656123
AB6-1_Cage3_bin.98_01660	Purine nucleoside phosphorylase II	BT_4554	bth:BT_4554;		Q89Z23	292	0.095739093	0.088275784	0.088169959	0.069663915	0.056106385	0.064508505	0.065013464	0.044311488	0.07282775	0.080400066	0.079318347	0.075444117	0.083053827	0.0634803	0.08593084	0.091274065	0.059761619	0.056492563	0.074541957	0.050144785
	NAD-dependent epimerase/dehydratase	BT_4553	bth:BT_4553;		Q89Z24	219	0.11783273	0.080381201	0.080822463	0.090070516	0.049012474	0.033951845	0.027243737	0.009453117	0.062038453	0.076571491	0.061487091	0.055590402	0.057886001	0.073355013	0.081838895	0.080210542	0.054183868	0.059182685	0.047209906	0.049525714
AB6-1_Cage3_bin.98_01665	tRNA modification GTPase MnmE (EC 3.6.-.-)	mnmE trmE BT_4551	bth:BT_4551;		Q89Z26	465	0.017342317	0.02028051	0.017302169	0.01723325	0.015793833	0.009594134	0.018663158	0.01335634	0.019055289	0.015627171	0.024325086	0.021194374	0.022521145	0.015945159	0.024410871	0.015631687	0.024017745	0.016470489	0.011702286	0.011662507
	Putative type I restriction enzyme specificity protein	BT_4543	bth:BT_4543;		Q89Z34	381	0	0	0	0.011325304	0	0	0	0.004075261	0	0	0	0.012172776	0	0	0	0.009539022	0	0	0	0
	Putative Type I restriction enzyme MjaXP specificity protein	BT_4540	bth:BT_4540;		Q89Z37	428	0.008792717	0.010282408	0.011278751	0	0.006599688	0.008107193	0.011405566	0.002418496	0.012421555	0.010448073	0.011326267	0.002709012	0.010302344	0.008661798	0.012562653	0	0.009785267	0.011011902	0.008899752	0.0088695
	Cell filamentation protein Fic	BT_4539	bth:BT_4539;		Q89Z38	462	0.00581831	0.008164881	0.008126777	0.004002728	0.001222799	0.001072937	0.002348043	0.001120256	0.001278602	0.004839583	0.005829296	0.002509647	0.009544163	0.004012175	0.006465627	0.001311099	0.010575996	0.001275188	0.003533482	0.003521471
	site-specific DNA-methyltransferase (adenine-specific) (EC 2.1.1.72)	BT_4538	bth:BT_4538;		Q89Z39	517	0.015598022	0.021888829	0.016599373	0.026230642	0.016390713	0.011505538	0.01993339	0.017018354	0.022851604	0.017298936	0.021878463	0.015698643	0.018123756	0.023902318	0.023111177	0.014059448	0.031052923	0.017092942	0.0157879	0.012587386
	DUF262 domain-containing protein	BT_4537	bth:BT_4537;		Q89Z40	567	0.012326197	0.021067409	0.017027532	0.025004695	0.013948969	0.013113676	0.018175596	0.006389607	0.01458553	0.019716821	0.018049226	0.015336732	0.022358085	0.020704803	0.02318047	0.01709285	0.030776707	0.017663712	0.013435958	0.013390286
	DUF5655 domain-containing protein	BT_4536	bth:BT_4536;		Q89Z41	307	0.010507072	0.012287215	0.019218371	0.010039415	0.00552052	0.004843944	0.005300307	0.003371715	0.009620749	0.014566043	0.015790366	0.016995297	0.016158236	0.012075731	0.023352076	0.021703605	0.018189334	0.021109134	0.00886248	0.012365296
	Type I restriction enzyme endonuclease subunit (R protein) (EC 3.1.21.3)	BT_4535	bth:BT_4535;		Q89Z42	942	0.003994992	0.007341459	0.005124528	0.007198111	0.002998584	0.002631088	0.002303176	0.001648274	0.006270849	0.004153719	0.005146117	0.006769653	0.004095783	0.006559182	0.010147328	0.005144186	0.00889192	0.006879516	0.002888303	0.004605576
	HTH cro/C1-type domain-containing protein	BT_4534	bth:BT_4534;		Q89Z43	94	0	0	0.011412069	0	0	0	0	0	0	0	0	0	0	0	0	0	0	0	0	0
	Exonuclease	BT_4533	bth:BT_4533;		Q89Z44	449	0.00957883	0.007001067	0.007167491	0.010982986	0.007549219	0.002208004	0.009664108	0.005763454	0.007893728	0.008714484	0.010796531	0.012911547	0.007365373	0.00825668	0.010644524	0.010792479	0.015546007	0.00918476	0.010907364	0.010870288
	DUF5405 domain-containing protein	BT_4532	bth:BT_4532;		Q89Z45	105	0.005120113	0.005987579	0.010216519	0.005870668	0	0	0	0	0.005625847	0.005323542	0.01538934	0.022084894	0.00524929	0.005884523	0.022759007	0.005768837	0.006647769	0.005610826	0.005182441	0.005164824
	Mrr_cat domain-containing protein	BT_4531	bth:BT_4531;		Q89Z46	351	0	0.007164625	0.004584335	0.001756183	0	0.002824484	0	0.004423574	0.003365892	0.001592512	0	0.003303296	0.0015703	0.001760327	0.003404125	0	0	0.001678452	0.004650908	0.001545033
	ATP-dependent DNA helicase recG	BT_4530	bth:BT_4530;		Q89Z47	473	0.009092801	0.014620833	0.017009532	0.015638565	0.003583086	0.005239925	0.005733595	0.005471017	0.012488667	0.012999346	0.015942446	0.013482058	0.00815693	0.014369184	0.017682738	0.012806086	0.008854322	0.017437451	0.008053053	0.006879153
	Putative DNA-binding protein	BT_4529	bth:BT_4529;		Q89Z48	89	0	0	0	0	0	0	0	0	0	0	0	0	0	0	0	0.013611863	0	0	0	0
	Putative type I restriction enzyme S.BthVORF4518AP	BT_4520	bth:BT_4520;		Q89Z57	474	0.004536809	0.00530545	0.004526306	0.005201857	0.003575527	0.002091548	0.003432899	0.001091895	0.00623116	0.005896328	0.004545375	0.007338335	0.005814086	0.003910601	0.008822716	0.001277907	0.008835642	0.002485809	0.002296018	0.005720533
	DUF1016 domain-containing protein	BT_4519	bth:BT_4519;		Q89Z58	376	0.002859637	0.00501619	0.008559052	0.00327883	0.003004964	0.002636686	0.004327644	0	0.003142096	0.007433137	0.004297555	0.004625493	0.00732946	0.004929853	0.009533361	0.003221957	0.007425699	0.001566853	0.004341673	0.005769219
	Type I restriction enzyme BthVORF4518P methylase subunit (M protein) (EC 2.1.1.72) (Type I methyltransferase M.BthVORF4518P) (M.BthVORF4518P)	hsdM BT_4518	bth:BT_4518;		Q89Z59	472	0.005695041	0.010655861	0.007954599	0.013059748	0.007181355	0.006301232	0.008044039	0.002193043	0.008760589	0.008289837	0.012552746	0.008597668	0.005838722	0.009163399	0.011391558	0.007699931	0.014788468	0.007489026	0.00345862	0.003446864
	type I site-specific deoxyribonuclease (EC 3.1.21.3)	BT_4517	bth:BT_4517;		Q89Z60	901	0.005966835	0.010466634	0.004167115	0.003420755	0.005016056	0.003300978	0.007223947	0.004020985	0.005900583	0.002481562	0.004782481	0.00900799	0.006729111	0.006171892	0.009946014	0.004033704	0.00697241	0.005230959	0.004831576	0.003611364
	DUF262 domain-containing protein	BT_4516	bth:BT_4516;		Q89Z61	579	0.011142214	0.017373287	0.012042788	0.014904804	0.009757051	0.011985764	0.008431058	0.010726594	0.011222545	0.015446546	0.015814607	0.015018872	0.012375268	0.018141405	0.017540945	0.013600108	0.018083309	0.012210088	0.008458388	0.012176141
	Putative zinc-type alcohol dehydrogenase	BT_4512	bth:BT_4512;		Q89Z65	350	0	0.001796274	0	0.003522401	0	0	0.003099417	0.001478738	0.001687754	0.001597063	0.001538934	0	0	0	0.003413851	0.001730651	0	0	0	0.001549447
	HEPN domain-containing protein	BT_4509	bth:BT_4509;		Q89Z68	297	0	0	0	0	0	0	0	0	0	0	0	0	0	0	0	0	0	0	0	0
AB6-1_Cage3_bin.98_01701	SEC-C motif-containing protein	BT_4508	bth:BT_4508;		Q89Z69	408	0.023718169	0.01386829	0.018404759	0.012086668	0.004153921	0.004859774	0.006647035	0.003805575	0.014478284	0.01507032	0.017162132	0.02273445	0.010807361	0.018172792	0.014642744	0.02078478	0.013686583	0.008663775	0.008002298	0.006645914
	Beta-lactamase	BT_4507	bth:BT_4507;		Q89Z70	293	0.005504558	0.008582878	0.005491815	0.008415291	0.0019281	0.001691798	0.007404751	0.00353282	0.012096532	0.005723262	0.007353268	0.009892977	0.005643434	0.006326364	0.008155958	0.008269323	0.007146919	0.010053528	0.009285943	0.005552627
	Putative acetyltransferase	BT_4506	bth:BT_4506;		Q89Z71	458	0.015259724	0.010981586	0.017566613	0.016150745	0.013568266	0.008658462	0.009474202	0.010170357	0.010318148	0.009763701	0.011760413	0.010126262	0.007220638	0.008094431	0.018261867	0.01190295	0.013716466	0.012863247	0.009504913	0.01302483
	HEAT repeat domain-containing protein	BT_4505	bth:BT_4505;		Q89Z72	180	0	0	0	0	0.009415554	0.005507744	0.003013322	0	0	0	0	0.003220714	0.006124171	0	0.006638044	0	0.003877865	0	0	0.006025629
	UPF0056 inner membrane protein	BT_4504	bth:BT_4504;		Q89Z73	224	0.002400053	0	0.002394497	0	0.002522023	0.002212933	0.00242142	0	0	0.00249541	0	0	0	0	0	0	0.006232283	0	0	0
AB6-1_Cage3_bin.98_01708	MaoC-like domain-containing protein	BT_4503	bth:BT_4503;		Q89Z74	154	0.069819718	0.077566368	0.111452935	0.072049102	0.069699557	0.054719792	0.066919239	0.097462255	0.057537075	0.079853126	0.139903095	0.109169648	0.075160282	0.09228002	0.11250191	0.082599257	0.067988543	0.09563908	0.060069201	0.052822068
	Ribosomal large subunit pseudouridine synthase A	BT_4501	bth:BT_4501;		Q89Z76	549	0	0.002290331	0	0.002245611	0	0	0.001975949	0	0.004303927	0.001018164	0.000981105	0.001055972	0	0.003376366	0	0	0.005085725	0.002146218	0	0
	Fimbrillin family protein	BT_4500	bth:BT_4500;		Q89Z77	325	0.033083805	0.032885628	0.023105051	0.028450158	0.050409429	0.041180976	0.036716175	0.035034708	0.029081303	0.042997837	0.026517017	0.026756699	0.022047016	0.038023072	0.023896957	0.031684228	0.012886444	0.032629111	0.023440579	0.01501772
	OrfB_Zn_ribbon domain-containing protein	BT_4498	bth:BT_4498;		Q89Z79	81	0.006637183	0	0	0.007610125	0.006974485	0	0.006696272	0	0	0	0	0	0	0	0	0.007478122	0	0	0	0
	Putative oxidoreductase	BT_4496	bth:BT_4496;		Q89Z81	243	0.002212394	0	0	0	0.002324828	0.00407981	0	0	0	0	0	0	0.002268212	0.002542695	0	0	0	0	0	0
	Zn_ribbon_2 domain-containing protein	BT_4495	bth:BT_4495;		Q89Z82	89	0.024162329	0.021191994	0.024106393	0.020778205	0.019042694	0.011139257	0.01218872	0.040706823	0.019911707	0.037683498	0.024207951	0.019541409	0.012385964	0.027769659	0.026850514	0.020417794	0.023528619	0.006619514	0.012228231	0.018279997
	N-acetyltransferase domain-containing protein	BT_4494	bth:BT_4494;		Q89Z83	106	0.040574478	0.017793278	0.050600684	0.017445852	0.005329559	0.009352772	0.010233925	0	0.022291093	0.031639918	0.045732474	0.021876546	0.02599884	0.023316035	0.033816449	0.02857207	0.006585054	0.022231575	0.01540065	0.015348299
	Putative sugar nucleotide epimerase	BT_4493	bth:BT_4493;		Q89Z84	437	0.011072097	0.010070642	0.00490954	0.012695151	0	0	0	0.002368687	0.002703496	0.007674671	0.006162779	0.005306439	0.006306355	0.005655606	0.008202617	0.00277221	0.00319458	0.004044417	0	0
	TPR_REGION domain-containing protein	BT_4492	bth:BT_4492;		Q89Z85	578	0	0	0	0	0	0	0	0	0	0	0	0	0	0.004275951	0	0	0	0	0	0
	DNA-(apurinic or apyrimidinic site) lyase (EC 4.2.99.18)	BT_4488	bth:BT_4488;		Q89Z89	279	0.015415393	0.01352034	0.019224633	0.011046955	0.010124252	0.012436841	0.009720395	0	0.014820781	0.014024384	0.017375062	0.018700919	0.011853234	0.019931449	0.021413044	0.013026406	0.012509242	0.010558006	0.011702286	0.013606258
	Putative membrane-bound lytic murein transglycosylase	BT_4487	bth:BT_4487;		Q89Z90	333	0.016144499	0.024543681	0.017717837	0.018511114	0.01357197	0.004465738	0.013030584	0.006216915	0.014191327	0.016785942	0.012939986	0.01915019	0.013241451	0.024121243	0.016146593	0.014552021	0.008384573	0.022999332	0.009804618	0.00977129
	Voltage-gated K+ channel protein	BT_4486	bth:BT_4486;		Q89Z91	292	0.001841136	0.002153068	0.001836874	0	0.001934703	0.001697592	0.001857528	0.00177246	0.002022993	0.001914287	0	0.001985371	0.001887587	0.00211601	0.002045972	0.002074411	0.00478093	0.002017592	0.003727098	0.003714429
	Radical SAM core domain-containing protein	BT_4482	bth:BT_4482;		Q89Z95	422	0	0	0	0	0	0	0	0	0	0	0	0	0	0	0	0	0	0	0	0
	Outer membrane protein	BT_4481	bth:BT_4481;		Q89Z96	363	0.002962049	0.001731944	0.004432787	0	0.00155629	0.002731113	0.004482628	0	0.001627311	0.003079735	0.002967641	0	0.004555169	0.001702135	0.001645796	0	0	0.004868899	0.002998106	0.002987915
	Putative cell surface protein	BT_4480	bth:BT_4480;		Q89Z97	1206	0.009807181	0.019288346	0.01289772	0.005111278	0.009368711	0.006165385	0.010344241	0.000429153	0.013714752	0.008806356	0.010718944	0.001442111	0.015081914	0.016394691	0.014365916	0.003013572	0.014469646	0.026379257	0.014438641	0.014389561
	Putative ATP-dependent DNA helicase	BT_4477	bth:BT_4477;		Q89ZA0	215	0	0	0	0	0	0	0	0	0	0	0	0	0	0.002873837	0	0	0.006493169	0	0	0
lowQ_bin.43_Cage2_BGKAALBD_00537	P63C domain-containing protein	BT_4475	bth:BT_4475;		Q89ZA2	210	0.012800282	0.017962738	0.015324779	0.020547336	0.01614095	0.011802308	0.007748543	0.014787377	0.022503389	0.015970625	0.01025956	0.019324283	0.013123224	0.020595831	0.022759007	0.020190929	0.019943306	0.016832478	0.023320984	0.02324171
lowQ_bin.43_Cage2_BGKAALBD_00536	KamA family protein	BT_4474	bth:BT_4474;		Q89ZA3	720	0.005973465	0.008731886	0.011174318	0.009417529	0.007061666	0.012392423	0.010546629	0.002875323	0.007383925	0.009316198	0.009725208	0.007246606	0.009951778	0.011156075	0.009957066	0.007571599	0.009694663	0.013091927	0.015115452	0.011298054
lowQ_bin.43_Cage2_BGKAALBD_00534	DUF5020 family protein	BT_4472	bth:BT_4472;	PUL83	Q89ZA5	235	0.00457542	0.005350603	0.006847242	0.002623064	0	0.004218697	0.002308077	0	0.005027353	0.004757208	0.002292029	0.014801578	0.007036282	0.007887765	0.005084459	0.002577565	0.005940559	0.002506965	0.002315559	0
	SusD homolog	BT_4471	bth:BT_4471;	PUL83	Q89ZA6	531	0.001012452	0	0.002020216	0	0	0	0	0	0	0	0	0	0.001037995	0	0	0	0	0	0	0
	SusC homolog	BT_4470	bth:BT_4470;	PUL83	Q89ZA7	1035	0	0	0	0	0	0	0	0	0	0	0	0	0	0	0	0	0.002023234	0	0	0
	Uracil-DNA glycosylase family protein	BT_4469	bth:BT_4469;		Q89ZA8	160	0.006720148	0.015717396	0.016761477	0.015410502	0.007061666	0	0	0.006469477	0.007383925	0.013974297	0.010099255	0.010869909	0.013779385	0.019308591	0.022403398	0.015143197	0.008725196	0.011046314	0	0
lowQ_bin.43_Cage2_BGKAALBD_00530	Arsenate reductase family protein	BT_4468	bth:BT_4468;		Q89ZA9	117	0.022974865	0.03761428	0.036674684	0.042148382	0.028970936	0.016946904	0.032451165	0.008847148	0.025244187	0.028665225	0.04143284	0.054504387	0.032976306	0.031685893	0.0408495	0.015531484	0.005965946	0.025176783	0.032556359	0.023175494
	SusC homolog	BT_4460	bth:BT_4460;		Q89ZB7	449	0.001197354	0.001400213	0.002389164	0.001372873	0.005032813	0.001104002	0.001208013	0.003458072	0.001315621	0.001244926	0	0.001291155	0.003682686	0.001376113	0.002661131	0.00404718	0.001554601	0.001312109	0.001211929	0.00120781
	pyridoxal kinase (EC 2.7.1.35)	BT_4458	bth:BT_4458;		Q89ZB9	290	0.031515176	0.043358333	0.027743134	0.027632625	0.029220686	0.010255799	0.016833043	0.003569367	0.030554171	0.038549785	0.03528935	0.029985956	0.024707863	0.034089651	0.02472099	0.025064602	0.016848655	0.028441084	0.015011208	0.026180317
lowQ_bin.43_Cage2_BGKAALBD_00523	LUD_dom domain-containing protein	BT_4457	bth:BT_4457;		Q89ZC0	193	0.041783303	0.042347387	0.025011944	0.038326638	0.017562692	0.010273512	0.014051763	0.037543081	0.030606941	0.043443411	0.033489756	0.030037745	0.02570248	0.035215669	0.034050069	0.031384864	0.028933294	0.024420175	0.011277851	0.002809879
lowQ_bin.43_Cage2_BGKAALBD_00522	Putative electron transport protein	BT_4456	bth:BT_4456;		Q89ZC1	461	0.041982703	0.035457899	0.037231566	0.029417011	0.031861745	0.030107406	0.024707937	0.005613429	0.028190255	0.048500814	0.038556807	0.03646882	0.02749899	0.034847609	0.031102331	0.028906754	0.01968374	0.024281123	0.022427266	0.01646918
lowQ_bin.43_Cage2_BGKAALBD_00521	Oxidoreductase, putative glycolate oxidase	BT_4455	bth:BT_4455;		Q89ZC2	246	0.041522865	0.030668089	0.03706603	0.030069273	0.029854196	0.032240451	0.019843831	0	0.031216592	0.036355895	0.037222185	0.032992678	0.029127155	0.027628553	0.031571184	0.027085393	0.022699698	0.019158918	0.022120174	0.022044982
	6-carboxy-5,6,7,8-tetrahydropterin synthase (EC 4.-.-.-)	BT_4453	bth:BT_4453;		Q89ZC4	124	0.017342317	0.015210383	0.004325542	0.014913389	0.004555913	0	0	0	0.014291467	0.022539189	0.008687531	0.014025689	0.013334889	0.014948587	0.014453805	0.019539609	0.022516636	0.033257719	0.0307185	0.00437344
	Putative MTA/SAH nucleosidase	BT_4451	bth:BT_4451;		Q89ZC6	188	0.005719275	0.016720634	0.014265086	0.016394151	0.015024821	0.007910057	0.017310576	0	0.015710478	0.014866274	0.014325184	0.012334648	0.01465892	0.016432844	0.019066721	0.012887827	0.011138549	0.009401118	0.008683345	0.017307656
	Putative dehydrogenase	BT_4449	bth:BT_4449;		Q89ZC8	355	0.003028799	0	0	0	0.001591361	0	0.001527882	0	0	0	0	0.003266076	0	0	0	0	0.001966241	0.0082977	0	0.001527624
	Putative dehydrogenase	BT_4448	bth:BT_4448;		Q89ZC9	491	0	0.069143736	0	0	0	0	0	0	0.093840508	0	0	0	0	0.069212058	0	0	0	0	0	0
	3keto-disac_hyd domain-containing protein	BT_4447	bth:BT_4447;		Q89ZD0	240	0	0	0	0	0	0	0	0	0	0	0	0	0	0	0	0	0	0.547406213	0.589502646	0
AB6-1_Cage3_bin.98_02394	Sugar phosphate isomerase/epimerase	BT_4446	bth:BT_4446;		Q89ZD1	295	0	0	0	0	0	0	0	0	0	0	0	0	0	0	0	0	0	0	0	0
	AAA-ATPase_like domain-containing protein	BT_4445	bth:BT_4445;		Q89ZD2	571	0.007532215	0.015414609	0.00657543	0.008636359	0	0	0.003799636	0.001812813	0.010345253	0.008810415	0.005659827	0.007107004	0.008687528	0.008656741	0.008370213	0.006364916	0.015891776	0.007222342	0.002858965	0.002849246
	DUF4988 domain-containing protein	BT_4440	bth:BT_4440;		Q89ZD7	2183	0	0	0	0	0.000776363	0	0	0	0	0	0	0.00053113	0	0	0	0	0	0	0	0
	Phage tail protein	BT_4434	bth:BT_4434;		Q89ZE3	153	0	0	0	0	0	0	0	0.003382733	0	0	0	0	0	0	0	0	0	0	0	0
	Transposase	BT_4433	bth:BT_4433;		Q89ZE4	149	0	0	0	0	0.003791498	0	0	0	0	0	0	0	0	0	0	0	0	0	0	0
	Herpes_ori_bp domain-containing protein	BT_4431	bth:BT_4431;		Q89ZE6	599	0	0	0	0	0	0	0	0	0	0	0	0	0	0.003094532	0.001994738	0.002022464	0	0	0	0
	Cytochrome c domain-containing protein	BT_4426	bth:BT_4426;		Q89ZF1	844	0	0	0	0	0	0	0	0	0	0	0	0	0.001959154	0	0	0	0	0	0	0
	Deoxyribose-phosphate aldolase (DERA) (EC 4.1.2.4) (2-deoxy-D-ribose 5-phosphate aldolase) (Phosphodeoxyriboaldolase) (Deoxyriboaldolase)	deoC BT_4425	bth:BT_4425;		Q89ZF2	238	0	0.005283158	0.01126822	0	0	0	0	0	0	0.004697243	0	0	0	0	0	0	0	0	0.002286371	0
	TACC_C domain-containing protein	BT_4419	bth:BT_4419;		Q89ZF8	97	0.01108478	0.019444201	0.011059119	0.019064539	0.005824054	0.015330833	0.011183465	0	0.012179669	0.005762597	0.005552855	0.017929747	0.005682221	0.006369845	0.012318019	0.012489235	0.014392076	0.006073575	0.005609859	0.016772368
	Cell division protein ZapA	BT_4418	bth:BT_4418;		Q89ZF9	96	0.011200246	0.039293489	0.011174318	0.051368341	0.005884721	0	0	0.005391231	0.024613082	0.040758367	0.011221394	0.024155353	0.017224231	0.032180985	0.006223166	0.012619331	0.007270997	0.012273682	0	0.005649027
lowQ_bin.43_Cage2_BGKAALBD_00367	Ribonuclease Y (RNase Y) (EC 3.1.-.-)	rny BT_4417	bth:BT_4417;		Q89ZG0	511	0.108364028	0.072589146	0.099716025	0.066346585	0.119398809	0.086334691	0.106144431	0.056718705	0.107507631	0.110481723	0.105406441	0.088490844	0.135906263	0.105195925	0.097037547	0.106683972	0.163917583	0.10606767	0.099034315	0.090207551
lowQ_bin.43_Cage2_BGKAALBD_00366	PF03932 family protein CutC	cutC BT_4416	bth:BT_4416;		Q89ZG1	249	0.017272669	0.027773711	0.015078597	0.017329079	0.015881658	0.011944504	0.026139665	0.020785469	0.018978762	0.015714069	0.019468443	0.020954041	0.02656267	0.022332828	0.023992929	0.021893779	0.008409828	0.026026121	0.021853666	0.015245566
lowQ_bin.43_Cage2_BGKAALBD_00362	Transglutaminase-like protein	BT_4412	bth:BT_4412;		Q89ZG5	905	0.010692832	0.014588522	0.015409446	0.020433815	0.004993885	0.008215971	0.011387362	0.005718875	0.01501262	0.017294158	0.017259868	0.022420438	0.010353571	0.010923755	0.017163561	0.012716939	0.012340609	0.009764697	0.010822998	0.010186974
lowQ_bin.43_Cage2_BGKAALBD_00360	DUF4627 domain-containing protein	BT_4411	bth:BT_4411;		Q89ZG6	233	0.006922041	0.005396531	0.011510027	0.00529116	0.004849212	0.006382364	0.004655777	0.006663839	0.144509426	0.139143216	0.168754355	0.139333883	0.004731119	0.005303647	0.005128102	0.005199381	0.002995776	0.005056968	0.009341739	0.009309984
	Heparinase	BT_4410	bth:BT_4410;		Q89ZG7	644	0	0	0	0	0	0	0	0	0.029352247	0.025171094	0.028436825	0.028806384	0	0	0	0	0	0	0	0
	DNA polymerase IV (Pol IV) (EC 2.7.7.7)	dinB BT_4409	bth:BT_4409;		Q89ZG8	353	0.00152298	0	0.004558362	0	0	0.002808481	0.001536538	0	0	0.00158349	0.004577566	0.00164229	0.003122807	0	0	0	0.001977382	0	0	0
	DUF4419 domain-containing protein	BT_4408	bth:BT_4408;		Q89ZG9	463	0	0	0	0.001331361	0	0	0	0	0	0	0	0	0	0	0	0	0	0	0	0.001171288
lowQ_bin.43_Cage2_BGKAALBD_00349	Concanavalin A-like lectin/glucanase	BT_4407	bth:BT_4407;	PUL82	Q89ZH0	391	0.068748316	0.057885038	0.069960946	0.048872181	0	0	0	0	0.018129329	0.024303125	0.023418562	0.016309497	0.023964148	0.026864127	0.044310215	0.034081876	0	0.004520231	0.001391704	0.00416092
lowQ_bin.43_Cage2_BGKAALBD_00348	Putative secreted endoglycosidase	BT_4406	bth:BT_4406;	PUL82	Q89ZH1	388	0.036025535	0.032407001	0.055295593	0.036540366	0	0	0	0	0.012179669	0.011525193	0.01110571	0.008964873	0.011364441	0.01433215	0.021556534	0.014050389	0	0	0.002804929	0.004193092
lowQ_bin.43_Cage2_BGKAALBD_00347	SusD homolog	BT_4405	bth:BT_4405;	PUL82	Q89ZH2	542	0.026781401	0.028998885	0.035625869	0.036393806	0	0	0	0	0.013078538	0.010313134	0.012919096	0.007487268	0.014237003	0.009119925	0.017636131	0.011175791	0	0	0.001003978	0
lowQ_bin.43_Cage2_BGKAALBD_00346	SusC homolog	BT_4404	bth:BT_4404;	PUL82	Q89ZH3	1106	0.050066925	0.051728137	0.058195362	0.0479314	0	0	0	0	0.018159381	0.016172785	0.017045156	0.015725004	0.020432361	0.019553004	0.044293637	0.026836046	0	0.002663367	0.002460019	0
	Putative anti-sigma factor	BT_4403	bth:BT_4403;	PUL82	Q89ZH4	329	0.009804471	0.009554648	0.009781774	0.014988938	0	0.003013355	0	0.001573125	0.010772899	0.006796011	0.009822983	0.012334648	0.005025915	0.016902353	0.012711148	0.009205591	0.004243257	0.010744135	0.013231764	0.004945045
	RNA polymerase ECF-type sigma factor	BT_4402	bth:BT_4402;	PUL82	Q89ZH5	183	0.011751078	0.02748397	0.011723874	0.016842079	0.003087067	0.016252359	0.008891771	0	0.022595616	0.015272456	0.014716582	0.015839576	0.018071325	0.013505463	0.026116893	0.013239954	0.003814293	0.006438653	0.008920595	0.002963424
lowQ_bin.43_Cage2_BGKAALBD_00338	Lactonase family protein	BT_4399	bth:BT_4399;		Q89ZH8	383	0.012633176	0.008207517	0.014004367	0.006437808	0.010325151	0.014236727	0.012745646	0.009459288	0.009254005	0.010216196	0.009844356	0.018163817	0.015830103	0.006453002	0.010918975	0.007907675	0.014579963	0.006152864	0.009945415	0.004247832
	TPR domain-containing protein	BT_4398	bth:BT_4398;		Q89ZH9	1093	0	0.001150404	0	0	0.00103373	0	0	0	0	0	0	0	0	0	0	0	0	0	0	0
	Transcriptional regulator	BT_4396	bth:BT_4396;		Q89ZI1	295	0	0.006393517	0	0	0	0	0	0	0	0	0	0	0	0	0	0	0	0	0	0
lowQ_bin.43_Cage2_BGKAALBD_00334	O-GlcNAcase BT_4395 (EC 3.2.1.169) (Beta-N-acetylglucosaminidase) (Beta-N-acetylhexosaminidase) (Beta-hexosaminidase) (Hexosaminidase B) (N-acetyl-beta-glucosaminidase)	BT_4395	bth:BT_4395;		Q89ZI2	737	0.021154333	0.023885323	0.026927528	0.025928118	0.003066123	0.00269035	0.002943816	0.00070225	0.030457437	0.027303918	0.032887668	0.03382405	0.021688041	0.015928933	0.024318478	0.016437663	0.008523937	0.012789943	0.009598415	0.012509107
	Beta-hexosaminidase	BT_4394	bth:BT_4394;		Q89ZI3	546	0.006892459	0.008060203	0.011788291	0.010160771	0	0	0.000993403	0	0.009737043	0.013308854	0.018743427	0.014864833	0.006056873	0.004526556	0.006565098	0.005546959	0.002556834	0.003237015	0.00298987	0.000993235
	B3_4 domain-containing protein	BT_4390	bth:BT_4390;		Q89ZI7	221	0.014595796	0.02275822	0.012135006	0.016735387	0.020450073	0.020186753	0.024542898	0.007025677	0.010691656	0.017704992	0.014623355	0.01836244	0.009976025	0.016774885	0.021626206	0.00822255	0.015792211	0.021326217	0.009848983	0.009815503
	Purine nucleoside phosphorylase BT_4389 (EC 2.4.2.1) (Adenosine deaminase BT_4389) (EC 3.5.4.4) (S-methyl-5'-thioadenosine phosphorylase BT_4389) (EC 2.4.2.28)	BT_4389	bth:BT_4389;		Q89ZI8	270	0	0	0	0.002283037	0	0	0	0	0	0	0	0	0	0	0	0	0	0	0	0
	GTPase Obg (EC 3.6.5.-) (GTP-binding protein Obg)	obg BT_4388	bth:BT_4388;		Q89ZI9	388	0.01662717	0.027545951	0.024883017	0.019064539	0.018928176	0.015330833	0.01817313	0.004001739	0.016747046	0.01728779	0.022211419	0.014941456	0.019887772	0.0286643	0.021556534	0.017172698	0.014392076	0.013665543	0.018232041	0.015374671
lowQ_bin.43_Cage2_BGKAALBD_00328	Adenylate kinase (AK) (EC 2.7.4.3) (ATP-AMP transphosphorylase) (ATP:AMP phosphotransferase) (Adenylate monophosphate kinase)	adk BT_4387	bth:BT_4387;		Q89ZJ0	189	0.102402253	0.103119421	0.085137659	0.101105941	0.116573529	0.12326855	0.146361376	0.117751332	0.103140534	0.094640742	0.105445481	0.088953047	0.099153246	0.084998666	0.085346277	0.089737464	0.081250506	0.096630892	0.100769683	0.117643224
lowQ_bin.43_Cage2_BGKAALBD_00327	Hypoxanthine phosphoribosyltransferase (EC 2.4.2.8)	BT_4386	bth:BT_4386;		Q89ZJ1	178	0.060405824	0.060043983	0.054239385	0.051945513	0.08251834	0.064050728	0.06399078	0.014538151	0.039823414	0.065946121	0.057493884	0.068394933	0.034061401	0.07983777	0.063769971	0.051044485	0.058821548	0.072814652	0.030570578	0.073119987
	Di-tripeptide ABC transporter	BT_4385	bth:BT_4385;		Q89ZJ2	514	0	0	0	0	0	0	0	0	0	0	0	0	0	0	0	0	0.001358007	0	0	0
lowQ_bin.43_Cage2_BGKAALBD_00323	Bifunctional NAD(P)H-hydrate repair enzyme (Nicotinamide nucleotide repair protein) [Includes: ADP-dependent (S)-NAD(P)H-hydrate dehydratase (EC 4.2.1.136) (ADP-dependent NAD(P)HX dehydratase); NAD(P)H-hydrate epimerase (EC 5.1.99.6)]	nnrD nnrE BT_4383	bth:BT_4383;		Q89ZJ4	503	0.008550486	0.013748815	0.008530692	0.012254873	0.008985022	0.00985481	0.006469957	0.002057885	0.012918198	0.005556381	0.010708289	0.008067792	0.013149314	0.015968934	0.009501772	0.012042304	0.012489347	0.010541214	0.008654573	0.00754701
lowQ_bin.43_Cage2_BGKAALBD_00322	DUF4831 family protein	BT_4382	bth:BT_4382;		Q89ZJ5	354	0.04252297	0.040847469	0.042424528	0.043532492	0.031917133	0.035006846	0.041369342	0.033626662	0.045054455	0.030001316	0.038038624	0.049129532	0.031139853	0.038399006	0.050629147	0.044488489	0.029576937	0.034948789	0.04611494	0.02757491
	PqqD family protein	BT_4380	bth:BT_4380;		Q89ZJ7	115	0	0	0	0.005360175	0	0	0.004716505	0	0	0	0	0	0.00479283	0	0	0	0	0	0	0
lowQ_bin.43_Cage2_BGKAALBD_00319	Putative oxalate:formate antiporter	BT_4379	bth:BT_4379;		Q89ZJ8	462	0.003490986	0.005443254	0.003482904	0.008005456	0.006113996	0.001072937	0.005870109	0.002240512	0.006393008	0.002419792	0.002331718	0.005019294	0.002386041	0.005349566	0.003879376	0.003933298	0.009065139	0.003825563	0.00471131	0.004695295
lowQ_bin.43_Cage2_BGKAALBD_00318	Protein-export membrane protein SecG	BT_4378	bth:BT_4378;		Q89ZJ9	131	0.049246885	0.047992048	0.040944065	0.065876957	0.025874806	0.026487623	0.037263988	0.063213213	0.054111203	0.042669609	0.037004903	0.035403266	0.037867012	0.066032434	0.036483904	0.055486524	0.079925463	0.031480589	0.029077054	0.045537193
	Tetratricopeptide repeat protein	BT_4377	bth:BT_4377;		Q89ZK0	264	0	0.002381424	0	0	0	0	0	0	0	0	0	0	0	0	0	0	0	0	0	0
	Lipopolysaccharide-assembly	BT_4376	bth:BT_4376;		Q89ZK1	175	0.009216203	0.025147833	0.024519646	0.021134403	0.01291276	0.002832554	0.009298252	0.008872426	0.013502034	0.015970625	0.021545077	0.026501873	0.015747869	0.031776424	0.023896957	0.017306511	0.011965984	0.010099487	0.006218929	0.012395579
	Transcriptional regulator	BT_4375	bth:BT_4375;		Q89ZK2	413	0.010413788	0.018267191	0.014285811	0.016417969	0.006839386	0.006001174	0.00525325	0.00501267	0.018593902	0.016241314	0.014345995	0.016844411	0.016014782	0.016456717	0.023144753	0.021999802	0.027041771	0.017117774	0.005270279	0.010504728
lowQ_bin.43_Cage2_BGKAALBD_00314	4-hydroxythreonine-4-phosphate dehydrogenase (EC 1.1.1.262) (4-(phosphohydroxy)-L-threonine dehydrogenase)	pdxA BT_4374	bth:BT_4374;		Q89ZK3	364	0.039877801	0.041452472	0.041259019	0.038949621	0.043456404	0.040854143	0.04619324	0.054030799	0.034079652	0.038390926	0.04143284	0.044594498	0.039369671	0.049226298	0.044314413	0.039938102	0.032599635	0.050173733	0.037373371	0.03724633
lowQ_bin.43_Cage2_BGKAALBD_00313	Putative lipoprotein	BT_4373	bth:BT_4373;		Q89ZK4	345	0.101289185	0.067425349	0.077734384	0.075042446	0.072049458	0.066092925	0.064458898	0.05550624	0.092459578	0.068048751	0.085868059	0.085698992	0.076685273	0.078801439	0.06753488	0.089542383	0.101161697	0.090505063	0.085172289	0.092742283
	Probable dual-specificity RNA methyltransferase RlmN (EC 2.1.1.192) (23S rRNA (adenine(2503)-C(2))-methyltransferase) (23S rRNA m2A2503 methyltransferase) (Ribosomal RNA large subunit methyltransferase N) (tRNA (adenine(37)-C(2))-methyltransferase) (tRNA m2A37 methyltransferase)	rlmN BT_4372	bth:BT_4372;		Q89ZK5	345	0.004674885	0.007289227	0.010882814	0.010720349	0.001637488	0.001436803	0	0	0.008561072	0.00972125	0.003122475	0.008401862	0.007988049	0.003581884	0.008658318	0.008778665	0.01011617	0.008538213	0.003154529	0.007859515
lowQ_bin.43_Cage2_BGKAALBD_00311	Peptidyl-prolyl cis-trans isomerase	BT_4371	bth:BT_4371;		Q89ZK6	712	0.099669609	0.092714974	0.101698847	0.097830717	0.130125075	0.142025527	0.131790536	0.204987932	0.102877152	0.1012744	0.100614297	0.090379018	0.119989026	0.114549844	0.111597449	0.113999349	0.156857462	0.1075671	0.113111139	0.115011646
lowQ_bin.43_Cage2_BGKAALBD_00310	Putative hemolysin	BT_4370	bth:BT_4370;		Q89ZK7	418	0.002572305	0.006016228	0.00256635	0.004424068	0	0.001185878	0	0	0.005652765	0.002674507	0.003865743	0.005547641	0.001318601	0.004434509	0.005716975	0.00289822	0.010019364	0.002818836	0.002603619	0.003892152
	LPS export ABC transporter periplasmic protein LptC	BT_4369	bth:BT_4369;		Q89ZK8	193	0	0.009772474	0.00555821	0.012775546	0.002927115	0.002568378	0.005620705	0	0.009182082	0.002896227	0.008372439	0.009011323	0.005711662	0.009604273	0.009286382	0.003138486	0.010849985	0.009157566	0.002819463	0
lowQ_bin.43_Cage2_BGKAALBD_00308	TPR_REGION domain-containing protein	BT_4368	bth:BT_4368;		Q89ZK9	433	0.193689251	0.168426595	0.199434475	0.202151624	0.183962099	0.198049815	0.169107935	0.19722194	0.199178382	0.185893652	0.187835252	0.182085619	0.182027903	0.178370357	0.184884082	0.197246263	0.145084096	0.189122415	0.188506797	0.255497783
lowQ_bin.43_Cage2_BGKAALBD_00307	Putative outer membrane protein	BT_4367	bth:BT_4367;		Q89ZL0	431	0.018710389	0.027715129	0.02364496	0.028604181	0.01179675	0.012651198	0.016360034	0.042029087	0.020558491	0.023344533	0.023744574	0.021521243	0.029413072	0.031538859	0.033267226	0.030918825	0.027531942	0.032805758	0.029038503	0.030198046
	Type III pantothenate kinase (EC 2.7.1.33) (PanK-III) (Pantothenic acid kinase)	coaX BT_4366	bth:BT_4366;		Q89ZL1	243	0	0	0	0	0	0	0	0	0	0	0	0	0	0	0.002458535	0	0	0	0	0
	DUF4105 domain-containing protein	BT_4364	bth:BT_4364;		Q89ZL3	395	0.004083128	0.00954981	0.006789459	0.006242229	0.004290632	0.005019716	0.005492638	0.003930822	0.007477392	0.004245356	0.006818062	0.010273669	0.006976904	0.009385442	0.012099725	0.003066977	0.007068513	0.005965942	0.004132833	0.005491712
lowQ_bin.43_Cage2_BGKAALBD_00304	Putative alkaline phosphatase	BT_4363	bth:BT_4363;		Q89ZL4	524	0.00307793	0.00959841	0.005118008	0.009410994	0.004312468	0.00283796	0.005175554	0.001975413	0.002254633	0.003200221	0.004111656	0.003319056	0.005259307	0.005895753	0.004560488	0.003467908	0.003996273	0.005621534	0.006230797	0.003104809
lowQ_bin.43_Cage2_BGKAALBD_00303	Protein translocase subunit SecA (EC 7.4.2.8)	secA BT_4362	bth:BT_4362;		Q89ZL5	1106	0.034512152	0.044338404	0.044131483	0.045702032	0.033712111	0.035406924	0.036781061	0.022929793	0.048068949	0.046496757	0.042856391	0.045078344	0.056811931	0.056424382	0.046994469	0.04983837	0.071316252	0.055930702	0.036408287	0.057368778
lowQ_bin.43_Cage2_BGKAALBD_00302	Tetratricopeptide repeat protein	BT_4361	bth:BT_4361;		Q89ZL6	369	0.017483312	0.022149175	0.018896407	0.023387212	0.006123938	0.004030056	0.005879654	0.007012983	0.009605105	0.016663118	0.016056629	0.018852959	0.010455902	0.021767951	0.022666491	0.014773851	0.011349849	0.019158918	0.007373391	0.008817993
lowQ_bin.43_Cage2_BGKAALBD_00301	DUF3013 family protein	BT_4360	bth:BT_4360;		Q89ZL7	148	0.029060099	0.033983558	0.028992824	0.020825003	0.015268466	0.013397214	0.025653961	0.010491044	0.035921795	0.041545208	0.03639371	0.031336674	0.040965739	0.033398644	0.028256538	0.028649292	0.028297934	0.027864575	0.029413853	0.014656934
	Alpha-N-acetylglucosaminidase	BT_4359	bth:BT_4359;	PUL81	Q89ZL8	744	0.004335579	0.005070128	0.005046466	0.005799651	0	0	0	0	0.003175882	0.003005225	0.005791687	0.00467523	0.005926617	0.000830477	0.004817935	0.005699053	0	0.003959252	0.001462786	0.001457813
lowQ_bin.43_Cage2_BGKAALBD_00298	SusD homolog	BT_4358	bth:BT_4358;	PUL81	Q89ZL9	628	0.00171214	0	0.001708176	0	0	0	0	0	0.001881255	0.002670248	0.003430745	0.002769404	0	0	0	0	0	0	0	0
lowQ_bin.43_Cage2_BGKAALBD_00297	SusC homolog	BT_4357	bth:BT_4357;	PUL81	Q89ZM0	1178	0	0	0	0	0	0.001262386	0	0	0	0	0	0.001476388	0	0	0	0	0	0	0	0
	Putative anti-sigma factor	BT_4356	bth:BT_4356;	PUL81	Q89ZM1	342	0	0	0	0	0	0	0	0.001513328	0	0	0	0	0	0	0	0	0.002040982	0	0	0
lowQ_bin.43_Cage2_BGKAALBD_00294	Two-component system sensor histidine kinase	BT_4354	bth:BT_4354;		Q89ZM3	631	0	0	0.002550082	0	0	0	0	0	0	0	0.004268042	0	0.00174699	0	0.003787156	0	0.003318617	0	0.001724743	0
lowQ_bin.43_Cage2_BGKAALBD_00292	Valine--tRNA ligase (EC 6.1.1.9) (Valyl-tRNA synthetase) (ValRS)	valS BT_4353	bth:BT_4353;		Q89ZM4	879	0.033638965	0.038622952	0.043324317	0.042076457	0.032777697	0.031016304	0.039492008	0.045926665	0.034945536	0.039426913	0.039217432	0.038252846	0.044520425	0.037255257	0.040100128	0.036522842	0.045263817	0.040214111	0.029095956	0.043804057
	DUF4203 domain-containing protein	BT_4352	bth:BT_4352;		Q89ZM5	212	0	0	0	0	0	0	0.002558481	0.002441312	0	0	0	0	0	0	0	0	0.009877581	0	0	0
	DUF3810 domain-containing protein	BT_4351	bth:BT_4351;		Q89ZM6	355	0	0.001770974	0.003021787	0.001736395	0	0	0	0	0	0	0	0	0	0	0	0	0.001966241	0	0	0
	Tetrapyrrole methylase family protein/MazG family	BT_4350	bth:BT_4350;		Q89ZM7	262	0.014363675	0.014397614	0.018424829	0.025880233	0.008624935	0.007567892	0.008280886	0.003950826	0.015782434	0.025601766	0.020558279	0.019914337	0.012622337	0.01886641	0.020522196	0.025431323	0.015985093	0.020237521	0.00830773	0.024838469
	Periplasmic heavy metal sensor	BT_4349	bth:BT_4349;		Q89ZM8	155	0.034684634	0.024336613	0.020762603	0.023861423	0.010934192	0.015990224	0.017496711	0.010017255	0.019055289	0.025243892	0.027800099	0.026181286	0.017779852	0.011958869	0.026980436	0.019539609	0.013509981	0.022805293	0.017553429	0.01749376
	Anti-sigma factor	BT_4348	bth:BT_4348;		Q89ZM9	128	0	0	0	0.004815782	0	0	0	0	0	0	0.004208023	0	0	0	0	0	0	0	0	0
	RNA polymerase ECF-type sigma factor	BT_4347	bth:BT_4347;		Q89ZN0	183	0.008813309	0.010306489	0.002930969	0	0.012348268	0.010834906	0.011855695	0.002828187	0.00645589	0.003054491	0.002943316	0.003167915	0.006023775	0.006752731	0	0.009929965	0.01144288	0.006438653	0.002973532	0.002963424
	Ribonuclease Z (RNase Z) (EC 3.1.26.11) (tRNA 3 endonuclease) (tRNase Z)	rnz BT_4346	bth:BT_4346;		Q89ZN1	316	0.001701303	0.005968631	0.005092094	0.003901393	0	0	0	0	0.001869348	0.001768898	0.001704516	0	0.001744226	0.0019553	0.003781164	0	0	0	0	0
lowQ_bin.43_Cage2_BGKAALBD_00284	30S ribosomal protein S1	BT_4345	bth:BT_4345;		Q89ZN2	599	0.278229829	0.221460466	0.266840469	0.213019965	0.51400438	0.523833324	0.588578844	0.431154479	0.31754574	0.267821253	0.26077096	0.255506374	0.341379087	0.269224296	0.24934221	0.295279703	0.402029081	0.291125998	0.495100463	0.456298014
	RNA-directed DNA polymerase (EC 2.7.7.49)	BT_4342	bth:BT_4342;		Q89ZN5	377	0	0.001667628	0.004268174	0.001635067	0	0	0	0	0	0	0.004286156	0	0	0.001638926	0.001584679	0	0	0.001562697	0	0
lowQ_bin.43_Cage2_BGKAALBD_00279	Glutamine synthetase	BT_4339	bth:BT_4339;		Q89ZN8	729	0.022861408	0.020697805	0.014715151	0.021139235	0.011624141	0.012919399	0.011160454	0.011359302	0.021067988	0.017635601	0.014777144	0.018290473	0.027218538	0.014408606	0.027043882	0.017448951	0.042129892	0.014546586	0.009703747	0.017109809
lowQ_bin.43_Cage2_BGKAALBD_00277	Beta-hexosaminidase	BT_4337	bth:BT_4337;		Q89ZN9	844	0.024205272	0.02756131	0.020971705	0.0262928	0.003346761	0.002936593	0.006426517	0.001839662	0.027995923	0.028478425	0.033823728	0.035717868	0.010448823	0.010981189	0.016988358	0.01220068	0.009097361	0.006282264	0.006447349	0.00578289
lowQ_bin.43_Cage2_BGKAALBD_00276	Thioredoxin reductase (EC 1.8.1.9)	BT_4336	bth:BT_4336;		Q89ZP0	316	0.086766466	0.107435362	0.084868236	0.083879949	0.084024883	0.081570382	0.082389576	0.135940915	0.072904572	0.090213817	0.080112231	0.086225438	0.061047908	0.080167315	0.079404447	0.082424997	0.061849493	0.08016734	0.080934638	0.046336321
	Outer membrane lipoprotein-sorting protein	BT_4335	bth:BT_4335;		Q89ZP1	215	0.010002081	0.014620833	0.009978926	0.020069491	0.00788279	0.011527836	0.022705034	0.012036237	0.008242521	0.015599215	0.020041932	0.016178469	0.012818033	0.014369184	0.01389358	0.016904034	0.006493169	0.019181196	0.010123838	0.002522356
lowQ_bin.43_Cage2_BGKAALBD_00274	FtsK/SpoIIIE family protein	BT_4334	bth:BT_4334;		Q89ZP2	831	0.012291967	0.01588762	0.012908959	0.011868498	0.016315762	0.018491703	0.01370681	0.00498251	0.01492779	0.013452994	0.01361151	0.011859668	0.019234761	0.016357699	0.013659512	0.012391545	0.017639386	0.013470034	0.015715705	0.013051903
lowQ_bin.43_Cage2_BGKAALBD_00273	DUF5063 domain-containing protein	BT_4333	bth:BT_4333;		Q89ZP3	219	0.014729091	0.014353786	0.017144159	0.008444111	0.005159208	0.009053825	0.00743011	0.004726559	0.005394648	0.012761915	0.009837935	0.01323581	0.010067131	0.00846404	0.010911853	0.005531762	0.012749145	0.01345061	0.01242366	0.004952571
	3'-5' exonuclease-like protein	BT_4332	bth:BT_4332;		Q89ZP4	216	0.007466831	0.008731886	0.012415909	0.00856139	0.007846295	0.016064253	0.017577714	0.007188308	0.008204361	0.012939164	0.007480929	0.010735713	0.007655214	0.011442128	0.016595109	0.016825775	0.019389325	0.013637424	0.010076968	0.012553393
lowQ_bin.43_Cage2_BGKAALBD_00271	Putative methyltransferase	BT_4331	bth:BT_4331;		Q89ZP5	392	0.027429175	0.022453422	0.041048514	0.026732504	0.030264281	0.03793599	0.042893723	0.023765427	0.027124621	0.031370871	0.030229062	0.034014681	0.037963612	0.015762115	0.033528894	0.021633139	0.016025871	0.034566696	0.041644614	0.037352748
	BFN domain-containing protein	BT_4329	bth:BT_4329;		Q89ZP7	198	0.002715211	0.015876157	0.005417851	0.003113233	0.005706397	0.00751056	0.01369692	0.013069651	0.002983404	0.005646181	0.005440676	0.008783765	0.002783714	0.006241161	0.006034585	0.006118463	0.010575996	0.011901752	0.008244792	0.002738922
lowQ_bin.43_Cage2_BGKAALBD_00268	Ribosomal RNA small subunit methyltransferase E (EC 2.1.1.193)	BT_4328	bth:BT_4328;		Q89ZP8	232	0.020855631	0.027098958	0.016183495	0.018598882	0.019480457	0.025639497	0.032730916	0.022308542	0.010184724	0.016865531	0.02089501	0.017491807	0.02375756	0.02663254	0.023175929	0.026108961	0.009026065	0.027933207	0.025800514	0.01402517
lowQ_bin.43_Cage2_BGKAALBD_00267	DUF4836 family protein	BT_4327	bth:BT_4327;		Q89ZP9	515	0.042800165	0.035402289	0.035410653	0.045483424	0.02961786	0.025987995	0.035808803	0.044218563	0.036704557	0.027134557	0.040789223	0.046153141	0.032107305	0.037192471	0.038281534	0.032932778	0.04337185	0.034318645	0.03064181	0.018954404
	ABC transporter ATP-binding protein	BT_4326	bth:BT_4326;		Q89ZQ0	217	0.002477474	0.008691647	0.004943477	0.011362582	0.002603379	0.002284318	0.00249953	0.004770121	0.002722184	0.007727722	0.004964303	0.00267156	0.005079958	0.0056947	0.008259317	0.008374118	0.003216662	0.005429832	0.002507633	0
	Putative efflux ABC transporter, permease protein	BT_4325	bth:BT_4325;		Q89ZQ1	401	0.002681356	0.00627128	0.002675148	0.004611622	0.002817622	0	0.004057841	0	0.002946204	0.00278789	0.001343209	0.005782828	0	0.007704176	0.002979671	0.001510543	0.010444125	0.004407507	0.001356998	0
lowQ_bin.43_Cage2_BGKAALBD_00264	Plug domain-containing protein	BT_4324	bth:BT_4324;		Q89ZQ2	880	0.001221845	0.000714427	0.002438033	0.001400955	0	0.001126584	0.002465446	0	0.002013798	0.005081563	0.001836228	0.003952694	0.003131678	0.002106392	0.002715563	0	0.001586399	0.001338947	0.001236719	0.001232515
lowQ_bin.43_Cage2_BGKAALBD_00263	tRNA dimethylallyltransferase 2 (EC 2.5.1.75) (Dimethylallyl diphosphate:tRNA dimethylallyltransferase 2) (DMAPP:tRNA dimethylallyltransferase 2) (DMATase 2) (Isopentenyl-diphosphate:tRNA isopentenyltransferase 2) (IPP transferase 2) (IPPT 2) (IPTase 2)	miaA2 BT_4323	bth:BT_4323;		Q89ZQ3	306	0.014055211	0.018491054	0.008764171	0.018130003	0.009230936	0.004859774	0.010635256	0	0.013513065	0.012786939	0.008801093	0.013261763	0.007204907	0.018172792	0.017571292	0.01385652	0.011405485	0.007701134	0.008891443	0.008861218
	DAGKc domain-containing protein	BT_4322	bth:BT_4322;		Q89ZQ4	308	0.006981972	0.00408244	0.010448713	0.012008184	0	0.003218811	0.00704413	0.003360767	0.009589512	0.007259375	0.008743943	0.009411177	0.007158122	0.00802435	0.009698441	0.009833245	0.006798854	0.005738345	0	0.005282207
lowQ_bin.43_Cage2_BGKAALBD_00261	3-deoxy-8-phosphooctulonate synthase (EC 2.5.1.55)	BT_4321	bth:BT_4321;		Q89ZQ5	266	0.028295359	0.028362218	0.032262692	0.027808425	0.025485711	0.018635223	0.024469085	0.019457075	0.022207292	0.033622369	0.030373698	0.030512025	0.031081319	0.027874056	0.031443365	0.03643476	0.015744715	0.022147997	0.024548404	0.020387465
lowQ_bin.43_Cage2_BGKAALBD_00260	Putative zinc protease	BT_4320	bth:BT_4320;		Q89ZQ6	946	0.016480701	0.020602083	0.019844454	0.02280624	0.011943621	0.011003843	0.011467189	0.00656522	0.017484134	0.019499019	0.015942446	0.019610266	0.020392324	0.019594342	0.02084037	0.018568825	0.011805763	0.019305749	0.015530888	0.021783985
	Putative transmembrane protein	BT_4319	bth:BT_4319;		Q89ZQ7	496	0	0	0	0.001242782	0	0	0	0	0	0	0	0	0	0	0	0	0	0	0	0
lowQ_bin.43_Cage2_BGKAALBD_00258	ATP-binding protein	BT_4318	bth:BT_4318;		Q89ZQ8	234	0.018379892	0.021493874	0.02062951	0.026342739	0.014485468	0.010591815	0.016225582	0	0.012622093	0.016721381	0.016112771	0.017342305	0.021199054	0.031685893	0.025530937	0.018120065	0.017897839	0.020141427	0.011627271	0.023175494
	Putative lipoprotein	BT_4316	bth:BT_4316;		Q89ZR0	294	0.009143058	0.004276842	0.009121892	0.010483335	0.007686167	0.003372088	0.009224456	0.00880201	0.006027694	0.00760506	0.010992386	0.007887462	0.005624239	0.004203231	0.010160271	0.008241196	0.007122609	0.010019332	0.007403487	0.00368916
	HPr(Ser) phosphatase	BT_4315	bth:BT_4315;		Q89ZR1	213	0	0.002951624	0.002518156	0.008681973	0	0	0.007639409	0	0	0	0.002528765	0.00272173	0.002587678	0.005801642	0.002804807	0.008531379	0.006554138	0.0027659	0	0.00509208
lowQ_bin.43_Cage2_BGKAALBD_00254	50S ribosomal protein L21	rplU BT_4314	bth:BT_4314;		Q89ZR2	105	0.337927436	0.299378964	0.316712091	0.305274713	0.607975788	0.646766479	0.588889303	0.443621299	0.405061008	0.367324381	0.328305929	0.248455061	0.503931793	0.31187972	0.330005603	0.363436731	0.452048268	0.336649561	0.49233188	0.542306568
lowQ_bin.43_Cage2_BGKAALBD_00253	50S ribosomal protein L27	rpmA BT_4313	bth:BT_4313;		Q89ZR3	89	0.320150865	0.233111935	0.319409711	0.187003849	0.501457608	0.512405822	0.371755961	0.093044168	0.384959666	0.257503902	0.338911317	0.338717762	0.334421029	0.277696592	0.187953598	0.292655045	0.290186306	0.297878123	0.421873977	0.481373246
lowQ_bin.43_Cage2_BGKAALBD_00252	serine--tRNA ligase (EC 6.1.1.11) (Seryl-tRNA synthetase)	BT_4312	bth:BT_4312;		Q89ZR4	424	0.082416908	0.072655885	0.083491129	0.079960154	0.133238975	0.134446103	0.130482548	0.091549207	0.087771179	0.073826475	0.073680097	0.069731491	0.075396635	0.072862608	0.083132104	0.078573193	0.070789329	0.073642091	0.100104223	0.106159069
	Glucose/galactose transporter	BT_4311	bth:BT_4311;		Q89ZR5	386	0.001392777	0.001628746	0.002779105	0.001596943	0	0	0	0	0.006121388	0.001448114	0.002790813	0.004505662	0	0	0.00154773	0	0	0	0	0
lowQ_bin.43_Cage2_BGKAALBD_00250	NADPH-dependent glutamate synthase small chain	BT_4310	bth:BT_4310;		Q89ZR6	763	0.059186624	0.052734643	0.055534748	0.048473402	0.071819824	0.083807215	0.092413821	0.065118723	0.034838963	0.043955849	0.043767849	0.044068482	0.06067986	0.060734756	0.061073482	0.051601982	0.062208477	0.057137769	0.064899374	0.054728186
lowQ_bin.43_Cage2_BGKAALBD_00249	Aspartate 1-decarboxylase (EC 4.1.1.11) (Aspartate alpha-decarboxylase) [Cleaved into: Aspartate 1-decarboxylase beta chain; Aspartate 1-decarboxylase alpha chain]	panD BT_4309	bth:BT_4309;		Q89ZR7	117	0.041354756	0.032240812	0.032090348	0.036879835	0.057941872	0.059314163	0.06490233	0.044235742	0.035341861	0.023887687	0.032225542	0.044594498	0.028265405	0.042247858	0.056168062	0.056948775	0.005965946	0.035247497	0.027905451	0.023175494
lowQ_bin.43_Cage2_BGKAALBD_00248	Pantothenate synthetase (PS) (EC 6.3.2.1) (Pantoate--beta-alanine ligase) (Pantoate-activating enzyme)	panC BT_4308	bth:BT_4308;		Q89ZR8	282	0.020970674	0.042358939	0.030432184	0.030602416	0.030049641	0.028124649	0.046161536	0.042212192	0.029326225	0.027750377	0.024830319	0.028780846	0.025408795	0.04162987	0.040251967	0.030071597	0.029702796	0.03133706	0.021225955	0.030769167
lowQ_bin.43_Cage2_BGKAALBD_00246	DUF4270 domain-containing protein	BT_4306	bth:BT_4306;		Q89ZS0	542	0.035708535	0.044078305	0.046511551	0.0352565	0.040650179	0.0457285	0.036026438	0.022917705	0.034876102	0.031970717	0.038757287	0.044923609	0.042711009	0.043319644	0.045192586	0.03799769	0.050226223	0.045652662	0.039155157	0.054030544
lowQ_bin.43_Cage2_BGKAALBD_00245	Putative alpha-amylase	BT_4305	bth:BT_4305;		Q89ZS1	460	0.056098626	0.066969773	0.06879493	0.061642009	0.011053042	0.012931224	0.011791262	0.007875885	0.078333809	0.070479064	0.070255685	0.060493406	0.063504992	0.05507146	0.055846151	0.061889588	0.040970487	0.058913673	0.057964474	0.051872802
lowQ_bin.43_Cage2_BGKAALBD_00244	Glycoside transferase family 4	BT_4304	bth:BT_4304;		Q89ZS2	424	0.053254002	0.066724793	0.08728618	0.063968123	0.011991508	0.011690965	0.012792407	0.012206561	0.064086893	0.083054785	0.099087027	0.086138901	0.057197447	0.071405356	0.074677992	0.072858779	0.031279006	0.066694724	0.047485337	0.040928798
lowQ_bin.43_Cage2_BGKAALBD_00243	Glycogen debranching enzyme-related protein (4-alpha-glucanotransferase)	BT_4303	bth:BT_4303;		Q89ZS3	645	0.05084391	0.060432777	0.054052514	0.059252784	0.014013848	0.013833403	0.016818544	0.012036237	0.063192657	0.055463877	0.063466117	0.056624642	0.052981201	0.050771117	0.050016888	0.057285893	0.032465847	0.051149856	0.052306496	0.047083981
	Transcription regulator, CRP family	BT_4300	bth:BT_4300;	PUL80	Q89ZS6	220	0.014662141	0.022861666	0.021942297	0.030821005	0.005135757	0.009012672	0.009861783	0.009410149	0.00805519	0.02032625	0.012241521	0.010540518	0.015032056	0.019659656	0.01629338	0.016519851	0.009518396	0.008033683	0.012367188	0.009860119
lowQ_bin.43_Cage2_BGKAALBD_00237	Putative cell surface protein	BT_4299	bth:BT_4299;	PUL80	Q89ZS7	495	0.019549521	0.021591574	0.020587834	0.018679397	0	0	0	0	0.099049009	0.041781737	0.043525407	0.04333324	0.027837141	0.006241161	0.002413834	0.001223693	0.002820265	0.001190175	0.002198611	0
lowQ_bin.43_Cage2_BGKAALBD_00236	SusC homolog	BT_4298	bth:BT_4298;	PUL 80	Q89ZS8	1029	0.006269526	0.014052482	0.010425019	0.010183811	0	0	0.001581335	0	0.077498917	0.031506676	0.032977158	0.03380341	0.010177194	0.001801385	0.002902935	0	0.001356687	0	0	0.001054046
lowQ_bin.43_Cage2_BGKAALBD_00235	SusD homolog	BT_4297	bth:BT_4297;	PUL80	Q89ZS9	683	0.011019862	0.024853276	0.011779661	0.016245332	0	0	0	0	0.100326238	0.040101936	0.041796818	0.038195873	0.018560811	0.002713945	0.006122939	0	0.00408794	0	0.00478029	0
lowQ_bin.43_Cage2_BGKAALBD_00234	MscS mechanosensitive ion channel	BT_4296	bth:BT_4296;	PUL80	Q89ZT0	345	0.009349771	0.018223067	0.021765628	0.014293799	0	0	0	0	0.082186291	0.046986042	0.043714648	0.043689682	0.023964148	0.007163767	0.008658318	0	0.004046468	0.001707643	0.001577265	0.001571903
lowQ_bin.43_Cage2_BGKAALBD_00233	Putative chitobiase	BT_4295	bth:BT_4295;	PUL80	Q89ZT1	614	0.007004714	0.01126328	0.007862061	0.006023649	0	0	0	0	0.063496941	0.04278775	0.032457974	0.021716213	0.012567517	0.001006311	0.003892013	0	0.001136833	0.001919012	0	0
	TPR_REGION domain-containing protein	BT_4294	bth:BT_4294;	PUL80	Q89ZT2	233	0	0	0	0	0	0	0	0	0.005070506	0.002399021	0.002311703	0	0	0	0	0	0	0	0	0
	AAA-ATPase_like domain-containing protein	BT_4293	bth:BT_4293;		Q89ZT3	581	0.006477251	0.012985112	0.006462256	0.009548676	0.000972346	0.002559537	0.001867119	0	0.008133755	0.004810429	0.006489481	0.009978115	0.004743334	0.007444276	0.009254416	0.005212805	0.003604212	0.004056019	0.001873171	0.002800206
	Putative hemolysin secretion protein	BT_4289	bth:BT_4289;		Q89ZT5	416	0	0.001511288	0	0	0	0	0	0	0	0	0	0	0	0	0	0	0	0	0	0
	ABC transporter ATP-binding protein	BT_4288	bth:BT_4288;		Q89ZT6	741	0	0	0.000723842	0	0	0	0	0	0	0	0	0	0	0.000833839	0	0	0	0	0	0.001463715
	DUF4852 domain-containing protein	BT_4286	bth:BT_4286;		Q89ZT8	259	0	0	0	0	0	0	0.002094201	0	0	0	0	0	0	0	0	0	0	0	0	0
	DUF5030 domain-containing protein	BT_4284	bth:BT_4284;		Q89ZU0	316	0	0	0	0	0	0	0	0.004913527	0	0	0	0	0	0	0	0	0.00220891	0	0	0
	Glycoside transferase family 4	BT_4282	bth:BT_4282;		Q89ZU2	408	0	0	0	0	0	0	0	0	0	0	0	0	0	0	0	0	0	0	0	0
	FkbM family methyltransferase	BT_4279	bth:BT_4279;		Q89ZU5	277	0	0	0	0	0	0	0	0	0	0	0	0	0	0	0	0	0	0	0	0
	Erythromycin esterase	BT_4273	bth:BT_4273;		Q89ZU8	519	0	0	0	0	0	0	0	0	0	0	0	0	0.00212399	0	0	0	0	0	0	0
	TPR_REGION domain-containing protein	BT_4271	bth:BT_4271;	PUL79	Q89ZV0	235	0	0	0	0	0	0	0	0	0	0	0	0	0.002345427	0	0	0	0	0	0	0
	DUF4361 domain-containing protein	BT_4269	bth:BT_4269;	PUL79	Q89ZV2	331	0	0	0	0	0	0	0	0	0.003569269	0	0	0.001751446	0	0	0	0	0	0	0	0
	SusD homolog	BT_4268	bth:BT_4268;	PUL79	Q89ZV3	683	0	0	0.002355932	0	0	0	0	0	0	0	0	0.004243986	0.002420975	0.001809297	0	0	0.003065955	0	0	0
	SusC homolog	BT_4267	bth:BT_4267;	PUL79	Q89ZV4	1039	0	0	0.002064936	0.001779846	0	0	0	0	0.01307644	0.004841912	0.00518409	0.004463742	0	0	0.001149998	0	0	0	0	0
lowQ_bin.43_Cage2_BGKAALBD_00206	GMP synthase [glutamine-hydrolyzing] 1 (EC 6.3.5.2) (GMP synthetase 1) (Glutamine amidotransferase 1)	guaA1 BT_4265	bth:BT_4265;		Q89ZV6	507	0.072105729	0.066961685	0.068765032	0.074164942	0.088027075	0.095815187	0.072747666	0.032666394	0.059420932	0.05733045	0.073304255	0.059459331	0.064140727	0.059715722	0.064809303	0.066904855	0.050940002	0.061586286	0.059030761	0.073805036
lowQ_bin.43_Cage2_BGKAALBD_00205	Large-conductance mechanosensitive channel	mscL BT_4264	bth:BT_4264;		Q89ZV7	148	0.039957636	0.050975337	0.028992824	0.041650006	0.026719816	0.033493036	0.02198911	0.003497015	0.059869659	0.052875719	0.043672453	0.043087927	0.048414055	0.041748305	0.036329834	0.045020316	0.061312191	0.035825882	0.02206039	0.054963504
lowQ_bin.43_Cage2_BGKAALBD_00204	Glyceraldehyde-3-phosphate dehydrogenase (EC 1.2.1.-)	BT_4263	bth:BT_4263;		Q89ZV8	336	1.542433942	1.554899495	1.567597145	1.583245656	1.427465276	1.569706965	1.585222849	1.675902684	1.223621795	1.410738565	1.46198734	1.482103457	1.392702124	1.513425763	1.523786646	1.539558373	1.447967109	1.520183173	1.279415083	1.265381993
lowQ_bin.43_Cage2_BGKAALBD_00203	Peptidyl-dipeptidase	BT_4262	bth:BT_4262;		Q89ZV9	689	0.015605568	0.021899419	0.02257569	0.025050454	0.01147905	0.007913884	0.0094467	0.010516422	0.016289645	0.017848159	0.019543792	0.019352329	0.013599393	0.018832182	0.024278476	0.018461953	0.013170108	0.021376514	0.009477323	0.009445107
lowQ_bin.43_Cage2_BGKAALBD_00202	DUF4847 domain-containing protein	BT_4261	bth:BT_4261;		Q89ZW0	169	0.003181135	0.007440187	0.003173771	0.003647456	0.0033428	0.002933118	0.003209456	0	0.006990698	0.003307526	0.003187142	0.006860692	0.003261393	0.007312129	0.010605159	0.003584189	0.012390811	0.003486016	0.00321986	0.003208915
lowQ_bin.43_Cage2_BGKAALBD_00201	Deoxycytidylate deaminase	BT_4260	bth:BT_4260;		Q89ZW1	149	0.018040665	0.012658305	0.017998901	0.012411143	0.015165993	0.023287776	0.021841532	0	0.019822616	0.022508935	0.021689674	0.011672385	0.022194983	0.016587246	0.020047783	0.012195863	0.009369338	0.019769689	0.018260278	0.02547749
lowQ_bin.43_Cage2_BGKAALBD_00200	Carboxy-terminal processing protease	BT_4259	bth:BT_4259;		Q89ZW2	582	0.024017023	0.033487235	0.024883017	0.032833373	0.031061622	0.022144537	0.031686484	0.023121156	0.039583926	0.027852551	0.030540701	0.027890717	0.019887772	0.036095786	0.041060064	0.031223087	0.055169626	0.022269773	0.020569482	0.02609035
	5-formyltetrahydrofolate cyclo-ligase (EC 6.3.3.2)	BT_4258	bth:BT_4258;		Q89ZW3	196	0.002742918	0.006415264	0.005473135	0.006290001	0.002882313	0.007587198	0.005534674	0.002640603	0.003013847	0.005703795	0.002748097	0.005915597	0.011248478	0.006304846	0.006096163	0.009271345	0.010683914	0.0030058	0	0.00276687
	Histidinol-phosphatase (HolPase) (EC 3.1.3.15)	BT_4257	bth:BT_4257;		Q89ZW4	263	0	0	0.002039419	0.004687605	0.002148035	0	0.00618705	0.007871607	0	0.002125368	0.002048011	0.004408582	0	0	0.006814722	0	0	0	0	0.002062002
	DUF721 domain-containing protein	BT_4256	bth:BT_4256;		Q89ZW5	95	0	0	0	0	0	0	0	0	0	0	0	0	0	0	0	0	0	0	0	0
lowQ_bin.43_Cage2_BGKAALBD_00196	DNA replication and repair protein RecF	recF BT_4255	bth:BT_4255;		Q89ZW6	369	0.007284713	0.011926479	0.007267849	0.010023091	0.006123938	0.002686704	0.005879654	0	0.009605105	0.010603803	0.010217855	0.00471324	0.007468501	0.011721204	0.01295228	0.009849234	0.01324149	0.007982883	0.005898713	0.007348327
lowQ_bin.43_Cage2_BGKAALBD_00195	Putative TPR domain protein	BT_4254	bth:BT_4254;		Q89ZW7	227	0.094733362	0.091396309	0.082699796	0.111335788	0.032353006	0.02838793	0.038230699	0.0569998	0.096283775	0.113271836	0.09016662	0.099600928	0.111691931	0.119764301	0.094745646	0.104067786	0.113773485	0.096026692	0.0335603	0.10033866
	Glycosyl hydrolase family 109 protein 2 (EC 3.2.1.-)	BT_4252	bth:BT_4252;		Q89ZW9	419	0.002566166	0.006001869	0.005120451	0.005884679	0.001348289	0	0	0	0.007049093	0.009338432	0.010284046	0.008301601	0.007892726	0.008847851	0.012832495	0.010119559	0.003331817	0.012654488	0.009090917	0.009060014
	Alpha-1,3-galactosidase B (EC 3.2.1.n1) (EC 3.2.1.n2) (BtGal110B) (Exo-alpha-galactosidase B) (EC 3.2.1.22)	glaB BT_4251	bth:BT_4251;		Q89ZX0	615	0.005244993	0.008178157	0.009593561	0.0110254	0	0	0.000881948	0.001683116	0.011526126	0.009997871	0.010509793	0.011311775	0.012547082	0.013060771	0.012628473	0.010834157	0.003404955	0.015327134	0.015926526	0.019399585
	RNA polymerase ECF-type sigma factor	BT_4250	bth:BT_4250;	PUL78	Q89ZX1	181	0.005940462	0.010420373	0.01778013	0.013622543	0	0	0	0	0.009790839	0.006176485	0.005951679	0.00640584	0.006090336	0.006827347	0.009902054	0.006693126	0.007712881	0.003254899	0	0.005992338
	Anti-sigma factor	BT_4249	bth:BT_4249;	PUL78	Q89ZX2	77	0.013963944	0.008164881	0.006965808	0.008005456	0	0.006437623	0	0	0.00767161	0.007259375	0	0.007528941	0	0	0.007758752	0	0	0	0	0
	Putative anti-sigma factor	BT_4248	bth:BT_4248;	PUL78	Q89ZX3	217	0	0	0	0	0	0	0	0	0.008166553	0.005151815	0.002482152	0.00534312	0	0	0	0	0	0	0	0
lowQ_bin.43_Cage2_BGKAALBD_00187	SusC homolog	BT_4247	bth:BT_4247;	PUL78	Q89ZX4	1117	0.003369098	0.014633923	0.003841484	0.004414826	0	0	0.001456754	0.000926693	0.193555338	0.187157999	0.157682185	0.1588155	0.004934426	0.006637868	0.003209081	0.003253686	0.004374315	0.004746849	0.004871587	0.003398519
lowQ_bin.43_Cage2_BGKAALBD_00186	SusD homolog	BT_4246	bth:BT_4246;	PUL78	Q89ZX5	642	0.003349606	0.011751324	0.005848241	0.006721091	0	0	0	0	0.171141431	0.184582616	0.166118581	0.139965598	0.005151172	0.001924844	0.003722268	0	0.003261756	0.000917658	0	0
lowQ_bin.43_Cage2_BGKAALBD_00185	DUF1735 domain-containing protein	BT_4245	bth:BT_4245;	PUL78	Q89ZX6	430	0	0.011696667	0.002494731	0.004300605	0	0	0	0.001203624	0.115395287	0.1689915	0.115241107	0.0701067	0.002563607	0	0.004168074	0	0	0.001370085	0	0.001261178
lowQ_bin.43_Cage2_BGKAALBD_00184	Peptidase M60 domain-containing protein	BT_4244	bth:BT_4244;	PUL78	Q89ZX7	857	0	0.000733601	0.000625866	0	0	0	0	0	0.096499365	0.110228995	0.092389914	0.093351843	0	0	0	0	0	0	0	0
lowQ_bin.43_Cage2_BGKAALBD_00183	Glycosyl hydrolase family 109 protein 1 (EC 3.2.1.-)	BT_4243	bth:BT_4243;	PUL78	Q89ZX8	467	0.074828199	0.103660768	0.116002339	0.10031676	0.007258243	0.005307248	0.013937423	0.01329914	0.344056102	0.295644658	0.267583392	0.289243544	0.066093838	0.054245978	0.055009056	0.036317732	0.026904246	0.021446091	0.03379129	0.032515169
	Putative transporter	BT_4242	bth:BT_4242;	PUL78	Q89ZX9	296	0	0	0	0	0	0	0	0	0	0	0.003639371	0	0	0	0	0	0	0	0	0
lowQ_bin.43_Cage2_BGKAALBD_00181	beta-galactosidase (EC 3.2.1.23) (Lactase)	BT_4241	bth:BT_4241;	PUL78	Q89ZY0	1103	0.013160036	0.016529627	0.022368897	0.015089159	0.001024358	0.003145855	0.00245874	0.001876911	0.036953095	0.041048706	0.041507967	0.038368249	0.014491466	0.011203534	0.015165793	0.010434116	0.004429837	0.004272977	0.004933421	0.006391646
lowQ_bin.43_Cage2_BGKAALBD_00180	APH domain-containing protein	BT_4240	bth:BT_4240;	PUL78	Q89ZY1	363	0.051835851	0.045030555	0.069446999	0.050943809	0.00622516	0.019117788	0.014942095	0.00142578	0.128557586	0.109330589	0.106835091	0.102211081	0.06377236	0.03574483	0.051019675	0.043385468	0.017306175	0.048688986	0.043472541	0.046312682
	DUF3256 family protein	BT_4239	bth:BT_4239;		Q89ZY2	216	0.002488944	0.002910629	0.004966363	0	0.002615432	0.002294893	0.002511102	0.016772719	0.005469574	0.002587833	0.004987286	0	0.002551738	0	0.002765852	0.005608592	0	0	0.010076968	0.002510679
	tRNA pseudouridine synthase A (EC 5.4.99.12) (tRNA pseudouridine(38-40) synthase) (tRNA pseudouridylate synthase I) (tRNA-uridine isomerase I)	truA BT_4237	bth:BT_4237;		Q89ZY4	269	0	0	0.003987861	0	0.004200247	0.003685479	0.006049049	0.007696032	0	0	0	0	0	0	0	0	0	0	0	0
	DUF3868 domain-containing protein	BT_4233	bth:BT_4233;		Q89ZY8	484	0.002221536	0	0	0	0	0	0	0	0	0	0	0	0	0	0	0	0	0	0	0
	Histone-like bacterial DNA-binding protein	BT_4231	bth:BT_4231;		Q89ZZ0	212	0.002535905	0	0	0	0	0	0	0	0	0	0	0	0	0.002914504	0	0	0.003292527	0	0	0
	Putative transcriptional regulator	BT_4229	bth:BT_4229;		Q89ZZ2	493	0.002180981	0.003825735	0.00543983	0.003751035	0.003437728	0.002010941	0.002200398	0	0.004792811	0.005669086	0.002185099	0.00235184	0.003354009	0	0.002423627	0.002457314	0.001415853	0.004780014	0.003311296	0.00330004
	Fimbrillin_C domain-containing protein	BT_4227	bth:BT_4227;		Q89ZZ4	426	0.005047998	0	0	0	0	0.005818039	0	0	0	0	0	0	0	0	0	0	0	0	0	0
	DUF4906 domain-containing protein	BT_4224	bth:BT_4224;		Q89ZZ7	958	0.000561181	0	0.001119765	0	0	0	0	0	0	0.001166956	0.001686723	0	0.001150679	0	0	0	0.001457235	0	0	0
	Putative cell filamentation protein Fic-related protein	BT_4222	bth:BT_4222;		Q89ZZ9	357	0.001505915	0	0.001502429	0	0	0	0	0.004349228	0	0	0.001508759	0.001623889	0.001543909	0	0.001673456	0.001696717	0.001955226	0.001650243	0	0.001519066
	Transmembrane protein	BT_4221	bth:BT_4221;		Q8A000	165	0.006516507	0.019051389	0.003250711	0.011207638	0.006847676	0.003004224	0.013149043	0.012546865	0.021480508	0.006775417	0.003264406	0.007027012	0.003340457	0.011234089	0.014483005	0	0	0	0.006595834	0
lowQ_bin.43_Cage2_BGKAALBD_00161	Flotillin-like protein	BT_4220	bth:BT_4220;		Q8A001	552	0.076940824	0.066058619	0.076762704	0.075935809	0.059358929	0.048492092	0.059938914	0.088134908	0.10166273	0.081010418	0.076110325	0.078767456	0.086870036	0.089547089	0.069266543	0.085591984	0.080929357	0.081113028	0.084777973	0.10413858
	Peptidase_M15_3 domain-containing protein	BT_4219	bth:BT_4219;		Q8A002	225	0.004778772	0.002794204	0.002383854	0.002739645	0.002510814	0	0.002410658	0	0.005250791	0.004968639	0.004787795	0.007729713	0.004899337	0.005492221	0.005310435	0.002692124	0.006204584	0.010473542	0.002418472	0.002410251
	Phosphate starvation-inducible protein, PhoH	BT_4218	bth:BT_4218;		Q8A003	338	0.004771703	0.003720094	0.003173771	0.007294912	0.008357001	0.004399677	0.003209456	0.003062474	0.005243023	0.003307526	0.006374283	0	0.008153482	0.009140161	0.008837632	0	0.008260541	0.003486016	0.00321986	0.001604457
lowQ_bin.43_Cage2_BGKAALBD_00158	Phosphoribosylaminoimidazole-succinocarboxamide synthase (EC 6.3.2.6) (SAICAR synthetase)	purC BT_4217	bth:BT_4217;		Q8A004	314	0.145531865	0.158175064	0.141778605	0.121713522	0.11154733	0.12471356	0.126098908	0.178013642	0.114756536	0.108590079	0.120076064	0.13477764	0.122873497	0.125936289	0.15220992	0.136963948	0.082250259	0.125707519	0.090115054	0.119169278
	Demethylmenaquinone methyltransferase (EC 2.1.1.163)	menG BT_4216	bth:BT_4216;		Q8A005	245	0	0.002566105	0	0	0	0	0	0	0	0.002281518	0	0	0	0.002521938	0	0	0.002849044	0.00240464	0	0
lowQ_bin.43_Cage2_BGKAALBD_00156	Shikimate 5-dehydrogenase	BT_4215	bth:BT_4215;		Q8A006	248	0.013006738	0.012675319	0.012976627	0.019884519	0.015945697	0.013991446	0.015309622	0	0.011909556	0.013523513	0.013031296	0.007012844	0.008889926	0.007474293	0.014453805	0.007327353	0.005629159	0.014253308	0.013165071	0.01530704
	Hydrolase of the alpha/beta superfamily	BT_4214	bth:BT_4214;		Q8A007	290	0	0.00650375	0	0	0.001948046	0.0017093	0.001870338	0	0	0	0.001857334	0	0	0.006391809	0.004120165	0	0.002406951	0	0	0
	TPM_phosphatase domain-containing protein	BT_4213	bth:BT_4213;		Q8A008	300	0.001792039	0	0.005363673	0	0.001883111	0.004956969	0.001807993	0	0.001969047	0.00186324	0.001795423	0.001932428	0.001837251	0.002059583	0	0	0.002326719	0.003927578	0.001813854	0.001807689
lowQ_bin.43_Cage2_BGKAALBD_00153	Putative LemA protein	BT_4212	bth:BT_4212;		Q8A009	193	0.077995499	0.081437283	0.072256728	0.086234935	0.058542306	0.043662424	0.056207051	0.029498135	0.076517354	0.063717002	0.053025448	0.081101911	0.071395777	0.070431338	0.07738652	0.059631243	0.072333234	0.057997917	0.062028178	0.042148179
lowQ_bin.43_Cage2_BGKAALBD_00151	phosphoribosylformylglycinamidine cyclo-ligase (EC 6.3.3.1) (AIR synthase) (Phosphoribosyl-aminoimidazole synthetase)	BT_4211	bth:BT_4211;		Q8A010	388	0.03325434	0.040508752	0.037324525	0.038129078	0.062608582	0.077931735	0.078284254	0.034681734	0.030449174	0.031694282	0.036093556	0.032871202	0.036934434	0.031849223	0.03849381	0.034345396	0.025186134	0.037959841	0.046281334	0.050317104
	Peptide chain release factor 1 (RF-1)	prfA BT_4210	bth:BT_4210;		Q8A011	370	0.014530049	0.027186846	0.021744618	0.024990004	0.038171166	0.029473872	0.029318813	0.015386865	0.019158291	0.027193227	0.016013233	0.021935672	0.025324275	0.03005878	0.035522504	0.019645229	0.03584405	0.017514876	0.019119005	0.026382482
lowQ_bin.43_Cage2_BGKAALBD_00149	Orotidine 5'-phosphate decarboxylase (EC 4.1.1.23) (OMP decarboxylase) (OMPDCase) (OMPdecase)	pyrF BT_4209	bth:BT_4209;		Q8A012	274	0.056900522	0.045890206	0.050896163	0.038245042	0.074224807	0.063318952	0.075223086	0.037777969	0.038806027	0.061201301	0.066836916	0.059242326	0.052301315	0.040590323	0.052329104	0.057477828	0.050950052	0.051603217	0.039719437	0.069272737
	Phosphohydrolase	BT_4208	bth:BT_4208;		Q8A013	409	0.003943363	0.003074307	0.002622823	0	0.001381255	0.001211973	0	0.001265423	0	0.002733359	0.002633872	0.001417429	0.001347617	0	0.004382083	0	0.00170664	0.001440432	0	0
lowQ_bin.43_Cage2_BGKAALBD_00147	UDP-3-O-acylglucosamine N-acyltransferase (EC 2.3.1.191)	lpxD BT_4207	bth:BT_4207;		Q8A014	346	0.037290994	0.038157839	0.038754859	0.03741278	0.035920612	0.042979503	0.058002103	0.025429159	0.03243805	0.037157091	0.037361404	0.036861348	0.043010797	0.050001438	0.044893128	0.042015807	0.040347729	0.035756854	0.045608475	0.045453441
lowQ_bin.43_Cage2_BGKAALBD_00146	Bifunctional enzyme LpxC/FabZ [Includes: UDP-3-O-acyl-N-acetylglucosamine deacetylase (UDP-3-O-acyl-GlcNAc deacetylase) (EC 3.5.1.108) (UDP-3-O-[R-3-hydroxymyristoyl]-N-acetylglucosamine deacetylase); 3-hydroxyacyl-[acyl-carrier-protein] dehydratase FabZ (EC 4.2.1.59) ((3R)-hydroxymyristoyl-[acyl-carrier-protein] dehydratase) ((3R)-hydroxymyristoyl-ACP dehydrase) (Beta-hydroxyacyl-ACP dehydratase…	lpxC/fabZ BT_4206	bth:BT_4206;		Q8A015	461	0.04897982	0.055914379	0.060501295	0.054822611	0.07720346	0.08602116	0.082359789	0.161666764	0.06406876	0.055775936	0.072440062	0.065392366	0.063367237	0.062993755	0.05702094	0.063069281	0.071164291	0.066453601	0.06374065	0.06352398
lowQ_bin.43_Cage2_BGKAALBD_00145	Acyl-[acyl-carrier-protein]--UDP-N-acetylglucosamine O-acyltransferase	BT_4205	bth:BT_4205;		Q8A016	255	0.084331268	0.103549901	0.094653044	0.089441347	0.104124953	0.099139387	0.091463199	0.133956235	0.069495761	0.078913678	0.092939546	0.06820335	0.082135942	0.082383322	0.086685042	0.083139121	0.05474633	0.073930884	0.089625742	0.099954544
lowQ_bin.43_Cage2_BGKAALBD_00144	PRiA4b ORF-3-like protein	BT_4204	bth:BT_4204;		Q8A017	184	0.055514265	0.061502852	0.061215828	0.070352293	0.128952156	0.113148214	0.114964802	0.039379427	0.093101658	0.078985158	0.058546404	0.069315361	0.074887962	0.08059238	0.058443646	0.069131987	0.072077709	0.073642091	0.085763763	0.106103459
	tRNA dimethylallyltransferase 1 (EC 2.5.1.75) (Dimethylallyl diphosphate:tRNA dimethylallyltransferase 1) (DMAPP:tRNA dimethylallyltransferase 1) (DMATase 1) (Isopentenyl-diphosphate:tRNA isopentenyltransferase 1) (IPP transferase 1) (IPPT 1) (IPTase 1)	miaA1 BT_4203	bth:BT_4203;		Q8A018	308	0	0	0	0.002001364	0.005502597	0	0.008805163	0.003360767	0	0.003629688	0	0	0.003579061	0.002006087	0.007758752	0.001966649	0.00453257	0.003825563	0.005300224	0
	Lipocalin-like domain-containing protein	BT_4202	bth:BT_4202;		Q8A019	147	0	0.008553685	0.01094627	0.004193334	0	0	0	0	0.008036925	0.00380253	0.007328257	0.011831193	0.007498985	0.004203231	0.008128217	0.012361794	0	0.008015466	0.007403487	0.011067481
	Putative transcriptional regulator	BT_4201	bth:BT_4201;		Q8A020	813	0	0	0	0.000758204	0	0.001219427	0	0	0	0	0	0	0	0	0	0	0	0	0.002677276	0
	Putative transcriptional regulator	BT_4200	bth:BT_4200;		Q8A021	710	0.0007572	0.003541948	0.004532681	0.003472789	0	0.002094494	0.002291823	0	0.004159958	0.003936422	0.002275888	0.001633038	0.003105214	0.002610739	0.001682884	0.001706276	0	0.00082977	0.002299252	0.00381906
	Putative transcriptional regulator	BT_4199	bth:BT_4199;		Q8A022	538	0.005995671	0.008180057	0.005981791	0.004583049	0.002100124	0.003685479	0.00201635	0.000962004	0.003293944	0.006233887	0.008009322	0.007542936	0.005122448	0.003445399	0.00666272	0.002251777	0.003892281	0	0.002022886	0.003024014
	Putative regulatory protein	BT_4198	bth:BT_4198;		Q8A023	121	0.004443073	0.005195833	0.004432787	0.005094381	0.00466887	0	0	0	0.004881934	0	0.008902924	0.004791144	0	0.005106404	0.004937388	0.005006016	0	0.004868899	0.004497159	0.008963745
lowQ_bin.43_Cage2_BGKAALBD_00136	Putative integral membrane protein	BT_4194	bth:BT_4194;		Q8A027	315	0.01194693	0.015966878	0.018730285	0.015655113	0.003586878	0.006294564	0.008609493	0.003286084	0.022503389	0.015970625	0.020519121	0.016563671	0.024496684	0.017653569	0.022759007	0.015383565	0.019943306	0.013091927	0.012092362	0.010329649
lowQ_bin.43_Cage2_BGKAALBD_00135	Dipeptidyl peptidase IV	BT_4193	bth:BT_4193;		Q8A028	736	0.024835329	0.028188807	0.026235355	0.027638401	0.020724454	0.02626655	0.0191608	0.018986509	0.024880616	0.022024707	0.021954901	0.025205586	0.023215268	0.020987599	0.022728085	0.022220996	0.022761382	0.028816471	0.023658969	0.024315376
	Lipoyl synthase (EC 2.8.1.8) (Lip-syn) (LS) (Lipoate synthase) (Lipoic acid synthase) (Sulfur insertion protein LipA)	lipA BT_4192	bth:BT_4192;		Q8A029	282	0	0.004458836	0.003804023	0.004371774	0	0	0	0.007341251	0	0.00396434	0.003820049	0	0.001954523	0.002191046	0.002118525	0.004295942	0.002475233	0.002089137	0	0
	Transmembrane protein	BT_4191	bth:BT_4191;		Q8A030	373	0.008647911	0.001685512	0.00718991	0.003305202	0.001514566	0.002657892	0.00145415	0	0.003167367	0.005994337	0.00577616	0.004662696	0.004433046	0.006626004	0.006406691	0.006495741	0.007485423	0	0.005835456	0
	Putative S-adenosylmethionine-dependent methytransferase	BT_4190	bth:BT_4190;		Q8A031	234	0.002297486	0	0.004584335	0.002634274	0	0	0	0	0	0.002388769	0	0	0.004710901	0	0	0.002588581	0	0	0	0
	Gliding motility lipoprotein GldB	BT_4189	bth:BT_4189;		Q8A032	335	0	0	0	0	0	0.001479692	0	0	0.003526651	0.001668573	0.001607842	0.001730533	0.003290599	0	0.001783355	0.001808143	0	0.003517234	0.001624347	0.001618826
lowQ_bin.43_Cage2_BGKAALBD_00130	Enoyl-[acyl-carrier-protein] reductase [NADH] (EC 1.3.1.9)	BT_4188	bth:BT_4188;		Q8A033	285	0.082999721	0.08603206	0.062105682	0.086515101	0.184346641	0.1530573	0.14844578	0.286926992	0.10363403	0.074529585	0.073706841	0.08543367	0.096697438	0.093223233	0.098522544	0.093515884	0.102865473	0.095088736	0.093556695	0.106558484
	Exo-poly-alpha-D-galacturonosidase	BT_4187	bth:BT_4187;		Q8A034	538	0	0	0	0	0	0	0	0	0	0	0	0.002155124	0.013318365	0.021820861	0.022209068	0.021391877	0	0	0.003034329	0
lowQ_bin.43_Cage2_BGKAALBD_00128	DUF4861 domain-containing protein	BT_4186	bth:BT_4186;		Q8A035	410	0.003933745	0.003066809	0.006541064	0.006013855	0.001377886	0.002418034	0.003968766	0.007574022	0	0.004090038	0.002627448	0.004241916	0.004032991	0.004521036	0.007285658	0.00590954	0.001702477	0.004310757	0.003981631	0.005290796
	Xylosidase/arabinosidase	BT_4185	bth:BT_4185;		Q8A036	558	0	0	0	0	0	0	0	0	0	0	0	0	0.002963309	0.003321908	0.003211957	0.002171068	0	0.002111601	0	0
lowQ_bin.43_Cage2_BGKAALBD_00126	Phosphoglycolate phosphatase	BT_4184	bth:BT_4184;		Q8A037	216	0.022400493	0.020374402	0.032281362	0.022830374	0.01569259	0.011474466	0.027622123	0.007188308	0.016408721	0.020702662	0.027430074	0.013419641	0.033172593	0.01430266	0.027658516	0.016825775	0.019389325	0.010909939	0.017634695	0.010042714
	Acetyl xylan esterase A	BT_4180	bth:BT_4180;	PUL77	Q8A041	267	0	0	0	0	0	0	0	0	0	0	0	0	0	0	0.002237543	0	0	0	0	0
	Two-component system sensor histidine kinase/response regulator, hybrid (One-component system)	BT_4178	bth:BT_4178;	PUL77	Q8A043	1433	0.001875826	0.001754908	0.001497187	0.002580963	0	0	0.000757011	0.001805855	0.002061109	0	0.001503495	0.002427335	0.001923152	0.002155879	0.003335235	0.001690797	0.000974202	0.000411121	0.001898661	0.001892207
	Putative rhamnogalacturonan acetylesterase	BT_4173	bth:BT_4173;	PUL77	Q8A048	524	0	0	0.002047203	0	0	0	0.004140443	0	0	0	0	0.002212704	0	0	0.002280244	0	0	0	0	0
	SusD homolog	BT_4169	bth:BT_4169;	PUL77	Q8A052	583	0	0	0.000920012	0	0	0	0	0	0	0	0	0	0	0	0	0	0	0	0	0
lowQ_bin.43_Cage2_BGKAALBD_00108	SusC homolog	BT_4168	bth:BT_4168;	PUL77	Q8A053	1050	0	0	0	0	0	0	0	0	0	0	0	0	0.002099716	0	0	0.000576884	0	0	0	0
	FAS1 domain-containing protein	BT_4167	bth:BT_4167;	PUL77	Q8A054	580	0	0	0	0	0	0	0	0	0	0	0	0	0	0	0.002060083	0	0	0.003047259	0	0
lowQ_bin.43_Cage2_BGKAALBD_00105	SusD homolog	BT_4165	bth:BT_4165;	PUL77	Q8A056	519	0	0	0	0	0	0	0	0	0	0	0	0	0	0	0	0	0	0	0	0.001044907
lowQ_bin.43_Cage2_BGKAALBD_00104	SusC homolog	BT_4164	bth:BT_4164;	PUL77	Q8A057	1088	0	0.002311382	0	0	0	0	0	0	0	0	0	0	0.00101319	0	0	0	0	0	0	0
	CARDB domain-containing protein	BT_4159	bth:BT_4159;	PUL77	Q8A062	543	0	0	0	0	0	0	0	0	0	0	0	0	0	0	0.002200456	0	0	0	0	0
	Lipolytic enzyme, G-D-S-L family	BT_4158	bth:BT_4158;	PUL77	Q8A063	230	0.007012328	0	0	0	0	0	0	0	0	0	0	0	0	0	0	0	0	0	0	0
	Alpha-galactosidase (EC 3.2.1.22) (Melibiase)	BT_4157	bth:BT_4157;	PUL77	Q8A064	606	0	0	0.002655283	0.003051585	0	0	0	0	0.002924327	0	0	0.001913295	0	0	0	0	0	0.002916518	0	0
	beta-galactosidase (EC 3.2.1.23) (Lactase)	BT_4156	bth:BT_4156;	PUL77	Q8A065	961	0	0	0	0	0	0	0	0	0	0	0	0	0	0.00064295	0	0	0	0	0	0
	Pectate lyase	BT_4155	bth:BT_4155;	PUL77	Q8A066	448	0.004800106	0.007016694	0.008380738	0.006879689	0.003783035	0.004425866	0.00605355	0.003465791	0.00659279	0.008733936	0.004809169	0.007764221	0.004921209	0.006895925	0.008001213	0.002704142	0.004674212	0.006575187	0.007287807	0.006052529
	Glycoside hydrolase family 2, sugar binding protein	BT_4145	bth:BT_4145;	PUL77	Q8A076	924	0	0	0	0	0	0	0	0	0	0	0	0.001254824	0	0	0	0	0	0.000637594	0	0
	Metallophosphoesterase	BT_4139	bth:BT_4139;		Q8A082	363	0	0.001731944	0.001477596	0.003396254	0	0	0	0	0	0.001539867	0.001483821	0.001597048	0.00151839	0.001702135	0	0.001668672	0	0.001622966	0.001499053	0.001493957
AB5-1_Cage1_bin.90_00275	Putative aminotransferase	BT_4138	bth:BT_4138;		Q8A083	389	0.01243832	0.011313292	0.012409525	0.01267702	0.010165894	0.006371426	0.002788679	0.005321935	0.009111269	0.012932511	0.012461805	0.011922437	0.011335227	0.009530204	0.015357942	0.01401427	0.014355079	0.012115922	0.005595437	0.016729251
	Two-component system sensor histidine kinase/response regulator, hybrid (One-component system)	BT_4137	bth:BT_4137;	PUL76	Q8A084	1310	0	0	0.001228322	0.001882199	0.000862494	0	0	0	0	0	0	0	0	0	0	0.000924775	0	0	0	0
	Putative exported fucosidase	BT_4136	bth:BT_4136;	PUL76	Q8A085	605	0.001777229	0	0.001773115	0.002037752	0	0	0	0	0.001952773	0.00092392	0.002670877	0.000958229	0.000911034	0.003063843	0	0.002002406	0	0.002921339	0	0.004481872
	SusC homolog	BT_4135	bth:BT_4135;	PUL76	Q8A086	1048	0	0	0	0	0.001078117	0.000945987	0	0.004938532	0.010145851	0.004266961	0.002055828	0.004978584	0	0.001768726	0.002280244	0.001733954	0.000666046	0	0	0
	SusD homolog	BT_4134	bth:BT_4134;	PUL76	Q8A087	640	0	0	0	0	0	0	0	0.000808685	0.007383925	0.003493574	0.001683209	0.003623303	0	0	0	0	0	0	0	0
	DUF4959 domain-containing protein	BT_4133	bth:BT_4133;	PUL76	Q8A088	420	0	0	0	0	0	0	0	0	0.004219385	0.002661771	0.001282445	0	0	0	0	0	0	0	0	0
	Putative chitobiase	BT_4132	bth:BT_4132;	PUL76	Q8A089	392	0	0	0	0.003145	0	0	0	0	0	0	0	0.002957798	0	0	0	0	0	0	0	0
	Putative haloacid dehalogenase-like hydrolase	BT_4131	bth:BT_4131;		Q8A090	261	0.014418708	0.01927037	0.012330282	0.023617628	0.019480457	0.015193776	0.022859688	0.007931926	0.020369447	0.006424964	0.024764456	0.013327091	0.012670699	0.018938695	0.018311845	0.016245575	0.010697559	0.018057831	0.01250934	0.018700226
	Putative helicase	BT_4130	bth:BT_4130;		Q8A091	665	0.003233755	0	0.000806567	0.001853895	0	0	0	0	0.001776583	0.000840559	0.002429896	0.000871772	0.00165767	0.000929135	0.000898382	0.000910869	0	0	0	0.001630997
AB5-1_Cage1_bin.90_00272	Outer membrane assembly protein	BT_4129	bth:BT_4129;		Q8A092	838	0.041700202	0.034510749	0.040323552	0.038985996	0.040448682	0.046138856	0.0427187	0.034586227	0.034540554	0.039354822	0.034708656	0.039432605	0.039463632	0.04055265	0.041349151	0.044092364	0.051643167	0.025308977	0.028571452	0.024591467
	Putative Sua5/yciO/yrdC family protein	BT_4128	bth:BT_4128;		Q8A093	204	0.007906056	0.012327369	0.010517005	0.009065001	0.008307842	0.009719548	0.005317628	0.0101482	0	0.005480117	0.005280656	0.011367225	0.008105521	0.003028799	0.005857097	0	0.003421646	0.002887925	0.013337164	0.002658366
AB5-1_Cage1_bin.90_00270	Glucosamine-6-phosphate deaminase (EC 3.5.99.6) (GlcN6P deaminase) (GNPDA) (Glucosamine-6-phosphate isomerase)	nagB BT_4127	bth:BT_4127;		Q8A094	270	0.195133183	0.128067668	0.202627628	0.164378692	0.200865157	0.212966091	0.265172376	0.419797192	0.131269771	0.132497039	0.215450766	0.201831396	0.11431786	0.118998132	0.1770145	0.157040563	0.100824491	0.161467104	0.191462398	0.148632171
AB5-1_Cage1_bin.90_00269	Flavoprotein	BT_4126	bth:BT_4126;		Q8A095	398	0.052680556	0.053707684	0.049863287	0.043366238	0.053938351	0.059782545	0.055875175	0.036411128	0.035620943	0.046346915	0.050073356	0.049524543	0.058164238	0.045021037	0.054038346	0.04717981	0.050860441	0.050328263	0.032813445	0.050415435
	Radical SAM core domain-containing protein	BT_4125	bth:BT_4125;		Q8A096	324	0.001659296	0.003880838	0	0.003805062	0.001743621	0.004589786	0.001674068	0	0.001823191	0	0.001662429	0.001789285	0.008505793	0.003814043	0.003687802	0.003739061	0.006463108	0.003636646	0.001679495	0
	Exo-poly-alpha-D-galacturonosidase	BT_4123	bth:BT_4123;	PUL75	Q8A098	528	0	0	0	0	0	0	0	0	0	0	0	0	0	0.004680871	0.003394454	0.004588848	0	0	0	0
AB5-1_Cage1_bin.90_00265	SusD homolog	BT_4122	bth:BT_4122;	PUL75	Q8A099	691	0	0	0.003881094	0	0	0	0	0	0	0	0	0	0.002392947	0.002682525	0.006052051	0.003506384	0	0	0	0
AB5-1_Cage1_bin.90_00264	SusC homolog	BT_4121	bth:BT_4121;	PUL75	Q8A0A0	1142	0	0	0	0	0	0	0	0	0	0	0	0	0.000965281	0.001082093	0.003661968	0.001060819	0	0	0	0
AB5-1_Cage1_bin.90_00263	Fibronectin, type III	BT_4120	bth:BT_4120;	PUL75	Q8A0A1	555	0	0	0	0	0	0	0	0	0	0	0	0	0.001986218	0	0.003229319	0	0	0	0	0
	DUF2154 domain-containing protein	BT_4117	bth:BT_4117;	PUL75	Q8A0A4	264	0.006109225	0.007144271	0.006095082	0.007004774	0.006419696	0.00563292	0.004109076	0.001960448	0.002237553	0.004234635	0.004080507	0.006587824	0.004175571	0.007021306	0.004525939	0.004588848	0.002643999	0.004463157	0.004122396	0.004108383
	Pectate lyase	BT_4116	bth:BT_4116;	PUL75	Q8A0A5	523	0	0	0	0	0	0.002843386	0	0	0	0	0	0	0.001053873	0	0.004569208	0	0	0	0	0
	Pectate lyase	BT_4115	bth:BT_4115;	PUL75	Q8A0A6	497	0	0	0	0	0	0	0	0	0	0	0	0	0	0	0	0.002437537	0	0	0	0
AB5-1_Cage1_bin.90_00257	SusC homolog	BT_4114	bth:BT_4114;	PUL75	Q8A0A7	1071	0.002007887	0	0.00100162	0.001151111	0	0	0	0	0.001654661	0.002609579	0.002514598	0.003789075	0.034995263	0.035191755	0.063033525	0.059950659	0	0	0.001016165	0
AB5-1_Cage1_bin.90_00256	SusD homolog	BT_4113	bth:BT_4113;	PUL75	Q8A0A8	619	0	0	0.002599518	0	0	0	0	0	0.004771518	0.00451512	0.00261047	0.003746226	0.057877869	0.059890945	0.088793218	0.097855878	0	0	0.000879089	0
AB5-1_Cage1_bin.90_00255	Putative Fibronectin	BT_4112	bth:BT_4112;	PUL75	Q8A0A9	527	0	0	0	0	0	0	0	0	0.002241799	0.001060668	0.001022062	0.003300162	0.036605577	0.037518022	0.060082483	0.051722495	0.002649016	0	0	0
	Two-component system sensor histidine kinase/response regulator, hybrid (One-component system)	BT_4111	bth:BT_4111;	PUL75	Q8A0B0	1511	0	0.001248238	0.00070995	0.00163182	0	0	0	0	0	0.001109805	0	0.000767344	0	0	0.001186149	0	0.000923912	0	0	0
	Pectinesterase (EC 3.1.1.11)	BT_4110	bth:BT_4110;	PUL75	Q8A0B1	536	0	0	0	0	0	0	0	0	0	0	0	0	0	0.004611007	0.006687581	0.005650447	0	0	0	0
	Pectinesterase (EC 3.1.1.11)	BT_4109	bth:BT_4109;	PUL75	Q8A0B2	322	0	0	0	0	0	0	0	0	0	0	0	0.001800399	0.00342345	0.005756599	0.011132123	0.005643427	0	0	0	0
	Glycoside hydrolase family 15	BT_4108	bth:BT_4108;	PUL75	Q8A0B3	399	0	0	0	0	0	0	0	0	0	0.002801864	0.002699884	0	0.008288352	0.006194235	0.016470334	0.01214492	0	0	0	0
	Putative phosphotransferase enzyme II, C component	BT_4107	bth:BT_4107;		Q8A0B4	465	0	0	0	0	0	0	0	0	0.001270353	0.008414631	0.006950025	0.00623364	0	0	0.001284783	0	0	0	0	0
AB5-1_Cage1_bin.90_00248	4-deoxy-L-threo-5-hexosulose-uronate ketol-isomerase 2 (EC 5.3.1.17) (5-keto-4-deoxyuronate isomerase 2) (DKI isomerase 2)	kduI2 BT_4106	bth:BT_4106;		Q8A0B5	292	0.023934773	0.027989883	0.027553112	0.040109527	0.009673515	0.010185553	0.013002693	0.021269514	0.131494548	0.132085822	0.180772047	0.174712692	0.030201392	0.02962414	0.047057365	0.051860264	0.021514183	0.036316648	0.044725174	0.024143786
	Hexuronate transporter	BT_4105	bth:BT_4105;		Q8A0B6	495	0.001086085	0.003810278	0.00108357	0.003735879	0	0	0	0	0.003580085	0.004516945	0.00217627	0.004684675	0.004453943	0.004992929	0.006034585	0.004894771	0.001410133	0.003570526	0.002198611	0.001095569
	DNA helicase	BT_4104	bth:BT_4104;		Q8A0B7	1124	0	0	0	0	0	0.001323035	0	0	0	0	0	0	0	0	0	0	0.00062101	0	0	0
	Sec-independent protein translocase protein TatC	tatC BT_4103	bth:BT_4103;		Q8A0B8	273	0	0	0	0	0	0	0.001986806	0.001895818	0	0	0	0	0	0	0	0	0.007670502	0	0	0
AB5-1_Cage1_bin.90_00243	Sec-independent protein translocase protein TatA	tatA BT_4102	bth:BT_4102;		Q8A0B9	73	0.073645456	0.060285901	0.073474966	0.075996998	0.085126929	0.061113321	0.096591432	0.049628867	0.080919722	0.099542938	0.088541411	0.087356346	0.083053827	0.07617636	0.090022785	0.091274065	0.086056731	0.088774028	0.037270979	0.066859714
AB5-1_Cage1_bin.90_00242	Alanine racemase (EC 5.1.1.1)	BT_4101	bth:BT_4101;		Q8A0C0	773	0.03060145	0.026839537	0.031918362	0.027910354	0.03069495	0.026291817	0.022453735	0.010712718	0.030567346	0.028924806	0.035536834	0.031498831	0.025669229	0.03277215	0.030141699	0.035262296	0.037925821	0.0281993	0.028158152	0.039988971
AB5-1_Cage1_bin.90_00241	Putative lipoprotein	BT_4100	bth:BT_4100;		Q8A0C1	329	0.008170393	0.003821859	0.009781774	0.009368087	0	0	0.003297253	0	0.00538645	0.006796011	0.008185819	0.007048371	0.008376526	0.007512157	0.007263513	0.007364473	0.008486513	0.007162757	0.00165397	0.004945045
	1-deoxy-D-xylulose-5-phosphate synthase (EC 2.2.1.7) (1-deoxyxylulose-5-phosphate synthase) (DXP synthase) (DXPS)	dxs BT_4099	bth:BT_4099;		Q8A0C2	647	0.002492791	0.002915127	0.00248702	0.004763679	0.005238948	0.003064587	0.003353311	0.003999677	0.004565023	0.003455777	0.001664998	0.002688076	0.002555682	0.003819938	0.002770126	0.00374484	0.007551947	0.003642267	0.005046272	0.004190932
	Trk system potassium uptake protein TrkA	BT_4098	bth:BT_4098;		Q8A0C3	446	0.004821631	0.004228896	0.003607851	0.008292647	0.011399998	0.010002853	0.010945252	0.00812311	0.005297883	0.005013201	0.004830735	0.005199359	0.004943277	0.005541479	0.01205564	0.005432537	0.006260231	0.005283738	0.003660244	0.002431868
	Lipolytic enzyme, G-D-S-L family	BT_4096	bth:BT_4096;	PUL74	Q8A0C5	460	0.004674885	0	0.004664063	0.004020131	0	0.001077602	0.005895631	0.001125126	0.002568322	0.004860625	0.004683712	0.003780838	0.002396415	0.002686413	0.002597495	0	0	0	0.002365897	0
	Glycosidase	BT_4094	bth:BT_4094;	PUL74	Q8A0C7	377	0	0	0	0	0	0	0	0	0	0	0	0	0	0	0	0	0	0	0	0
	Alpha-1,2-mannosidase family protein	BT_4093	bth:BT_4093;	PUL74	Q8A0C8	717	0	0	0	0	0	0	0	0	0	0	0.000751223	0	0	0	0	0	0	0	0	0
	Putative alpha-1,2-mannosidase	BT_4092	bth:BT_4092;	PUL74	Q8A0C9	757	0	0	0.000708543	0	0	0	0.00143302	0	0	0.000738404	0	0.002297471	0	0	0.001578399	0	0	0	0.001437665	0
	Sialic acid-specific 9-O-acetylesterase	BT_4091	bth:BT_4091;	PUL74	Q8A0D0	662	0	0	0	0	0.001706747	0	0.002457997	0	0	0	0	0	0	0	0.000902453	0	0	0	0	0
	SusC homolog	BT_4090	bth:BT_4090;	PUL74	Q8A0D1	1026	0	0.001838292	0	0	0	0	0	0	0	0	0	0	0	0	0	0	0	0	0	0
	SusC homolog	BT_4088	bth:BT_4088;	PUL74	Q8A0D3	1044	0	0	0	0	0	0	0	0	0	0	0.001547778	0	0	0	0	0	0	0	0	0
	DUF4361 domain-containing protein	BT_4083	bth:BT_4083;	PUL74	Q8A0D8	342	0	0	0	0	0	0	0	0	0	0	0	0	0	0	0	0	0	0	0.0015911	0
	SusC homolog	BT_4081	bth:BT_4081;	PUL74	Q8A0E0	1033	0	0	0.001038465	0.001193456	0	0	0	0	0	0	0.00156426	0.001683626	0.002134271	0.001196273	0	0.00234551	0.002027151	0.002281265	0	0
	Glyco_hydro_57 domain-containing protein	BT_4079	bth:BT_4079;	PUL74	Q8A0E2	586	0	0	0	0	0	0	0	0	0	0	0	0.002967893	0	0	0	0	0	0	0	0
	Lipolytic enzyme, G-D-S-L family	BT_4078	bth:BT_4078;	PUL74	Q8A0E3	230	0	0	0	0.002680087	0	0	0	0	0	0	0	0	0	0	0	0	0	0	0	0
AB5-1_Cage1_bin.90_00218	Endo-1,4-beta-xylanase Z	BT_4077	bth:BT_4077;	PUL74	Q8A0E4	288	0	0	0	0.002140348	0	0	0	0	0	0	0	0	0	0	0	0	0	0	0	0
	alpha-L-rhamnosidase (EC 3.2.1.40)	BT_4076	bth:BT_4076;	PUL74	Q8A0E5	892	0.002410815	0	0	0	0	0	0	0	0	0.00313325	0	0	0	0	0	0	0	0	0	0
AB5-1_Cage1_bin.90_00214	Alpha-1,2-mannosidase, putative	BT_4073	bth:BT_4073;	PUL74	Q8A0E8	782	0	0	0	0	0	0	0.000693604	0	0	0	0	0	0	0	0	0	0	0	0	0
	DUF6377 domain-containing protein	BT_4069	bth:BT_4069;	PUL74	Q8A0F2	534	0	0.001177333	0	0	0	0	0.001015727	0.00290763	0	0.001046764	0.001008665	0	0	0.001157069	0.001118771	0	0	0	0	0
	NADH-quinone oxidoreductase subunit A (EC 7.1.1.-) (NADH dehydrogenase I subunit A) (NDH-1 subunit A) (NUO1)	nuoA BT_4067	bth:BT_4067;		Q8A0F4	116	0	0	0.004623856	0	0	0	0	0.004461708	0	0	0.004643335	0	0	0	0	0	0	0	0	0
AB5-1_Cage1_bin.90_00207	NADH-quinone oxidoreductase subunit B (EC 7.1.1.-) (NADH dehydrogenase I subunit B) (NDH-1 subunit B)	nuoB BT_4066	bth:BT_4066;		Q8A0F5	197	0.019102958	0.012765397	0.019058735	0.006258072	0.02007377	0.015097369	0.024779606	0	0.01499274	0.017024524	0.013670734	0.011771137	0.011191379	0.015682104	0.012130435	0.009224283	0.007086454	0.008971625	0.016573288	0.011011301
AB5-1_Cage1_bin.90_00206	NADH-quinone oxidoreductase subunit C/D (EC 7.1.1.-) (NADH dehydrogenase I subunit C/D) (NDH-1 subunit C/D)	nuoC nuoCD nuoD BT_4065	bth:BT_4065;		Q8A0F6	530	0.024344687	0.023724371	0.020240274	0.015119738	0.015988677	0.028993594	0.024561421	0.00195305	0.020061984	0.021093279	0.02540693	0.015313582	0.016639257	0.023316035	0.024798729	0.012571711	0.009219075	0.013338945	0.00616026	0.00409288
AB5-1_Cage1_bin.90_00204	NADH dehydrogenase I, chain I	BT_4063	bth:BT_4063;		Q8A0F8	162	0.006637183	0.007761677	0.013243636	0	0	0.003059858	0	0	0	0.006900887	0.019949145	0	0.017011586	0.003814043	0.007375604	0	0.004308739	0	0	0
	NADH-quinone oxidoreductase subunit K (EC 7.1.1.-) (NADH dehydrogenase I subunit K) (NDH-1 subunit K)	nuoK BT_4061	bth:BT_4061;		Q8A0G0	102	0	0	0.005258502	0	0	0.014579322	0	0	0	0.005480117	0	0	0	0	0.005857097	0	0	0	0	0
	NADH dehydrogenase I, chain L	BT_4060	bth:BT_4060;		Q8A0G1	643	0	0	0	0	0	0	0	0	0.000918684	0	0.000837678	0.000901599	0	0	0	0	0	0	0	0
	NADH dehydrogenase I, chain M	BT_4059	bth:BT_4059;		Q8A0G2	494	0	0	0	0	0	0	0	0	0	0	0	0	0	0	0	0	0.001412987	0	0	0
	Two-component system sensor histidine kinase	BT_4057	bth:BT_4057;		Q8A0G4	921	0	0.002730492	0.001747125	0	0	0	0	0.000561952	0.00192415	0.001820755	0	0.001888366	0.00179536	0	0	0	0.002273667	0	0.001181664	0
	Lipoprotein	BT_4056	bth:BT_4056;		Q8A0G5	403	0.005336098	0	0	0	0	0	0	0	0	0	0	0	0	0	0	0	0	0	0	0
AB5-1_Cage1_bin.90_00196	TonB-dependent receptor	BT_4055	bth:BT_4055;		Q8A0G6	904	0	0	0.000593327	0	0	0	0	0	0	0	0	0	0	0	0	0	0	0	0	0
	Putative transcriptional regulator	BT_4054	bth:BT_4054;		Q8A0G7	298	0.003608133	0.006329153	0.00539967	0.002068524	0	0	0	0	0	0.005627234	0.009037364	0.003890795	0.005548746	0.004146812	0.004009557	0.002032644	0	0.001976969	0.001826028	0
	Putative membrane transport protein	BT_4053	bth:BT_4053;		Q8A0G8	443	0.007281424	0.011353423	0.014529135	0.015306142	0.003825733	0.004475819	0.007346249	0	0.009334081	0.012617875	0.009726897	0.013086422	0.011197694	0.008368509	0.013485868	0.006836658	0.017332218	0.011968918	0.007370063	0.009793347
	Putative ABC transporter ATP-binding protein	BT_4052	bth:BT_4052;		Q8A0G9	629	0.005982962	0.004997582	0.006821841	0.005880001	0.00179629	0.001576143	0.006898544	0.002468481	0.001878264	0.005332005	0.008563226	0.010138336	0.004381362	0.003929252	0.006648597	0.005778008	0.001109723	0.002809873	0.006920907	0
AB5-1_Cage1_bin.90_00190	beta-galactosidase (EC 3.2.1.23) (Lactase)	BT_4050	bth:BT_4050;		Q8A0H1	1342	0.013219963	0.01733364	0.023181297	0.022047813	0	0	0.000808343	0	0.04049604	0.031239114	0.036925243	0.038878959	0.013964205	0.01058951	0.016026275	0.009478603	0.003640917	0.006584986	0.004054816	0.004849239
	Putative ArgK protein with ATPase and kinase domains	BT_4049	bth:BT_4049;		Q8A0H2	364	0.020677378	0.024180609	0.023576582	0.020321542	0.009312087	0.013618048	0.017881254	0.011374905	0.021096927	0.030712741	0.022196164	0.030260552	0.018170618	0.02376442	0.029542942	0.023297226	0.019176256	0.017803583	0.013454414	0.016388385
	DUF1573 domain-containing protein	BT_4048	bth:BT_4048;		Q8A0H3	373	0.021619779	0.020226139	0.025883674	0.019831209	0.010601965	0.006644731	0.013087352	0.004162666	0.015836836	0.020980178	0.01588444	0.029530405	0.013299138	0.024847517	0.024025091	0.025982966	0.026198981	0.031589101	0.01458864	0.018900765
AB5-1_Cage1_bin.90_00187	Alpha-2-macroglobulin-like protein	BT_4047	bth:BT_4047;		Q8A0H4	1915	0.020493819	0.020026342	0.023247249	0.019957204	0.01711025	0.014495576	0.02067627	0.009459288	0.017582609	0.022475632	0.021095049	0.024218422	0.016117923	0.022262856	0.023709775	0.019611033	0.01166397	0.01630509	0.0150602	0.01189393
	AAA-ATPase_like domain-containing protein	BT_4046	bth:BT_4046;		Q8A0H5	518	0.010378607	0.014564382	0.011390038	0.011900002	0.009815443	0.004784719	0.009423904	0.003996588	0.012544119	0.009711867	0.010398203	0.012310836	0.008512361	0.010735278	0.014993265	0.014032306	0.018865289	0.012510626	0.006302969	0.006281543
AB5-1_Cage1_bin.90_00184	Aminoacyl-histidine dipeptidase	BT_4045	bth:BT_4045;		Q8A0H6	485	0.086461284	0.085554483	0.080731566	0.071174279	0.044262812	0.049058666	0.046970552	0.03841669	0.069424116	0.082981393	0.072187112	0.068133037	0.073868868	0.08153401	0.07637172	0.068690791	0.061885929	0.060735746	0.042634926	0.05255342
	Putative dolichol-P-glucose synthetase	BT_4044	bth:BT_4044;		Q8A0H7	328	0.00163906	0.001916756	0.003270532	0	0	0	0	0	0	0.001704183	0	0	0.001680413	0.001883765	0.001821414	0.001846731	0	0	0	0.001653374
AB5-1_Cage1_bin.90_00182	Ribosomal RNA small subunit methyltransferase A (EC 2.1.1.182) (16S rRNA (adenine(1518)-N(6)/adenine(1519)-N(6))-dimethyltransferase) (16S rRNA dimethyladenosine transferase) (16S rRNA dimethylase) (S-adenosylmethionine-6-N', N'-adenosyl(rRNA) dimethyltransferase)	rsmA ksgA BT_4043	bth:BT_4043;		Q8A0H8	267	0.004027055	0.007063998	0.008035464	0.006926068	0.010579274	0.007426171	0.00609436	0	0.008849647	0.004187055	0.008069317	0.013027606	0.008257309	0.006942415	0.011187714	0.004537288	0.007842873	0.006619514	0.008152154	0.008124443
	Magnesium transporter MgtE	BT_4042	bth:BT_4042;		Q8A0H9	446	0.003616223	0.004228896	0.004810469	0.004146323	0	0.003334284	0.002432278	0	0.002648942	0.005013201	0.003623051	0	0.004943277	0.00277074	0.001339516	0	0.004695173	0.001320934	0	0
AB5-1_Cage1_bin.90_00180	DUF349 domain-containing protein	BT_4041	bth:BT_4041;		Q8A0I0	624	0.074955496	0.078586978	0.087675416	0.084955333	0.039835037	0.042102464	0.049545975	0.041471008	0.080465845	0.090474616	0.088907968	0.108699089	0.0724301	0.074263812	0.093826195	0.097071776	0.064879665	0.087804032	0.055810901	0.08343178
AB5-1_Cage1_bin.90_00179	Putative galactose oxidase	BT_4040	bth:BT_4040;	PUL73	Q8A0I1	447	0	0.001406478	0.008399487	0.006895079	0	0	0	0	0.002643016	0.007502978	0.012049819	0.015563181	0	0	0.004009557	0.004065288	0	0	0	0
AB5-1_Cage1_bin.90_00178	SusC homolog	BT_4039	bth:BT_4039;	PUL73	Q8A0I2	1033	0	0.003043058	0.011942349	0.01849857	0	0	0.002100283	0	0.005718431	0.007034496	0.022421062	0.028621638	0	0.000598136	0.008675081	0.005277397	0	0.000570316	0.00368741	0.001574946
AB5-1_Cage1_bin.90_00177	SusD homolog	BT_4038	bth:BT_4038;	PUL73	Q8A0I3	613	0	0.00410242	0.007874886	0.011061372	0	0	0	0	0.004818222	0.009118628	0.01230143	0.026480257	0.001798288	0.003023858	0.005847543	0.007905095	0	0.001922143	0.00710155	0
	ADF-H domain-containing protein	BT_4036	bth:BT_4036;		Q8A0I5	182	0	0	0	0	0	0	0	0	0	0	0	0	0	0	0	0	0	0	0	0
	HTH cro/C1-type domain-containing protein	BT_4035	bth:BT_4035;		Q8A0I6	106	0.00507181	0.011862185	0.005060068	0.023261136	0	0	0	0	0.011145547	0.010546639	0.005081386	0.010938273	0	0	0.01127215	0	0	0.005557894	0	0.010232199
	N-acetylmuramoyl-L-alanine amidase	BT_4031	bth:BT_4031;		Q8A0J0	167	0	0	0.00321178	0	0	0	0	0	0	0	0	0	0	0	0	0	0	0	0	0
	Phage protein	BT_4024	bth:BT_4024;		Q8A0J7	86	0	0	0.006236829	0	0	0	0	0	0	0	0	0	0	0	0	0	0	0	0	0
	site-specific DNA-methyltransferase (adenine-specific) (EC 2.1.1.72)	BT_4013	bth:BT_4013;		Q8A0K8	1332	0	0	0	0.001388334	0	0	0	0	0	0	0	0	0	0.00092774	0	0	0	0	0	0
	Putative ABC oligo/dipeptide transport, ATP-binding protein	BT_4012	bth:BT_4012;		Q8A0K9	426	0.008833997	0.011806494	0.008813546	0.015916951	0.007956806	0.01047247	0.005092939	0.007289552	0.01109322	0.010497125	0.010115059	0.01088692	0.01293839	0.013053695	0.011219229	0.011375172	0.009831207	0.012446551	0.006386811	0.007638121
	site-specific DNA-methyltransferase (adenine-specific) (EC 2.1.1.72)	BT_4011	bth:BT_4011;		Q8A0L0	286	0.007519047	0.010991186	0.00750164	0.00862126	0.001975291	0.001733206	0.001896497	0.001809644	0.004130867	0.009772236	0.007533244	0.008108091	0.01156312	0.008641607	0.014622264	0.004235859	0.012203072	0.008239675	0	0.001896177
	ParB domain-containing protein	BT_4010	bth:BT_4010;		Q8A0L1	462	0.018618592	0.023133829	0.019736457	0.02535061	0.002445599	0.006437623	0.008218152	0	0.008950212	0.018148438	0.013990309	0.015057883	0.014316244	0.014711308	0.019396881	0.013110993	0.021151991	0.007651126	0.005889137	0.010564414
AB5-1_Cage1_bin.90_00175	Ribosomal silencing factor RsfS	rsfS BT_4008	bth:BT_4008;		Q8A0L3	119	0.108425915	0.100380006	0.10366762	0.098420015	0.047473383	0.041655205	0.054695601	0.030444599	0.079423727	0.065761398	0.108630638	0.09256169	0.088002795	0.114228976	0.110448123	0.081442405	0.070388139	0.12871895	0.064018387	0.068357971
AB5-1_Cage1_bin.90_00174	ATP-dependent zinc metalloprotease FtsH (EC 3.4.24.-)	ftsH BT_4007	bth:BT_4007;		Q8A0L4	696	0.03862154	0.039745138	0.045467914	0.044283053	0.049512828	0.05270341	0.043641222	0.052053265	0.037343987	0.044171629	0.043337798	0.04664482	0.049098958	0.047938571	0.046351857	0.039163441	0.06217956	0.043169502	0.036746186	0.045192214
AB5-1_Cage1_bin.90_00172	NigD-like protein	BT_4005	bth:BT_4005;		Q8A0L6	258	0.012502601	0.017057639	0.008315771	0.007167676	0.015327646	0.011527836	0.02102318	0.016048316	0.025185479	0.021665577	0.025052415	0.013482058	0.012818033	0.014369184	0.016209177	0.007043347	0.008116462	0.011417379	0.021091329	0.008407854
AB5-1_Cage1_bin.90_00171	Lipid-A-disaccharide synthase (EC 2.4.1.182)	BT_4004	bth:BT_4004;		Q8A0L7	378	0.008533521	0.011642515	0.007094805	0.006522964	0.001494532	0.003934103	0.001434915	0	0.003125471	0.004436285	0.007124695	0.00460102	0.005832544	0.004903769	0.007902433	0.003204909	0.005539807	0.001558563	0	0.001434673
AB5-1_Cage1_bin.90_00170	5'-nucleotidase SurE (EC 3.1.3.5) (Nucleoside 5'-monophosphate phosphohydrolase)	surE BT_4003	bth:BT_4003;		Q8A0L8	259	0.018681492	0.019419176	0.024850992	0.023800004	0.013087257	0.01722499	0.016753607	0.003996588	0.015965242	0.019423733	0.027035328	0.017906671	0.019152813	0.00954247	0.020759905	0.025725895	0.010780165	0.020471933	0.014706927	0.025126173
AB5-1_Cage1_bin.90_00169	ATPase, ParA family	BT_4002	bth:BT_4002;		Q8A0L9	315	0.029013972	0.027942037	0.03235231	0.017612003	0.037662217	0.036193745	0.036159869	0.031217795	0.039380931	0.026617709	0.027358827	0.038648565	0.036745027	0.045114676	0.034138511	0.038458913	0.044318458	0.031794681	0.032822125	0.032710555
AB5-1_Cage1_bin.90_00168	Putative chromosome partitioning protein parB	BT_4001	bth:BT_4001;		Q8A0M0	296	0.036325124	0.038231503	0.03624103	0.039567506	0.026719816	0.038516992	0.027486387	0.020982088	0.02993483	0.030214696	0.034574025	0.041129385	0.042827818	0.029223814	0.040366482	0.032742048	0.033014256	0.033835556	0.016545293	0.031145985
	DUF5683 domain-containing protein	BT_4000	bth:BT_4000;		Q8A0M1	295	0.003644826	0.002131172	0.003636388	0.006268679	0.003830056	0.003360657	0.003677275	0.007017738	0.00200242	0.00378964	0.005477562	0.003930363	0.003736782	0.004188982	0.004050332	0.006159945	0.00473231	0.005991221	0.005533793	0.003676655
AB5-1_Cage1_bin.90_00166	Membrane-bound lytic murein transglycosylase D presursor	BT_3999	bth:BT_3999;		Q8A0M2	431	0.007484155	0.010210837	0.012444716	0.017162508	0.01966125	0.02070196	0.017618498	0.016811635	0.012335095	0.011672267	0.01124743	0.013450777	0.01662478	0.011468676	0.020792016	0.01264861	0.02429289	0.021870505	0.027775959	0.018873778
AB5-1_Cage1_bin.90_00165	GTP pyrophosphokinase	BT_3998	bth:BT_3998;		Q8A0M3	747	0.023030226	0.031140222	0.02800311	0.02723141	0.013612849	0.015262422	0.021056952	0.009699886	0.026095798	0.032176427	0.024515817	0.029490873	0.032465485	0.030604246	0.030391044	0.025137302	0.031770461	0.018928088	0.016026022	0.011615669
	Transcriptional regulator	BT_3997	bth:BT_3997;		Q8A0M4	113	0	0.00556368	0	0	0	0	0	0	0	0	0	0	0	0	0	0	0	0	0.004815542	0.009598346
	Putative peptidase	BT_3996	bth:BT_3996;		Q8A0M5	322	0.003339204	0.001952472	0.001665737	0.001914348	0.003508902	0.004618294	0.001684466	0.003214647	0	0.001735938	0.003345509	0.001800399	0.001711725	0.001918866	0.001855354	0.001881142	0.002167751	0.003659234	0	0
AB5-1_Cage1_bin.90_00162	Alanine--tRNA ligase (EC 6.1.1.7) (Alanyl-tRNA synthetase) (AlaRS)	alaS BT_3995	bth:BT_3995;		Q8A0M6	872	0.052404823	0.05479459	0.051053305	0.049483264	0.047293724	0.051729841	0.061579594	0.058165942	0.059613336	0.055768984	0.043856091	0.046537836	0.057519451	0.058102916	0.056179774	0.054876723	0.096057208	0.057427319	0.046802433	0.061569209
AB5-1_Cage1_bin.90_00161	Putative alpha-1,2-mannosidase	BT_3994	bth:BT_3994;	PUL72	Q8A0M7	743	0.018089227	0.016077013	0.017325456	0.014933461	0.001520682	0.000667156	0.001460022	0	0.010335507	0.00902781	0.010149094	0.00858279	0.023738375	0.01746349	0.019297678	0.017935415	0.017849661	0.008722078	0.002197132	0.002189663
AB5-1_Cage1_bin.90_00160	RNA polymerase ECF-type sigma factor	BT_3993	bth:BT_3993;	PUL72	Q8A0M8	184	0.011687214	0.010250475	0.002915039	0.006700218	0.003070289	0.00538801	0.002947815	0.008438449	0.003210402	0.009113672	0	0.006301396	0.005991037	0.006716032	0.006493738	0.003291999	0.011380691	0.00640366	0.002957371	0.002947318
	Putative anti-sigma factor	BT_3992	bth:BT_3992;	PUL72	Q8A0M9	309	0.005219532	0.004069229	0.006943265	0.009974435	0	0	0	0	0	0.003617941	0.006972517	0.007504576	0.003567478	0.007998381	0.009667054	0.003920569	0	0.001906591	0	0.00702015
AB5-1_Cage1_bin.90_00158	Putative alpha-1,2-mannosidase	BT_3991	bth:BT_3991;	PUL72	Q8A0N0	758	0.020568263	0.018247108	0.016982604	0.019517259	0	0	0	0	0.004675836	0.007374299	0.002131769	0.006118506	0.025450051	0.018748183	0.024432905	0.017580493	0.011971246	0.002331676	0.002153653	0.002861776
AB5-1_Cage1_bin.90_00157	Putative alpha-1,2-mannosidase	BT_3990	bth:BT_3990;	PUL72	Q8A0N1	755	0.046284462	0.036639227	0.043335632	0.03674027	0	0	0.001436816	0.002056523	0.007041623	0.009624681	0.009987784	0.012285637	0.047452187	0.042555623	0.041938369	0.031289255	0.03143382	0.01092439	0.008648842	0.010774303
	PriX domain-containing protein	BT_3989	bth:BT_3989;	PUL72	Q8A0N2	144	0	0	0	0.00856139	0.003923148	0.00344234	0.003766653	0	0	0	0	0	0	0	0	0	0	0	0	0
AB5-1_Cage1_bin.90_00155	Putative peptidoglycan bound protein	BT_3988	bth:BT_3988;	PUL72	Q8A0N3	444	0.092023647	0.100534693	0.118387366	0.108290016	0.002544744	0.004465738	0	0	0.034591359	0.031473642	0.026688721	0.035253759	0.129104147	0.102979153	0.09015181	0.115961419	0.055023761	0.01459573	0.020834813	0.029313869
AB5-1_Cage1_bin.90_00154	Endo-beta-N-acetylglucosaminidase F1	BT_3987	bth:BT_3987;	PUL72	Q8A0N4	476	0.166027183	0.154532377	0.15550143	0.163170025	0	0.00104138	0	0	0.047157838	0.043449495	0.05318375	0.057242097	0.191058699	0.166151238	0.150611076	0.181972873	0.115847145	0.038368148	0.029722822	0.039875483
AB5-1_Cage1_bin.90_00153	Putative patatin-like protein	BT_3986	bth:BT_3986;	PUL72	Q8A0N5	384	0.168003697	0.144076126	0.152250079	0.160526066	0	0	0	0	0.075377564	0.052403614	0.054704296	0.051330126	0.216738243	0.160904926	0.147800192	0.187712548	0.109064954	0.036821046	0.031175621	0.042367701
AB5-1_Cage1_bin.90_00152	Lipoprotein	BT_3985	bth:BT_3985;	PUL72	Q8A0N6	358	0.268805915	0.282737508	0.266685393	0.282382389	0.001578026	0.001384628	0	0	0.085802029	0.059332211	0.049649967	0.056677365	0.314077602	0.265789769	0.250317292	0.326551625	0.183277867	0.042786467	0.037999741	0.053018799
AB5-1_Cage1_bin.90_00151	SusD homolog	BT_3984	bth:BT_3984;	PUL72	Q8A0N7	537	0.109124189	0.107709527	0.097884526	0.10331063	0	0	0	0	0.026400624	0.019777404	0.026078771	0.024830084	0.14164284	0.110458086	0.107914566	0.136486171	0.064992152	0.013165067	0.013173243	0.019187756
AB5-1_Cage1_bin.90_00150	SusC homolog	BT_3983	bth:BT_3983;	PUL 72	Q8A0N8	1135	0.163888717	0.167836859	0.150749915	0.171076942	0.001990954	0.001310212	0.000955767	0.000911997	0.04944302	0.035951496	0.033219281	0.038818823	0.204444796	0.183457134	0.163699422	0.191057782	0.113158494	0.023876907	0.021574478	0.032968417
	ATP-dependent exoDNAse (Exonuclease V), alpha subunit-helicase superfamily I member	BT_3982	bth:BT_3982;		Q8A0N9	472	0	0	0	0	0	0	0	0	0	0	0	0	0	0	0	0.001283322	0	0	0	0
AB5-1_Cage1_bin.90_00148	Type II secretion system (T2SS), protein M	BT_3981	bth:BT_3981;		Q8A0P0	228	0.205141356	0.181990897	0.185846548	0.189251783	0.27007774	0.269589562	0.240272817	0.172519394	0.204677209	0.193678855	0.198441495	0.183072151	0.203064621	0.197828372	0.175558788	0.185969087	0.195934234	0.167955647	0.224345137	0.192661544
	DUF3822 family protein	BT_3980	bth:BT_3980;		Q8A0P1	256	0	0.004911686	0.008380738	0	0.004413541	0	0	0	0	0	0.002104011	0	0	0	0.002333687	0	0	0.002301315	0	0
	Putative methyltransferase	BT_3979	bth:BT_3979;		Q8A0P2	177	0.01214942	0.014207815	0.021212264	0.020895596	0	0	0	0	0.013349468	0.0094741	0.018258539	0.016376511	0.021797897	0.010472456	0.016876382	0.013688766	0.007887183	0.016642281	0.006148659	0.009191637
	Cardiolipin synthase (CL synthase) (EC 2.7.8.-)	BT_3978	bth:BT_3978;		Q8A0P3	479	0	0	0.001119765	0	0	0	0	0	0	0	0	0	0	0	0	0.001264568	0	0	0	0
	TonB-dependent receptor domain protein	BT_3977	bth:BT_3977;		Q8A0P4	937	0.002868793	0.004696767	0.001717291	0.001315731	0	0.001587077	0.004630933	0.00165707	0.001891293	0.002386219	0.001149684	0.003093535	0.003529405	0.001978255	0.001275184	0.000646455	0.008939369	0.002514991	0.003484459	0.001157538
	3-dehydroquinate synthase	BT_3975	bth:BT_3975;		Q8A0P6	353	0.010660858	0.021372096	0.018233448	0.027939721	0.011202642	0.015446647	0.012292307	0.002932341	0.016734107	0.011084428	0.007629276	0.018065193	0.012491227	0.012252477	0.022001448	0.012011601	0.025705961	0.016689426	0.013873673	0.010753955
	Putative AraC-family regulatory protein	BT_3974	bth:BT_3974;		Q8A0P7	264	0.010182042	0.004762847	0.010158471	0.004669849	0.002139899	0.00751056	0.008218152	0	0.008950212	0.006351953	0.010201267	0.013175647	0.012526714	0.007021306	0.020366725	0.011472119	0.018507992	0.008926314	0.006183594	0.010270958
	S-adenosylmethionine:tRNA ribosyltransferase-isomerase (EC 2.4.99.17) (Queuosine biosynthesis protein QueA)	queA BT_3973	bth:BT_3973;		Q8A0P8	406	0.005296668	0.007742559	0.003963305	0.004554828	0.006957306	0.004883714	0.004007867	0.003824322	0.005819842	0.004130334	0.002653335	0.001427903	0.005430299	0.006087438	0.00588595	0.004475822	0.005157752	0.004353227	0.005361146	0.004007191
	Glutathione peroxidase	BT_3971	bth:BT_3971;		Q8A0Q0	180	0.140376422	0.12224641	0.104293632	0.130133131	0.037662217	0.057831309	0.051226482	0.011501293	0.078761863	0.090056581	0.098748268	0.090179985	0.070427968	0.10984443	0.08961359	0.094224338	0.03102292	0.072005601	0.036277086	0.033140957
	Two-component system response regulator	BT_3966	bth:BT_3966;		Q8A0Q5	263	0.01430906	0	0	0	0	0	0	0	0	0	0	0	0	0	0	0	0	0	0	0
AB5-1_Cage1_bin.90_00128	Putative alpha-1,2-mannosidase	BT_3965	bth:BT_3965;	PUL 71	Q8A0Q6	756	0	0.002494825	0.001418961	0.002446111	0.001494532	0.001967051	0.002152373	0.000684601	0	0	0	0.00230051	0	0	0	0	0	0	0	0
AB5-1_Cage1_bin.90_00127	Putative secretory protein	BT_3964	bth:BT_3964;	PUL 71	Q8A0Q7	264	0.012218451	0.011907118	0.008126777	0.011674623	0.004279797	0.00563292	0.004109076	0.009802238	0.008950212	0.004234635	0.002040253	0.013175647	0.010438928	0.004680871	0.004525939	0	0.007931997	0.006694736	0	0
AB5-1_Cage1_bin.90_00126	Glycoside hydrolase family 92	BT_3963	bth:BT_3963;	PUL 71	Q8A0Q8	779	0.001380261	0.000807055	0.000688533	0	0	0.000636325	0	0	0	0.000717551	0	0.000744196	0	0.000793164	0	0	0	0	0	0
AB5-1_Cage1_bin.90_00125	Glycoside hydrolase family 92	BT_3962	bth:BT_3962;	PUL 71	Q8A0Q9	761	0.008477453	0.007435299	0.007753009	0.010530172	0.000742356	0.001302751	0.002850975	0.004080616	0.004657403	0.004407137	0.003538942	0.005332588	0.005794222	0.0064954	0.005495358	0.005571741	0.010089583	0.013934903	0.013586031	0.016390343
AB5-1_Cage1_bin.90_00124	DUF4302 domain-containing protein	BT_3961	bth:BT_3961;	PUL 71	Q8A0R0	411	0.005232232	0.013767062	0.009135209	0.010498639	0.0041236	0	0	0.001259266	0.005749041	0.006800145	0	0.007052658	0.002682119	0.001503345	0.001453586	0.004421371	0.001698335	0	0	0
AB5-1_Cage1_bin.90_00123	Alpha-1,2-mannosidase-like protein	BT_3960	bth:BT_3960;	PUL 71	Q8A0R1	508	0.007408037	0.008663131	0.005279205	0.006067127	0	0.000975781	0	0.002037631	0	0	0	0.001141198	0	0	0	0	0	0	0	0
AB5-1_Cage1_bin.90_00122	SusD homolog	BT_3959	bth:BT_3959;	PUL 71	Q8A0R2	654	0.01150851	0.024032715	0.008201334	0.028276151	0	0.000757946	0	0	0.003612929	0.003418788	0	0.004432175	0.003371103	0.001889526	0.002740477	0.003704758	0	0	0	0
AB5-1_Cage1_bin.90_00121	SusC homolog	BT_3958	bth:BT_3958;	PUL 71	Q8A0R3	1050	0.015360338	0.020956527	0.012259823	0.02172147	0.001076063	0.001416277	0.001033139	0.000492913	0.00956394	0.005323542	0.003077868	0.009938202	0.004724361	0.005884523	0.007396677	0.007499488	0.003323884	0.005610826	0.005700685	0
	Transcriptional regulator	BT_3957	bth:BT_3957;	PUL 71	Q8A0R4	1315	0.004088303	0.002390478	0.004078838	0.004687605	0.002577642	0.002261735	0.0041247	0.001574321	0.002695273	0.003400589	0.002457613	0.003086007	0.002934014	0.004228802	0.004088833	0.003224407	0.003184863	0.004032115	0.003724264	0.003299203
	Alpha-L-fucosidase-like	BT_3956	bth:BT_3956;	PUL70	Q8A0R5	463	0	0.001357874	0.002316921	0	0	0	0.001171486	0	0	0.001207283	0.001163341	0.001252113	0.001190444	0.001334503	0.001290332	0.001308268	0	0.001272434	0.002350567	0.001171288
	Plant Basic Secretory Protein	BT_3954	bth:BT_3954;	PUL70	Q8A0R7	451	0	0	0	0	0	0.001099106	0	0	0	0	0	0	0	0	0	0	0	0	0	0
AB5-1_Cage1_bin.90_00115	SusC homolog	BT_3952	bth:BT_3952;	PUL70	Q8A0R9	1047	0.002567392	0.003602841	0.002561448	0.002943744	0.002158293	0	0.002072199	0	0	0.002669398	0	0.003875931	0.002632165	0.001770415	0.002282422	0	0	0.005064213	0.004677561	0.004143699
	Transcriptional regulator	BT_3951	bth:BT_3951;	PUL70	Q8A0S0	1324	0	0.000949692	0	0	0	0	0.000819332	0	0	0.001266553	0.001627272	0.000875723	0.001248887	0.000466673	0.002256133	0.000457498	0	0.001779869	0.001232983	0.001638388
AB5-1_Cage1_bin.90_00113	Phosphoglucomutase/phosphomannomutase	BT_3950	bth:BT_3950;		Q8A0S1	462	0.083783662	0.074844741	0.083589702	0.064043646	0.091709944	0.096564338	0.100965869	0.108664813	0.109959743	0.123409377	0.139903095	0.136775766	0.079932363	0.089605237	0.072415023	0.090465853	0.081586252	0.091813517	0.085981405	0.088036781
	DUF4827 domain-containing protein	BT_3949	bth:BT_3949;		Q8A0S2	214	0	0	0	0	0	0.004632682	0.00253457	0.002418496	0	0	0	0	0	0	0	0	0	0	0	0.002534143
	DHH domain-containing protein	BT_3948	bth:BT_3948;		Q8A0S3	345	0.017141247	0.014578454	0.010882814	0.014293799	0.008187438	0.005747211	0.006288673	0.009001012	0.010273286	0.017822292	0.014051137	0.015123352	0.014378489	0.010745651	0.013853309	0.010534398	0.012139404	0.020491712	0.009463588	0.014147128
	Ribulose-phosphate 3-epimerase (EC 5.1.3.1)	rpe BT_3946	bth:BT_3946;		Q8A0S5	216	0.012444718	0.014553144	0.017382272	0.00856139	0	0.004589786	0	0	0.005469574	0.007763498	0.014961859	0.013419641	0.007655214	0.002860532	0.013829258	0.008412887	0.003231554	0.008182455	0.002519242	0.002510679
	Methionyl-tRNA formyltransferase (EC 2.1.2.9)	fmt BT_3945	bth:BT_3945;		Q8A0S6	322	0.01669602	0.021477187	0.016657368	0.022972177	0.010526707	0.01077602	0.010106796	0.001607324	0.018345154	0.017359375	0.018400298	0.014403192	0.015405524	0.021107528	0.029685661	0.02257371	0.010838753	0.021955406	0.006759705	0.010105091
	Putative chloride channel protein	BT_3944	bth:BT_3944;		Q8A0S7	598	0	0	0	0.002061606	0	0	0	0	0	0	0	0.000969446	0	0.001033236	0.001998073	0	0.002334501	0	0	0
	YrdC-like domain-containing protein	BT_3943	bth:BT_3943;		Q8A0S8	187	0.014374648	0.013448039	0.008604822	0.009889092	0.0090631	0.010603143	0.011602097	0.005535382	0.015794491	0.008967463	0.014401789	0.009300457	0.011789848	0.009912432	0.012779122	0.019435119	0.007465409	0.006300928	0.00872978	0.014500176
	Thioesterase superfamily protein	BT_3942	bth:BT_3942;		Q8A0S9	145	0.014830671	0.017343333	0.007398169	0.008502346	0.023376548	0.023930197	0.026184733	0.017846834	0.028517226	0.007709957	0.007429337	0.011994382	0.007602419	0.004261206	0.01648066	0.012532301	0.009627803	0.012189036	0.01876401	0.014960181
	NAGPA domain-containing protein	BT_3941	bth:BT_3941;		Q8A0T0	308	0.003490986	0.00408244	0.001741452	0.004002728	0	0	0	0	0	0.003629688	0	0.001882235	0	0	0.001939688	0.003933298	0	0.003825563	0.003533482	0.001760736
AB5-1_Cage1_bin.90_00103	Single-stranded-DNA-specific exonuclease RecJ	BT_3939	bth:BT_3939;		Q8A0T2	572	0.005639285	0.00769383	0.006563935	0.00862126	0.005925873	0.003466412	0.003792993	0.006333754	0.004130867	0.003908894	0.007533244	0.007094579	0.003854373	0.004320804	0.011488922	0.006353789	0.004881229	0.004119837	0.002853967	0.002844265
	ATP-dependent DNA helicase recQ	BT_3938	bth:BT_3938;		Q8A0T3	634	0.003391873	0.002974901	0.00169201	0.001944543	0.002673186	0.001563713	0.002566552	0.002449013	0	0.003526636	0.002548708	0.002743195	0.002608085	0.001949132	0.001884618	0.000955407	0	0.000929238	0.002574872	0.001710746
AB5-1_Cage1_bin.90_00101	TPR domain-containing protein	BT_3937	bth:BT_3937;		Q8A0T4	320	0.035280776	0.041258163	0.055312873	0.044305194	0.037073745	0.048020641	0.05254481	0.077633727	0.03138168	0.040176104	0.050496273	0.041667984	0.034448462	0.04440976	0.048540695	0.035965093	0.041444683	0.051549464	0.039111233	0.035588869
AB5-1_Cage1_bin.90_00100	prephenate dehydratase (EC 4.2.1.51)	BT_3936	bth:BT_3936;		Q8A0T5	282	0.015251399	0.015605925	0.011412069	0.017487095	0.022036404	0.022851277	0.034621152	0.02018844	0.008378922	0.013875189	0.011460147	0.008223099	0.007818091	0.010955229	0.016948197	0.010739856	0.022277097	0.016713099	0.013507426	0.009615365
AB5-1_Cage1_bin.90_00099	Aminotransferase (EC 2.6.1.-)	BT_3935	bth:BT_3935;		Q8A0T6	393	0.004103907	0.004799205	0.005459209	0.007842495	0.004312468	0.005045261	0.001380148	0.003950826	0.003006178	0.004266961	0.008223312	0.002950272	0.002804964	0.004716602	0.004560488	0.003082585	0.005328364	0.004497227	0.004153865	0.011039319
AB5-1_Cage1_bin.90_00098	Putative phospho-2-dehydro-3-deoxyheptonate aldolase/chorismate mutase	BT_3934	bth:BT_3934;		Q8A0T7	353	0.083763883	0.073021328	0.079011606	0.075088	0.086420384	0.096892602	0.101411532	0.051315967	0.081997123	0.06809006	0.088499606	0.078829935	0.084315783	0.078765924	0.066004344	0.065205835	0.106778607	0.106812325	0.103281788	0.115220942
AB5-1_Cage1_bin.90_00097	Chorismate mutase/prephenate dehydratase (TyrA)	BT_3933	bth:BT_3933;		Q8A0T8	257	0.018826873	0.02690916	0.027131417	0.026383739	0.008792735	0.007715127	0.008441993	0.00402769	0.020686481	0.021749879	0.02305407	0.022557528	0.023591165	0.036062738	0.025570674	0.028283014	0.043456231	0.018338887	0.008469359	0.014770996
	DNA primase (EC 2.7.7.101)	dnaG BT_3932	bth:BT_3932;		Q8A0T9	730	0.005891636	0.005167363	0.006612747	0.005910878	0.002321644	0.002037111	0.002972044	0.002126951	0.003236789	0.006125719	0.005164916	0.00555904	0.005285244	0.005924828	0.005728723	0.007467878	0.006693301	0.003228146	0.001490839	0.002228657
AB5-1_Cage1_bin.90_00095	GTP cyclohydrolase 1 (EC 3.5.4.16) (GTP cyclohydrolase I) (GTP-CH-I)	folE BT_3931	bth:BT_3931;		Q8A0U0	196	0.016457505	0.009622895	0.01094627	0.015725002	0.005764625	0.007587198	0.008302011	0.010562412	0.012055387	0.011407589	0.016488579	0.01774679	0.016872716	0.015762115	0.009144244	0.012361794	0.007122609	0.015028998	0.016657846	0.013834351
	SPOR domain-containing protein	BT_3930	bth:BT_3930;		Q8A0U1	149	0.007216266	0.004219435	0.010799341	0.008274095	0.007582997	0.00665365	0.018201277	0	0	0.007502978	0.007229891	0.00778159	0.007398328	0.008293623	0.008019113	0.008130576	0.009369338	0.007907876	0.003652056	0
AB5-1_Cage1_bin.90_00093	Triosephosphate isomerase (TIM) (TPI) (EC 5.3.1.1) (Triose-phosphate isomerase)	tpiA BT_3929	bth:BT_3929;		Q8A0U2	252	0.356274507	0.411646076	0.408660763	0.391377837	0.481986705	0.668797454	0.52087431	0.540150007	0.288324676	0.295012939	0.309924217	0.289864238	0.384947898	0.345715727	0.341385106	0.336515491	0.321308818	0.322622496	0.332539954	0.404577916
	DUF4350 domain-containing protein	BT_3928	bth:BT_3928;		Q8A0U3	343	0	0.001832932	0.003127506	0.001797143	0	0.004335542	0.001581335	0	0.001722198	0.001629656	0	0.00169017	0.004820776	0	0.001741761	0	0.006105094	0	0.001586461	0
	DUF1599 domain-containing protein	BT_3927	bth:BT_3927;		Q8A0U4	180	0.008960197	0.020956527	0.01489909	0.020547336	0.018831108	0.019277103	0.018079935	0.014376616	0.016408721	0.012421597	0.01795423	0.012882855	0.012248342	0.020595831	0.016595109	0.016825775	0.01551146	0.022910873	0.015115452	0.015064071
	Putative peptidase	BT_3926	bth:BT_3926;		Q8A0U5	290	0	0	0	0	0.007792183	0.005127899	0.00935169	0.008923417	0.002036945	0	0	0	0	0	0	0	0.007220852	0.006094518	0	0.001870023
AB5-1_Cage1_bin.90_00089	Nucleoside diphosphate kinase	BT_3925	bth:BT_3925;		Q8A0U6	154	0.062837746	0.085731249	0.094038414	0.092062741	0.161409501	0.103001961	0.137360543	0.047050744	0.08438771	0.072593751	0.090937012	0.071524942	0.114529953	0.072219146	0.096984405	0.062932767	0.049858265	0.080336827	0.240276803	0.218331216
	ATP-dependent DNA helicase RecG (EC 3.6.4.12)	recG BT_3924	bth:BT_3924;		Q8A0U7	698	0	0	0.004610607	0	0	0	0	0.001482975	0	0	0	0	0.002368949	0	0.002567725	0	0	0	0	0
	2-C-methyl-D-erythritol 4-phosphate cytidylyltransferase (EC 2.7.7.60) (4-diphosphocytidyl-2C-methyl-D-erythritol synthase) (MEP cytidylyltransferase) (MCT)	ispD BT_3923	bth:BT_3923;		Q8A0U8	219	0.007364546	0.017224543	0.009796662	0.016888222	0.007738812	0.004526913	0.017336924	0.011816397	0.010789296	0.010209532	0.012297418	0.010588648	0.007550348	0.022570773	0.010911853	0.008297642	0.003187286	0.005380244	0.007454196	0
AB5-1_Cage1_bin.90_00086	Putative ThiJ family intracellular protease/amidase	BT_3922	bth:BT_3922;		Q8A0U9	183	0.129261861	0.079016415	0.096721963	0.077473564	0.080263741	0.070426887	0.097809483	0.019797307	0.129117808	0.125234138	0.10007276	0.101373286	0.096380398	0.091161873	0.071821457	0.112539607	0.091543044	0.067605854	0.068391228	0.077049021
	Putative TonB exported protein	BT_3921	bth:BT_3921;		Q8A0V0	292	0.003682273	0.004306136	0.009184371	0.002111028	0.005804109	0.005092777	0.003715055	0.005317379	0.002022993	0.001914287	0.005533838	0	0.001887587	0.00634803	0.004091945	0.002074411	0.00478093	0.002017592	0.003727098	0.001857214
	Putative tansport related protein	BT_3920	bth:BT_3920;		Q8A0V1	109	0.024661093	0.023071406	0.024604002	0.016965691	0.025914369	0.045476783	0.009952258	0.00949648	0.010838788	0.015384547	0.029649188	0.031911659	0.02022662	0.045348618	0.038366675	0.022228546	0.019211442	0.010809848	0.019969038	0.014925869
AB5-1_Cage1_bin.90_00083	Putative biopolymer transport protein	BT_3919	bth:BT_3919;		Q8A0V2	239	0.026993063	0.013152632	0.011221072	0.028370799	0.014182425	0.01451832	0.020425031	0.023820669	0.009886426	0.051453479	0.027044029	0.026682064	0.020755559	0.020682006	0.019997454	0.015206558	0.014602839	0.017255051	0.013660827	0.009076261
AB5-1_Cage1_bin.90_00082	Pyridoxine 5'-phosphate synthase (PNP synthase) (EC 2.6.99.2)	pdxJ BT_3918	bth:BT_3918;		Q8A0V3	237	0.043099683	0.055707225	0.045263059	0.052018573	0.045290008	0.056471803	0.054926384	0.087351592	0.034894496	0.047170623	0.054544498	0.061152793	0.039535788	0.05474841	0.05797785	0.058783719	0.026506926	0.04971618	0.045920362	0.034323201
	NAD kinase (EC 2.7.1.23) (ATP-dependent NAD kinase)	nadK BT_3917	bth:BT_3917;		Q8A0V4	302	0.008900858	0.010408871	0.007104202	0.012246757	0.00374128	0.001641381	0.00359204	0.001713769	0.003912013	0.0018509	0.007134131	0.009598154	0	0.012275661	0.01186935	0.006017164	0.004622621	0.007803136	0.007207368	0.001795717
	DUF5034 domain-containing protein	BT_3913	bth:BT_3913;		Q8A0V8	193	0	0	0	0	0	0	0	0	0	0.002896227	0.002790813	0.003003774	0	0	0	0	0	0	0	0
AB5-1_Cage1_bin.90_00078	Chromosome partition protein Smc	BT_3912	bth:BT_3912;		Q8A0V9	290	0.014830671	0.030350833	0.029592676	0.019130279	0.031168731	0.025639497	0.031795747	0.041047718	0.030554171	0.02505736	0.018573342	0.017991573	0.020906653	0.029828444	0.026781073	0.033419469	0.043325113	0.022346566	0.026269614	0.018700226
AB5-1_Cage1_bin.90_00077	Malate dehydrogenase (EC 1.1.1.37)	mdh BT_3911	bth:BT_3911;		Q8A0W0	313	0.599445779	0.496127376	0.474676449	0.429327733	0.389858092	0.451353441	0.457485889	0.70440826	0.326496859	0.346455417	0.406121252	0.351911855	0.350427809	0.351379346	0.412279777	0.408334133	0.347892813	0.333153998	0.271208885	0.31533481
	VWA containing CoxE family protein	BT_3910	bth:BT_3910;		Q8A0W1	376	0	0.001672063	0	0	0	0	0	0	0	0.002973255	0.004297555	0.001541831	0	0.001643284	0	0	0	0.001566853	0	0.001442305
AB5-1_Cage1_bin.90_00075	VWA domain-containing protein	BT_3909	bth:BT_3909;		Q8A0W2	742	0	0.001694598	0.004337201	0	0	0	0	0	0.001592221	0	0.000725912	0.003125221	0.001485648	0.003330862	0.002415461	0.000816345	0	0.00158797	0.001466729	0.001461743
AB5-1_Cage1_bin.90_00074	AAA_5 domain-containing protein	BT_3908	bth:BT_3908;		Q8A0W3	359	0.008985156	0.01926366	0.023904947	0.022321619	0.004720891	0.005523086	0.006043432	0	0.014808985	0.018684297	0.028506717	0.022607796	0.01842369	0.0137688	0.023297869	0.018559907	0.005833	0.019692593	0.015157557	0.012084826
	N-6 Adenine-specific DNA methylase	BT_3907	bth:BT_3907;		Q8A0W4	491	0	0.003841319	0	0.002510876	0	0	0	0	0	0	0	0	0.00336767	0	0	0	0	0.001199871	0	0
	SWIM-type domain-containing protein	BT_3906	bth:BT_3906;		Q8A0W5	442	0	0	0	0.002789231	0	0	0	0	0	0	0	0	0	0	0.004054914	0	0	0	0	0
AB5-1_Cage1_bin.90_00070	Putative alkaline protease aprF	BT_3905	bth:BT_3905;		Q8A0W6	487	0.043053103	0.045183478	0.039649325	0.044301239	0.015080354	0.014250015	0.014478798	0.007439235	0.072777902	0.071162745	0.067466616	0.064282008	0.064511289	0.074855483	0.063790646	0.072140077	0.068798263	0.068954402	0.067041843	0.083517439
AB5-1_Cage1_bin.90_00069	Putative multidrug resistance protein	BT_3904	bth:BT_3904;		Q8A0W7	330	0.048873803	0.057154166	0.048760659	0.065377889	0.018831108	0.013519007	0.018079935	0.006273433	0.103822455	0.086386564	0.089771152	0.105405178	0.11023508	0.097362108	0.105001783	0.108296804	0.124796748	0.098189455	0.097288549	0.093671135
	Transporter, putative	BT_3903	bth:BT_3903;		Q8A0W8	393	0	0.00319947	0	0.001568499	0	0	0	0	0.006012356	0	0.001370552	0.005900544	0	0.003144402	0.003040325	0.003082585	0.003552243	0.001499076	0	0.001379915
	Putative transport-related membrane protein	BT_3902	bth:BT_3902;		Q8A0W9	419	0	0.004501402	0.002560226	0.004413509	0	0	0.001294506	0.001235222	0.008458911	0.005336247	0.006427529	0.008301601	0.003946363	0.008847851	0.005703331	0.005782605	0.004997726	0.002812109	0.007792214	0.003882863
	Transcriptional regulator	BT_3899	bth:BT_3899;		Q8A0X2	121	0.017772292	0.020783333	0.026596723	0.020377524	0.00466887	0.004096669	0.004482628	0	0.014645801	0.023098012	0.017805848	0.033538011	0.022775843	0.025532021	0.034561715	0.020024062	0.023074899	0.029213392	0.013491478	0.01792749
	TonB	BT_3898	bth:BT_3898;		Q8A0X3	609	0.006179446	0.010323413	0.009688078	0.009109657	0.005565845	0.003255809	0.00623446	0.005948945	0.006789816	0.00917852	0.008844449	0.009519351	0.008145449	0.009131156	0.009809917	0.006962389	0.001146167	0.004836919	0.011615816	0.009795357
	Putative thiol:disulfide interchange protein DsbE	BT_3897	bth:BT_3897;		Q8A0X4	634	0.004239841	0.00793307	0.006768041	0.0068059	0.002673186	0	0.002566552	0	0.005590353	0.004408296	0.005946985	0.004571991	0.005216171	0.005847397	0.006596163	0.003821627	0.003302913	0.004646189	0	0.003421493
	TonB	BT_3896	bth:BT_3896;		Q8A0X5	285	0.003772715	0.00220595	0	0	0.003964444	0.008696437	0	0.003631987	0.004145361	0.001961305	0	0	0	0.004335964	0.002096224	0	0	0	0	0
AB5-1_Cage1_bin.90_00062	Iron-sulfur cluster carrier protein	BT_3895	bth:BT_3895;		Q8A0X6	365	0.019147819	0.027559269	0.017633992	0.021954688	0.012382099	0.014938812	0.00743011	0.011343741	0.01456555	0.015314298	0.014756902	0.015882972	0.022651044	0.020313696	0.019641335	0.026552455	0.015298974	0.020982952	0.013417552	0.019315028
AB5-1_Cage1_bin.90_00061	tRNA (guanine-N(7)-)-methyltransferase (EC 2.1.1.33) (tRNA (guanine(46)-N(7))-methyltransferase) (tRNA(m7G46)-methyltransferase)	trmB BT_3894	bth:BT_3894;		Q8A0X7	252	0.036267465	0	0.036183505	0.034245561	0.022417986	0.019670513	0.027980851	0.004107605	0.023441031	0.024399566	0.032061126	0.023005098	0.028433652	0.0318745	0.042673138	0.021633139	0	0.018702753	0	0.021520102
AB5-1_Cage1_bin.90_00060	DUF975 family protein	BT_3893	bth:BT_3893;		Q8A0X8	207	0.005194317	0.003037178	0.002591146	0.002977875	0.002729146	0	0.00262028	0.002500281	0.005707381	0.005400695	0.002602062	0.002800621	0.002662683	0.002984903	0.002886106	0.005852443	0.006744113	0.002846071	0.002628774	0.005239677
AB5-1_Cage1_bin.90_00059	branched-chain-amino-acid transaminase (EC 2.6.1.42)	BT_3892	bth:BT_3892;		Q8A0X9	339	0.114183044	0.068618718	0.06645258	0.074552283	0.069991731	0.07164941	0.07199974	0.120610904	0.07667084	0.100581961	0.087387848	0.080375335	0.081294307	0.089309354	0.089877937	0.087553588	0.059712258	0.095582656	0.078653859	0.068788149
AB5-1_Cage1_bin.90_00058	Exonuclease VII, small subunit	BT_3891	bth:BT_3891;		Q8A0Y0	68	0.023718169	0	0.031551015	0.009065001	0.008307842	0.014579322	0.007976442	0	0	0.024660524	0.031683936	0.017050838	0.024316562	0.009086396	0.017571292	0.017815526	0	0.008663775	0.008002298	0.007975097
	Exodeoxyribonuclease 7 large subunit (EC 3.1.11.6)	BT_3890	bth:BT_3890;		Q8A0Y1	417	0.005156948	0.003015328	0.003858757	0.002956451	0	0.003566165	0.002601429	0.00372344	0	0.00402138	0.005166685	0.001390236	0.001321764	0.007408572	0.004298014	0.004357755	0.005021696	0	0.001304931	0.002600991
AB5-1_Cage1_bin.90_00056	Subtilisin-like serine protease	BT_3889	bth:BT_3889;		Q8A0Y2	451	0.00596022	0.011152032	0.010703559	0.008200711	0.010020989	0.010991063	0.014431877	0.010328212	0.00916851	0.007436433	0.009554358	0.008998003	0.00733271	0.010960087	0.01059732	0.006715387	0.010833947	0.011756609	0.010858995	0.010822082
	tRNA-specific 2-thiouridylase MnmA 3 (EC 2.8.1.13)	mnmA3 BT_3888	bth:BT_3888;		Q8A0Y3	362	0	0.006946915	0.010371742	0.006811272	0.004681767	0.002738657	0.005993349	0.005718875	0	0.003088242	0.007439598	0.00480438	0	0.006827347	0.004951027	0.001673281	0.00192822	0.00162745	0	0
	ExoX-like_C domain-containing protein	BT_3886	bth:BT_3886;		Q8A0Y5	292	0	0.002153068	0.001836874	0.002111028	0	0	0	0	0	0	0	0.003970743	0	0.00211601	0.004091945	0	0	0	0	0
AB5-1_Cage1_bin.90_00053	Putative phosphohydrolase, Icc family	BT_3885	bth:BT_3885;		Q8A0Y6	335	0.03370104	0.039410783	0.028819733	0.04048132	0.006745472	0.005918769	0.01133369	0	0.037029831	0.043382893	0.038588197	0.043263319	0.026324795	0.029510444	0.026750325	0.023505858	0.014585403	0.021103405	0.01137043	0.01456943
	2-C-methyl-D-erythritol 2,4-cyclodiphosphate synthase (MECDP-synthase) (MECPP-synthase) (MECPS) (EC 4.6.1.12)	ispF BT_3884	bth:BT_3884;		Q8A0Y7	159	0.033812065	0.031632494	0.040480547	0.01938428	0.014212157	0.003117591	0.010233925	0	0.011145547	0.024608825	0.030488316	0.025522637	0.010399536	0.02720204	0.033816449	0.030476875	0.004390036	0.018526312	0.013689466	0.010232199
	2-hydroxyhepta-2,4-diene-1,7-dioate isomerase	BT_3883	bth:BT_3883;		Q8A0Y8	204	0.015812113	0.009245527	0.015775507	0.009065001	0.011077123	0.012149435	0.01329407	0	0.00868697	0.010960233	0.007920984	0.008525419	0.010807361	0.009086396	0.008785646	0.008907763	0.010264937	0.011551701	0.010669731	0.010633462
AB5-1_Cage1_bin.90_00050	Redox-sensing transcriptional repressor Rex	rex BT_3882	bth:BT_3882;		Q8A0Y9	220	0.021993211	0.01714625	0.019504264	0.011207638	0.015407271	0.011265839	0.01725812	0.021172835	0.021480508	0.017785469	0.019586433	0.013175647	0.007516028	0.016851134	0.01629338	0.016519851	0.022209591	0.008033683	0.009893751	0.019720239
	Putative translation initiation factor SUI1	BT_3879	bth:BT_3879;		Q8A0Z2	116	0.027807508	0.03251875	0.023119278	0.026569832	0.029220686	0.029912746	0.028055071	0.004461708	0.015277085	0.028912339	0.032503348	0.019990637	0.02375756	0.02663254	0.025751032	0.020887168	0.012034754	0.03047259	0.023455012	0.018700226
AB5-1_Cage1_bin.90_00047	Elongation factor Ts (EF-Ts)	tsf BT_3878	bth:BT_3878;		Q8A0Z3	330	0.636988563	0.550585131	0.586753266	0.556646024	0.665936472	0.549772966	0.621292303	0.624206534	0.685586214	0.575910426	0.543523523	0.644728336	0.749932588	0.718981721	0.682511587	0.750735469	1.108364337	0.66411777	0.552401081	0.737865604
AB5-1_Cage1_bin.90_00046	30S ribosomal protein S2	rpsB BT_3877	bth:BT_3877;		Q8A0Z4	278	0.485397732	0.402546247	0.45533335	0.436815678	0.373912657	0.388711986	0.413627284	0.4728769	0.371852319	0.502672558	0.480501708	0.454607223	0.523418364	0.528972051	0.457738483	0.536003811	0.509702118	0.561587172	0.446286453	0.436966444
AB5-1_Cage1_bin.90_00045	30S ribosomal protein S9	rpsI BT_3876	bth:BT_3876;		Q8A0Z5	128	0.105002311	0.147350584	0.129901444	0.091499858	0.136819772	0.127796866	0.14407448	0.262822514	0.106143916	0.131009035	0.126240683	0.108699089	0.124875676	0.135160138	0.112016988	0.127770726	0.141784441	0.142681552	0.131787851	0.122866332
AB5-1_Cage1_bin.90_00044	50S ribosomal protein L13	rplM BT_3875	bth:BT_3875;		Q8A0Z6	153	0.214341972	0.221892644	0.20683443	0.205473364	0.339698427	0.298066132	0.212705115	0.226643125	0.28184392	0.186323961	0.221787553	0.181875601	0.309811008	0.270572676	0.206950775	0.273171399	0.38322431	0.277240815	0.234734085	0.354448737
AB5-1_Cage1_bin.90_00043	DUF4488 domain-containing protein	BT_3874	bth:BT_3874;		Q8A0Z7	163	0.056069945	0.073283562	0.102008496	0.071852649	0.006931696	0.018246513	0.013310381	0.009525611	0.039864133	0.048009855	0.066089192	0.067575712	0.037195886	0.049278368	0.07330355	0.029728976	0	0.003614336	0.013353529	0
AB5-1_Cage1_bin.90_00042	Asparagine--tRNA ligase (EC 6.1.1.22) (Asparaginyl-tRNA synthetase) (AsnRS)	asnS BT_3873	bth:BT_3873;		Q8A0Z8	467	0.073676996	0.064619699	0.079249123	0.072597656	0.054436823	0.049888129	0.047619528	0.063170913	0.058185958	0.057453213	0.064589095	0.074483316	0.060192602	0.056892123	0.063964019	0.088200206	0.067260614	0.063076738	0.051269543	0.053417778
AB5-1_Cage1_bin.90_00041	Pseudouridine synthase (EC 5.4.99.-)	BT_3872	bth:BT_3872;		Q8A0Z9	496	0.08996327	0.057038936	0.067045906	0.06089634	0.089979288	0.124923623	0.122476977	0.101216015	0.065502557	0.092410674	0.076015895	0.079478904	0.088899258	0.072251502	0.080700411	0.07449476	0.112583179	0.074829867	0.096543858	0.080908641
AB5-1_Cage1_bin.90_00040	Adenylosuccinate lyase (ASL) (EC 4.3.2.2) (Adenylosuccinase)	BT_3871	bth:BT_3871;		Q8A100	448	0.057601268	0.046310184	0.055073423	0.056413446	0.031525293	0.033193991	0.037532007	0.018484221	0.047468087	0.052403614	0.06492378	0.047879361	0.049212089	0.046892293	0.060009101	0.054082847	0.05920669	0.056546606	0.026721961	0.049630735
	Putative maltose O-acetyltransferase	BT_3870	bth:BT_3870;		Q8A101	183	0.00293777	0.006870993	0.002930969	0.010105247	0.006174134	0.002708726	0.002963924	0.005656374	0.00645589	0.003054491	0.005886633	0.009503746	0.003011887	0.003376366	0.006529223	0.006619977	0.007628587	0.006438653	0.005947063	0.008890272
	UPF0246 protein BT_3869	BT_3869	bth:BT_3869;		Q8A102	257	0.010459374	0.017124011	0.006261096	0.011992609	0	0	0	0	0.006895494	0.002174988	0.014670772	0.018046023	0.002144651	0.007212548	0.016272247	0.007070754	0.010864058	0.009169443	0	0.002110142
AB5-1_Cage1_bin.90_00035	Beta-N-hexosaminidase, glycosyl hyrolase family 20	BT_3868	bth:BT_3868;		Q8A103	661	0.033346573	0.030436106	0.037326617	0.032639491	0.002563994	0.002249759	0.003282288	0	0.043789689	0.044819228	0.058670405	0.054376952	0.020846271	0.025238461	0.027114551	0.01741124	0.015839993	0.010695372	0.011525247	0.009845202
AB5-1_Cage1_bin.90_00034	carbamoyl-phosphate synthase (glutamine-hydrolyzing) (EC 6.3.5.5) (Carbamoyl-phosphate synthetase ammonia chain)	BT_3866	bth:BT_3866;		Q8A105	1073	0.1287663	0.110153602	0.113471916	0.104555878	0.167426631	0.177397599	0.16782493	0.167856708	0.153596643	0.122942558	0.14507286	0.119943823	0.146397939	0.14108048	0.133070196	0.15467795	0.216625565	0.158677088	0.144026455	0.177904857
AB5-1_Cage1_bin.90_00033	tryptophan--tRNA ligase (EC 6.1.1.2)	BT_3864	bth:BT_3864;		Q8A107	366	0.044066543	0.037790459	0.055688403	0.050526237	0.052480138	0.07584434	0.048904742	0.08767379	0.05003315	0.042762876	0.066224621	0.0522706	0.049696143	0.055710033	0.057130704	0.054614809	0.051492962	0.069215518	0.053523569	0.060750189
	DUF2339 domain-containing protein	BT_3863	bth:BT_3863;		Q8A108	791	0	0	0	0.001558584	0	0.000626671	0	0	0	0.00141333	0	0	0.000696808	0	0	0	0	0	0	0
AB5-1_Cage1_bin.90_00031	Endo-alpha-mannosidase	BT_3862	bth:BT_3862;	PUL69	Q8A109	382	0	0	0	0	0	0	0	0	0	0	0	0	0	0	0	0	0.007309065	0.041640554	0.032763337	0.036910918
AB5-1_Cage1_bin.90_00030	Concanavalin A-like lectin/glucanase	BT_3861	bth:BT_3861;	PUL69	Q8A110	380	0.001414768	0	0.004234478	0	0	0	0.001427363	0	0	0	0	0.003051203	0	0.003251973	0	0	0.040411436	0.08682015	0.06157558	0.057084902
AB5-1_Cage1_bin.90_00029	Concanavalin A-like lectin/glucanase	BT_3860	bth:BT_3860;	PUL69	Q8A111	376	0	0	0	0	0	0	0	0	0	0	0	0	0	0	0	0	0.040841345	0.054839855	0.078150105	0.086538282
AB5-1_Cage1_bin.90_00028	GxGYxY motif-containing protein	BT_3859	bth:BT_3859;	PUL69	Q8A112	658	0.001634079	0	0	0	0	0	0	0	0	0	0	0	0	0	0	0	0.048797451	0.077894978	0.086006465	0.093955849
AB5-1_Cage1_bin.90_00027	Alpha-1,2-mannosidase	BT_3858	bth:BT_3858;	PUL69	Q8A113	755	0	0	0	0	0	0	0	0	0	0	0	0	0	0	0	0	0.01571691	0.042136932	0.046127156	0.041660637
AB5-1_Cage1_bin.90_00026	Flavodoxin-like protein	BT_3857	bth:BT_3857;	PUL69	Q8A114	635	0	0	0	0	0	0	0	0	0	0	0	0	0	0	0	0	0.009893136	0.016699939	0.011140207	0.01537247
AB5-1_Cage1_bin.90_00025	DUF3823 domain-containing protein	BT_3856	bth:BT_3856;	PUL69	Q8A115	231	0	0	0	0	0	0	0	0	0	0	0	0	0	0	0	0	0.03021713	0.048457134	0.070669648	0.072777072
AB5-1_Cage1_bin.90_00024	SusD homolog	BT_3855	bth:BT_3855;	PUL69	Q8A116	643	0	0	0	0.001917325	0	0	0	0	0	0	0	0.001803199	0	0	0	0	0.064048098	0.108115294	0.112554878	0.118919481
AB5-1_Cage1_bin.90_00023	SusC homolog	BT_3854	bth:BT_3854;	PUL69	Q8A117	1012	0	0	0	0.000609111	0	0	0.000535966	0.002045685	0	0	0	0	0	0	0	0	0.034486942	0.078590374	0.098937507	0.088419549
	DNA-binding transcriptional activator of the SARP family	BT_3853	bth:BT_3853;	PUL69	Q8A118	857	0.001254637	0.001467201	0.002503464	0.00215783	0.000659199	0.000578409	0	0	0.000689281	0.001304485	0.000628503	0.001352925	0.002572581	0.001441948	0.002788443	0.001413601	0.004072437	0	0	0.001898389
AB5-1_Cage1_bin.90_00021	Major outer membrane protein OmpA	BT_3852	bth:BT_3852;		Q8A119	394	0.345217749	0.357431129	0.322637154	0.322290709	0.283900468	0.235267328	0.195483558	0.183903922	0.298355533	0.324884674	0.267946384	0.269264749	0.281183389	0.343438088	0.274451097	0.324387268	0.409242712	0.257186593	0.194736134	0.227108081
AB5-1_Cage1_bin.90_00020	DNA mismatch repair protein MutL	mutL BT_3851	bth:BT_3851;		Q8A120	640	0.015960351	0.021611419	0.019275698	0.019263128	0.018536872	0.016265056	0.014407448	0.008086847	0.020305793	0.020961446	0.021040114	0.027174772	0.020669077	0.025101168	0.016802548	0.017982547	0.02290364	0.017489997	0.017855128	0.016099726
	DUF4038 domain-containing protein	BT_3850	bth:BT_3850;		Q8A121	100	0.010752237	0.012573916	0.032182035	0.030821005	0.02259733	0.039655755	0.027119902	0.005175582	0.023628559	0.016769157	0.032317615	0.023189139	0.016535262	0.018536248	0.023896957	0.012114558	0.055841257	0.029456837	0.016324689	0.016269197
	OstA-like_N domain-containing protein	BT_3849	bth:BT_3849;		Q8A122	576	0.006533477	0.004365943	0.003724773	0.005350869	0.000980787	0.00172117	0.004708316	0.005391231	0.00410218	0.004852186	0.005610697	0.002012946	0.00574141	0.007508897	0.006223166	0.006309665	0	0.006136841	0.001889432	0.001883009
AB5-1_Cage1_bin.90_00017	Peptidyl-prolyl cis-trans isomerase	BT_3848	bth:BT_3848;		Q8A123	460	0.058436069	0.053302472	0.067628914	0.053601747	0.067546367	0.081897755	0.069568445	0.063007083	0.052650593	0.048606251	0.059717332	0.064274244	0.057513955	0.063130698	0.068833627	0.060572788	0.060697018	0.074282457	0.067428062	0.071914567
	Peptidyl-prolyl cis-trans isomerase	BT_3847	bth:BT_3847;		Q8A124	281	0.011479256	0.020136165	0.022905363	0.021936658	0.004020877	0.007056184	0.005790726	0	0.010510925	0.011935343	0.011500931	0.016504725	0.015691826	0.008795372	0.014882447	0.012933691	0.012420208	0.004193144	0.011618995	0.003859833
	Peptidyl-prolyl cis-trans isomerase	BT_3846	bth:BT_3846;		Q8A125	514	0	0.001223144	0.001043516	0	0	0	0.004220996	0	0.002298498	0	0	0	0	0	0.001162303	0.002356918	0	0.002292361	0.003176009	0
AB5-1_Cage1_bin.90_00014	Inosine-5'-monophosphate dehydrogenase (IMP dehydrogenase) (IMPD) (IMPDH) (EC 1.1.1.205)	guaB BT_3845	bth:BT_3845;		Q8A126	492	0.110363404	0.098393452	0.090484719	0.101483796	0.181421655	0.173292425	0.164262822	0.219857032	0.154882321	0.121565024	0.104003164	0.107226202	0.136673575	0.113025899	0.111713419	0.126808886	0.241184289	0.136507291	0.143781133	0.160928372
AB5-1_Cage1_bin.90_00013	DNA helicase (EC 3.6.4.12)	BT_3844	bth:BT_3844;		Q8A127	726	0.066646095	0.068411805	0.073140989	0.064528825	0.042019829	0.039601133	0.040343656	0.027802712	0.059396859	0.066984234	0.068255752	0.062284878	0.066809139	0.05531938	0.059248655	0.063409531	0.057687249	0.054369368	0.0479697	0.058264342
AB5-1_Cage1_bin.90_00012	ATP-dependent Clp protease ATP-binding subunit ClpX	clpX BT_3843	bth:BT_3843;		Q8A128	414	0.024673007	0.034927546	0.028502608	0.031267686	0.027291462	0.020354705	0.022272383	0.017501967	0.027110061	0.024303125	0.024719593	0.026605896	0.033283539	0.028356578	0.040405484	0.026335995	0.043836735	0.032729818	0.028916518	0.036677739
AB5-1_Cage1_bin.90_00011	ATP-dependent Clp protease proteolytic subunit (EC 3.4.21.92) (Endopeptidase Clp)	clpP BT_3842	bth:BT_3842;		Q8A129	220	0.043986422	0.037150208	0.053636725	0.039226733	0.112986651	0.130683738	0.091221489	0.115274322	0.048331143	0.048274845	0.044069475	0.042162071	0.072654939	0.042127835	0.054311267	0.049559554	0.082492766	0.056235779	0.093990632	0.076415926
AB5-1_Cage1_bin.90_00010	FKBP-type peptidyl-prolyl cis-transisomerase (Trigger factor)	BT_3841	bth:BT_3841;		Q8A130	451	0.195495211	0.154734449	0.17958194	0.153079934	0.227977499	0.224217683	0.256165816	0.265090776	0.218734441	0.17103796	0.177949912	0.158107766	0.26764393	0.208241657	0.177505116	0.212206221	0.345138587	0.194637191	0.201494679	0.220049007
AB5-1_Cage1_bin.90_00009	Putative RNA-binding protein rbpA	BT_3840	bth:BT_3840;		Q8A131	81	0.139380845	0.069855092	0.072839997	0.09893162	0.802065731	0.807802415	0.85042656	1.309869472	0.299003368	0.165621299	0.126344585	0.171771401	0.122483422	0.091537025	0.073756041	0.097215586	0.456726328	0.472764044	0.718823739	0.622648282
AB5-1_Cage1_bin.90_00008	ABC transporter ATP-binding protein	BT_3839	bth:BT_3839;		Q8A132	256	0.006300139	0.014735058	0.012571107	0.009631564	0.011033853	0.009681581	0.010593712	0.01213027	0.002307476	0.017467871	0.01472808	0.006793693	0.004306058	0.004827148	0.018669498	0.011830623	0.002726624	0.006903946	0.002125611	0.002118385
	Putative ABC transporter	BT_3838	bth:BT_3838;		Q8A133	247	0	0.002545327	0	0	0	0	0	0	0	0	0	0	0	0	0	0	0.002825975	0	0	0
AB5-1_Cage1_bin.90_00006	ABC transporter ATP-binding protein	BT_3837	bth:BT_3837;		Q8A134	255	0.031624225	0.024654738	0.018930609	0.029008004	0.028800519	0.031102553	0.021270511	0.00608892	0.027798304	0.024112513	0.023234887	0.015914115	0.023776194	0.019384311	0.02342839	0.016627824	0.035585115	0.00924136	0.029875247	0.021266924
AB5-1_Cage1_bin.90_00005	GTPase Der (GTP-binding protein EngA)	der engA BT_3836	bth:BT_3836;		Q8A135	437	0.051669787	0.047475886	0.049095401	0.04937003	0.07885796	0.057850215	0.062059273	0.061585871	0.05271818	0.043489803	0.0419069	0.050411172	0.047928296	0.056556056	0.051949907	0.056830305	0.086253657	0.047184864	0.046072729	0.050880021
	GTPase Era	era BT_3835	bth:BT_3835;		Q8A136	293	0.025687937	0.027894354	0.027459074	0.027349697	0.015424799	0.011842589	0.018511879	0.007065641	0.020160886	0.020985293	0.023898122	0.027700337	0.024454881	0.03374061	0.030584843	0.033077291	0.038116899	0.01809635	0.01485751	0.016657881
AB5-1_Cage1_bin.90_00003	Beta-ketoacyl-[acyl-carrier-protein] synthase III 2 (Beta-ketoacyl-ACP synthase III 2) (KAS III 2) (EC 2.3.1.180) (3-oxoacyl-[acyl-carrier-protein] synthase 3 2) (3-oxoacyl-[acyl-carrier-protein] synthase III 2)	fabH2 BT_3834	bth:BT_3834;		Q8A137	335	0.06740208	0.058177823	0.075251525	0.071762339	0.094436604	0.105058157	0.095526819	0.122051034	0.058189734	0.075085775	0.072352869	0.055377049	0.075683786	0.071931707	0.067767491	0.065093146	0.043756209	0.068586067	0.076344315	0.085797756
	50S ribosomal protein L32	rpmF BT_3833	bth:BT_3833;		Q8A138	61	0.008813309	0	0.008792906	0	0.037044804	0.048757076	0.062242398	0.084845604	0	0	0.017659899	0.009503746	0	0	0.009793835	0	0	0	0.062444164	0.008890272
AB5-1_Cage1_bin.90_00001	DUF177 domain-containing protein	BT_3832	bth:BT_3832;		Q8A139	179	0	0.003512267	0.002996465	0.006887375	0.003156052	0.011077027	0.006060313	0.002891386	0.006600156	0.006245496	0.003009089	0.003238707	0.006158384	0.00690363	0.010012692	0.006767909	0.011698587	0.003291267	0.003039979	0.003029646
	TPR_REGION domain-containing protein	BT_3827	bth:BT_3827;		Q8A142	550	0	0.00342925	0.000975213	0.003362291	0.002054303	0.001802534	0.001972357	0.00188203	0.001074025	0	0.001958643	0.004216207	0	0.004493636	0.004344901	0	0.002538239	0.004284631	0.00197875	0.008874107
AB5-1_Cage1_bin.90_01214	Putative bacterioferritin-related protein	BT_3823	bth:BT_3823;		Q8A144	170	0.351028901	0.473370974	0.435404004	0.413364063	0.71447441	0.836853063	0.545588619	0.548002781	0.364852746	0.480058206	0.399217596	0.358067589	0.434455903	0.519741842	0.337368811	0.363436731	0.188874839	0.391602651	0.355302047	0.488075911
AB5-1_Cage1_bin.90_01212	Methylenetetrahydrofolate reductase (EC 1.5.1.20)	BT_3821	bth:BT_3821;		Q8A146	317	0.027134982	0.023799211	0.016920103	0.023334515	0.024949734	0.01720084	0.023954488	0.008163378	0.024224863	0.021159819	0.020389662	0.021945557	0.026080855	0.025338719	0.026384653	0.028662203	0.026423308	0.027877132	0.024032139	0.02737194
	Putative DNA polymerase III, delta subunit	BT_3820	bth:BT_3820;		Q8A147	374	0.005749859	0.015129044	0.010038959	0.00824091	0.0090631	0.007952357	0.005801049	0	0.007897246	0.005978309	0.008641073	0.009300457	0.011789848	0.00826036	0.009584341	0.011337153	0.013064465	0.009451391	0.005819853	0.013050158
	PSP1 C-terminal domain-containing protein	BT_3819	bth:BT_3819;		Q8A148	531	0.014174323	0	0.014141509	0.013930398	0.010639044	0.02053735	0.015321979	0.014620288	0.013349468	0.011579455	0.016229813	0.017468278	0.021797897	0.013963275	0.014626198	0.015970227	0.022347019	0.012204339	0.015371647	0.017361981
	Gliding motility lipoprotein GldH	BT_3818	bth:BT_3818;		Q8A149	159	0	0.003954062	0.006746758	0.003876856	0.003553039	0.003117591	0.003411308	0	0	0	0.003387591	0.010938273	0.006933024	0.003886006	0.003757383	0	0	0.003705262	0.003422367	0.003410733
	Rod shape-determining protein rodA	BT_3817	bth:BT_3817;		Q8A150	485	0	0.00129628	0	0	0.001164811	0	0.001118346	0	0.002435934	0	0	0.001195316	0	0	0	0	0.001439208	0.001214715	0	0
	Penicillin-binding protein 2 (PBP-2)	BT_3816	bth:BT_3816;		Q8A151	620	0	0	0	0	0.000911183	0	0	0	0.000952764	0	0	0	0	0	0.000963587	0	0.002251664	0	0	0
	Putative membrane protein	BT_3815	bth:BT_3815;		Q8A152	165	0.003258254	0.003810278	0.003250711	0.003735879	0	0	0.003287261	0	0.007160169	0.003387708	0.003264406	0	0.003340457	0.007489393	0	0.003671078	0.004230398	0.003570526	0.003297917	0.003286706
	Cell shape-determining protein MreC (Cell shape protein MreC)	BT_3814	bth:BT_3814;		Q8A153	280	0.003840085	0.002245342	0.001915597	0.0022015	0.002017619	0	0.001937136	0	0.002109693	0	0	0.002070459	0	0.002206696	0.002133657	0.002163314	0.002492913	0.00210406	0.003886831	0.003873618
AB5-1_Cage1_bin.90_01204	Cell shape-determining protein MreB	mreB BT_3813	bth:BT_3813;		Q8A154	340	0.063248451	0.044378529	0.052059174	0.054390008	0.064801167	0.06706488	0.052644516	0.068500348	0.050384427	0.059185258	0.06970466	0.056267764	0.092402935	0.058152933	0.057985264	0.057009683	0.067748583	0.079706734	0.059217008	0.054230657
AB5-1_Cage1_bin.90_01203	Bifunctional purine biosynthesis protein PurH [Includes: Phosphoribosylaminoimidazolecarboxamide formyltransferase (EC 2.1.2.3) (AICAR transformylase); IMP cyclohydrolase (EC 3.5.4.10) (ATIC) (IMP synthase) (Inosinicase)]	purH BT_3812	bth:BT_3812;		Q8A155	507	0.073166107	0.070681779	0.072996727	0.074164942	0.06574174	0.062573183	0.071677848	0.046957942	0.095539538	0.085995674	0.074366635	0.076611061	0.107625965	0.07433998	0.078949514	0.087215258	0.088112437	0.085988399	0.082643066	0.075944312
AB5-1_Cage1_bin.90_01201	ABC transporter ATP-binding protein	BT_3809	bth:BT_3809;		Q8A158	651	0.01073572	0.015451818	0.015654344	0.017043874	0.006942344	0.010660149	0.009164944	0.007950202	0.013610921	0.012020901	0.012410758	0.014248319	0.016086532	0.014236749	0.016518634	0.013026406	0.016083311	0.009954691	0.009194653	0.00666429
AB5-1_Cage1_bin.90_01200	Nucleotidyltransferase family protein	BT_3808	bth:BT_3808;		Q8A159	303	0.110006381	0.116194608	0.107981526	0.134269723	0.076443114	0.062166612	0.075183887	0.093946205	0.152064982	0.099618752	0.136878787	0.151150329	0.130972372	0.126429851	0.126188554	0.135938931	0.133613568	0.149714615	0.098774244	0.143183252
	Putative outer membrane protein	BT_3807	bth:BT_3807;		Q8A160	788	0.00477574	0.006382699	0.005445353	0.007040331	0.004301522	0.005032456	0.004818257	0.004597598	0.003748185	0.006384197	0.004784757	0.00367848	0.004896228	0.006272842	0.003790761	0.003843451	0.007972261	0.002242906	0.004143322	0.002752825
AB5-1_Cage1_bin.90_01198	Translocation/assembly module TamB	BT_3806	bth:BT_3806;		Q8A161	1479	0.008723924	0.005526062	0.007615762	0.00750207	0.003819697	0.003016411	0.005867727	0.001399752	0.005991014	0.00793672	0.006555297	0.007839466	0.007080685	0.006684245	0.009290568	0.006143285	0.006607316	0.003585011	0.004782983	0.002933369
	Two-component system sensor histidine kinase	BT_3805	bth:BT_3805;		Q8A162	785	0.000684856	0.001601773	0.001366541	0.002355746	0.00143932	0.001262922	0.001381906	0	0.001505004	0.001424132	0.002744596	0.003692538	0.001404269	0.002361305	0.001522099	0.001543256	0.005335152	0.002251478	0.000693193	0.000690836
	Putative zinc protease	BT_3803	bth:BT_3803;		Q8A164	412	0	0	0.001301862	0	0	0.004812592	0.006582501	0.002512418	0	0.002713456	0	0.002814216	0	0.001499696	0.001450058	0	0	0.001429944	0.002641535	0
AB5-1_Cage1_bin.90_01194	Peptidyl-prolyl cis-trans isomerase (PPIase) (EC 5.2.1.8)	BT_3802	bth:BT_3802;		Q8A165	279	0.077076965	0.072108482	0.053828971	0.06628173	0.153888628	0.110154875	0.104980266	0.103882646	0.069869394	0.074128888	0.079153059	0.062336395	0.071119406	0.090798823	0.070663046	0.073816301	0.072553604	0.084464048	0.081916	0.079693797
AB5-1_Cage1_bin.90_01193	RteB, two-component system response regulator	BT_3801	bth:BT_3801;		Q8A166	457	0.017645903	0.019259828	0.018778722	0.018883767	0.001236178	0.007592732	0.005934333	0	0.011633317	0.018346998	0.021215064	0.017759735	0.016885023	0.020280358	0.019609101	0.014579883	0.01832864	0.012891395	0.007144284	0.015426664
	Two-component system sensor histidine kinase/response regulator, hybrid (One-component system)	BT_3800	bth:BT_3800;		Q8A167	1333	0	0	0.001207128	0	0	0	0	0	0	0	0	0	0	0	0	0	0	0	0	0
	Possible alpha-galactosidase	BT_3797	bth:BT_3797;		Q8A170	693	0	0	0.001547957	0	0	0	0	0	0	0	0	0	0	0	0	0	0	0	0	0
AB5-1_Cage1_bin.90_01186	Putative alpha-1,6-mannanase	BT_3792	bth:BT_3792;	PUL68	Q8A174	525	0	0	0.001021652	0	0	0	0	0	0	0	0	0	0	0.002353809	0	0	0.003988661	0.324305744	0.433252055	0.371867361
	Concanavalin A-like lectin/glucanase	BT_3791	bth:BT_3791;	PUL68	Q8A175	545	0	0.005767852	0.00196832	0	0	0	0.001990452	0	0.002167758	0.002051273	0	0	0	0	0.004384763	0	0.012807628	0.236735677	0.336478292	0.266675524
	DUF4361 domain-containing protein	BT_3790	bth:BT_3790;	PUL68	Q8A176	324	0	0.001940419	0.001655454	0	0	0	0	0	0.001823191	0	0.001662429	0	0	0.001907021	0.001843901	0	0.006463108	0.083642869	0.08901322	0.113817428
	SusD homolog	BT_3789	bth:BT_3789;	PUL68	Q8A177	659	0	0.004770075	0.002441733	0	0	0	0.004938374	0.000785369	0.002689138	0.002544637	0.00163468	0	0.000836381	0.005625568	0.004532807	0	0.025420906	0.213662639	0.269188088	0.252637506
	SusC homolog	BT_3788	bth:BT_3788;	PUL68	Q8A178	1033	0.003122624	0.006694728	0.004153861	0.001193456	0.001640658	0.001919446	0.003150424	0.001503073	0.003431059	0.004870036	0.0026071	0.001683626	0.001600703	0.002392546	0.004048371	0.005277397	0.021622945	0.290290994	0.332393628	0.292415062
	IPT/TIG domain-containing protein	BT_3787	bth:BT_3787;	PUL68	Q8A179	452	0	0.00278184	0.002373306	0	0	0	0.003599987	0.00114504	0	0	0	0	0	0.00273396	0.003965203	0	0.00617713	0.233308573	0.245592661	0.229160519
	Two-component system sensor histidine kinase/response regulator, hybrid (One-component system)	BT_3786	bth:BT_3786;	PUL68	Q8A180	1345	0.000799423	0.001402296	0	0	0	0.000737096	0	0	0	0	0.001201398	0.001293075	0	0	0.001776725	0	0	0.009636437	0.006877812	0.007257634
AB5-1_Cage1_bin.90_01179	Putative alpha-1,2-mannosidase	BT_3784	bth:BT_3784;	PUL68	Q8A182	760	0	0.003308925	0.002822986	0.004055395	0	0	0	0	0	0	0	0	0	0	0	0.003985052	0.023879485	0.220926274	0.264918193	0.259736304
AB5-1_Cage1_bin.90_01178	Putative endonuclease/exonuclease/phosphatase family protein	BT_3783	bth:BT_3783;	PUL68	Q8A183	315	0.017067042	0.019958598	0.025541298	0.019568892	0	0.020457334	0.025828478	0.009858251	0.026253954	0.021294167	0.027358827	0.02576571	0.020997158	0.023538092	0.018965839	0	0.03102292	0.185157258	0.241847239	0.225530668
AB5-1_Cage1_bin.90_01177	Glycoside hydrolase family 73	BT_3782	bth:BT_3782;	PUL68	Q8A184	387	0.004167534	0	0.006929809	0.00477845	0	0	0.002803091	0	0.004579178	0.002888744	0	0	0	0.006386304	0	0.001565188	0.007214633	0.070026588	0.066086164	0.070065448
AB5-1_Cage1_bin.90_01176	Metal-independent alpha-mannosidase	BT_3781	bth:BT_3781;	PUL68	Q8A185	481	0.006706177	0.00522824	0.005575543	0.006407693	0	0	0	0	0.004912382	0.005810519	0.005599032	0.004821027	0.006875369	0.006422816	0.004968182	0.005037238	0.011609409	0.121256832	0.111998903	0.152206625
AB5-1_Cage1_bin.90_01175	Putative glycosidase, PH117-related	BT_3780	bth:BT_3780;	PUL68	Q8A186	383	0	0	0	0	0	0	0	0	0	0	0	0	0	0	0	0	0.018224953	0.152283385	0.184700568	0.14725818
AB5-1_Cage1_bin.90_01173	Peptidase_C39_2 domain-containing protein	BT_3778	bth:BT_3778;	PUL68	Q8A188	314	0	0	0	0	0	0	0	0	0	0	0	0	0	0	0	0	0	0.007504927	0.001732982	0.003454182
	Glycoside transferase family 32	BT_3776	bth:BT_3776;	PUL68	Q8A190	233	0	0	0	0	0	0	0	0	0	0.002399021	0.002311703	0	0	0	0	0	0	0	0	0
AB5-1_Cage1_bin.90_01167	Alpha-mannosidase	BT_3774	bth:BT_3774;	PUL68	Q8A192	1198	0.003141305	0.004723091	0.004477189	0.004630869	0	0	0.000905506	0	0.003451584	0.003266113	0.003147236	0.003387395	0.001840319	0.003094532	0.005984213	0.003033696	0.007574461	0.073273266	0.086301916	0.063827401
AB5-1_Cage1_bin.90_01166	Alpha-1,2-mannosidase, putative	BT_3773	bth:BT_3773;	PUL68	Q8A193	753	0	0.00584445	0.004273843	0.006548952	0.003000973	0.001974888	0.007203161	0	0.003137923	0.00222698	0.00357654	0.003079567	0.002195918	0.004923306	0.005553742	0.004826517	0.013904695	0.111881212	0.153924687	0.110189781
	Ribosomal large subunit pseudouridine synthase D	BT_3772	bth:BT_3772;		Q8A194	223	0.002410815	0.005638528	0.009620937	0.011056863	0.010133332	0.011114281	0.004864556	0.002320889	0.002648942	0.010026402	0.012076837	0.012998396	0.007414916	0.008312219	0.016074187	0.002716269	0.009390346	0.005283738	0.014640976	0.007295604
AB5-1_Cage1_bin.90_01164	3-oxoacyl-[acyl-carrier-protein] reductase (EC 1.1.1.100)	BT_3771	bth:BT_3771;		Q8A195	248	0.153913064	0.162244084	0.16653338	0.154105023	0.189070404	0.187885129	0.159657488	0.22538824	0.197698627	0.175805673	0.15203179	0.163633038	0.175576034	0.20180592	0.154173919	0.195396092	0.166060189	0.152035286	0.133844894	0.170564163
AB5-1_Cage1_bin.90_01163	Transcriptional regulator	BT_3770	bth:BT_3770;		Q8A196	196	0.016457505	0.016038159	0.01094627	0.012580002	0.014411563	0.010116264	0.013836685	0	0.018083081	0.025667076	0.030229062	0.01774679	0.022496955	0.022066961	0.021336569	0.021633139	0.024929132	0.021040598	0.013881538	0.013834351
	DUF4890 domain-containing protein	BT_3769	bth:BT_3769;		Q8A197	143	0.052633326	0.03077532	0.037508199	0.03017441	0.015802329	0.017332061	0.018964967	0	0.028916068	0.02736226	0.026366352	0.024324272	0.019271867	0.017283214	0.025066739	0.016943437	0.014643686	0.008239675	0.019026444	0.018961768
	Transcriptional regulator	BT_3768	bth:BT_3768;		Q8A198	299	0	0	0.005381611	0	0	0	0	0	0	0	0	0.003877782	0.003686792	0	0.001998073	0	0	0	0	0
AB5-1_Cage1_bin.90_01128	Lactaldehyde reductase	BT_3767	bth:BT_3767;		Q8A199	384	0.032200709	0.027832888	0.032126163	0.028894692	0.004413541	0.003872632	0.00564998	0.001347808	0.033842988	0.04658099	0.036469531	0.039252449	0.037319168	0.030571936	0.034227413	0.029970911	0.021812991	0.033752625	0.029758547	0.039543187
	Rhamnulose-1-phosphate aldolase (EC 4.1.2.19)	rhaD BT_3766	bth:BT_3766;		Q8A1A0	269	0	0	0	0	0	0	0	0	0	0	0	0	0	0	0.004441814	0.004503553	0	0	0	0
AB5-1_Cage1_bin.90_01125	L-rhamnose isomerase (EC 5.3.1.14)	rhaA BT_3764	bth:BT_3764;		Q8A1A2	418	0.001286153	0	0.001283175	0	0	0	0	0	0	0	0.001288581	0.004160731	0.010548811	0.004434509	0.012863195	0.005796439	0	0	0	0
	Rhamnulokinase (RhaB) (EC 2.7.1.5) (ATP:L-rhamnulose phosphotransferase) (L-rhamnulose 1-kinase) (Rhamnulose kinase)	rhaB BT_3763	bth:BT_3763;		Q8A1A3	485	0	0	0	0	0.006988865	0	0	0.010671303	0.002435934	0	0	0	0	0.002547938	0	0.00374677	0.004317623	0.00242943	0	0
AB5-1_Cage1_bin.90_01122	Arginine repressor	argR BT_3762	bth:BT_3762;		Q8A1A4	157	0.023969954	0.028031024	0.030747167	0.023557456	0.028786408	0.022101137	0.027638117	0.019779294	0.011287528	0.024922313	0.024015213	0.014770152	0.017553357	0.023613054	0.011415744	0.023148836	0.01333788	0.018762316	0.017329818	0.01727091
AB5-1_Cage1_bin.90_01121	GNAT family N-acetyltransferase	BT_3761	bth:BT_3761;		Q8A1A5	192	0.008400185	0.022921202	0.019555056	0.025684171	0.017654164	0.020654039	0.019774929	0	0.009229906	0.011645248	0.011221394	0.003019419	0.017224231	0.025744788	0.012446332	0.015774164	0.018177492	0.018410523	0.014170737	0.01694708
AB5-1_Cage1_bin.90_01120	argininosuccinate synthase (EC 6.3.4.5) (Citrulline--aspartate ligase)	BT_3760	bth:BT_3760;		Q8A1A6	402	0.080240572	0.084451678	0.070715085	0.075135783	0.127882901	0.115909234	0.125480144	0.159644812	0.04555257	0.050057184	0.049575114	0.056242315	0.043874659	0.064554096	0.080250976	0.064791789	0.059036154	0.061551599	0.050084037	0.06205498
AB5-1_Cage1_bin.90_01119	N-acetyl-gamma-glutamyl-phosphate reductase (AGPR) (EC 1.2.1.38) (N-acetyl-glutamate semialdehyde dehydrogenase) (NAGSA dehydrogenase)	argC BT_3759	bth:BT_3759;		Q8A1A7	322	0.056766467	0.058574145	0.069960946	0.055516095	0.040352375	0.058498396	0.040427183	0.073936883	0.022014185	0.034718751	0.053528141	0.043209576	0.035946222	0.046052789	0.057515969	0.048909705	0.026013008	0.042081195	0.021969043	0.031999456
AB5-1_Cage1_bin.90_01118	Acetylornithine aminotransferase	BT_3758	bth:BT_3758;		Q8A1A8	373	0.043239557	0.048879836	0.054643312	0.052883225	0.039378725	0.039868386	0.034899606	0.009712888	0.012669469	0.023977346	0.03321292	0.034193101	0.026598277	0.038099526	0.059261892	0.030854772	0.009356779	0.033168556	0.013129776	0.015992955
AB5-1_Cage1_bin.90_01117	Pyrroline-5-carboxylate reductase (P5C reductase) (P5CR) (EC 1.5.1.2) (PCA reductase)	proC BT_3757	bth:BT_3757;		Q8A1A9	257	0.037653747	0.041586883	0.041740642	0.038376348	0.021981839	0.034718073	0.03587847	0.026179986	0.036775967	0.03044983	0.035629018	0.040603551	0.034314422	0.033658556	0.041842922	0.035353768	0.062468332	0.043554856	0.033877434	0.031652134
AB5-1_Cage1_bin.90_01116	Transcriptional regulator	BT_3756	bth:BT_3756;		Q8A1B0	184	0.061357872	0.041001902	0.055385749	0.04355142	0.058335499	0.051186097	0.067799755	0.056256324	0.08026005	0.051644141	0.043909803	0.050411172	0.047928296	0.030222143	0.055196777	0.042795992	0.0834584	0.044825621	0.070976907	0.047157093
AB5-1_Cage1_bin.90_01115	Acetyl-coenzyme A synthetase	BT_3755	bth:BT_3755;		Q8A1B1	551	0.027319657	0.033089254	0.041858061	0.036918082	0.029733329	0.027888575	0.030516042	0.021604062	0.021441523	0.027390637	0.040079317	0.032616303	0.022007003	0.021306032	0.031443365	0.035178389	0.027869956	0.031007196	0.024689487	0.032479341
AB5-1_Cage1_bin.90_01112	SusD homolog	BT_3752	bth:BT_3752;	PUL67	Q8A1B4	521	0	0	0	0	0	0	0	0	0	0	0	0	0	0	0	0	0	0	0	0
	Putative anti-sigma factor	BT_3749	bth:BT_3749;		Q8A1B7	322	0	0	0	0.001914348	0	0	0	0	0	0	0	0	0	0	0	0	0	0	0	0
AB5-1_Cage1_bin.90_01104	PCMD domain-containing protein	BT_3745	bth:BT_3745;		Q8A1C1	374	0.010062254	0.021853063	0.012907233	0.021426367	0.024168268	0.022531679	0.033356029	0.020757681	0.012635593	0.008967463	0.010081252	0.015500761	0.019158503	0.019824864	0.023960853	0.016195933	0.02612893	0.020478015	0.02618934	0.023200281
AB5-1_Cage1_bin.90_01103	OMP_b-brl_2 domain-containing protein	BT_3744	bth:BT_3744;		Q8A1C2	261	0.008239262	0.014452778	0.016440376	0.014170577	0.00432899	0.003798444	0.010390767	0.005948945	0.006789816	0.014991583	0.012382228	0.013327091	0.019006048	0.023673368	0.018311845	0.009283186	0.016046338	0.013543373	0.00833956	0.012466818
	DUF5018 domain-containing protein	BT_3743	bth:BT_3743;		Q8A1C3	504	0.010666901	0.018711185	0.01383487	0.018345836	0.022417986	0.02262109	0.016142799	0.019511122	0.014064618	0.011090712	0.013893155	0.016103569	0.013123224	0.019615077	0.020151204	0.020431298	0.026314084	0.029223052	0.028071555	0.027976132
	DUF5018 domain-containing protein	BT_3742	bth:BT_3742;		Q8A1C4	505	0.038324804	0.046062862	0.039298195	0.050045988	0.082782299	0.08245256	0.069813609	0.08403915	0.077202222	0.074160626	0.067195041	0.055102905	0.081857733	0.089316572	0.072164079	0.092358509	0.114723374	0.12949342	0.155165358	0.148194666
	Fib_succ_major domain-containing protein	BT_3740	bth:BT_3740;		Q8A1C6	629	0	0	0	0	0	0	0.000862318	0	0	0	0	0	0.001752545	0.001964626	0.001899599	0.000963001	0.001109723	0.001873249	0.000865113	0.002586518
	Na+/dicarboxylate or sulfate symporter	BT_3739	bth:BT_3739;		Q8A1C7	504	0.004266761	0.001247412	0.001064221	0.001223056	0	0	0	0	0	0	0.001068704	0	0	0.001225942	0	0.002403682	0.001384952	0	0.003239026	0.001076005
	Two-component system sensor histidine kinase/response regulator, hybrid (One-component system)	BT_3738	bth:BT_3738;		Q8A1C8	1330	0	0.000472704	0.002016418	0.002780843	0.000849524	0.002236227	0.002446908	0.001167424	0.002220729	0.001681118	0.001214948	0.00217943	0.002900923	0.00185827	0.001347573	0.000910869	0.002099295	0.00132888	0.0020457	0
AB5-1_Cage1_bin.90_01094	YtxH domain-containing protein	BT_3737	bth:BT_3737;		Q8A1C9	98	0.14263171	0.12830527	0.13682838	0.119510018	0.040352375	0.015174396	0.038742717	0.005281206	0.114526178	0.131187279	0.126412439	0.153805514	0.078739343	0.094572691	0.079250114	0.117437039	0.149574795	0.120231986	0.122157534	0.138343512
	YtxH domain-containing protein	BT_3736	bth:BT_3736;		Q8A1D0	96	0.044800986	0.052391319	0.044697271	0.070631469	0.052962493	0.046471588	0.045199837	0.075477235	0.049226164	0.087339357	0.033664182	0.048310706	0.057414104	0.057925773	0.06223166	0.050477324	0.07270997	0.012273682	0.011336589	0.005649027
	Oxidoreductase	BT_3734	bth:BT_3734;		Q8A1D2	407	0.03698558	0.041707094	0.035582103	0.034834551	0.023596721	0.029230286	0.025320793	0.013988059	0.033381871	0.032961487	0.027791561	0.02991228	0.024376308	0.030362404	0.036696802	0.026788948	0.01372021	0.028950208	0.022728887	0.015989383
AB5-1_Cage1_bin.90_01087	Argininosuccinate lyase (ASAL) (EC 4.3.2.1) (Arginosuccinase)	argH BT_3733	bth:BT_3733;		Q8A1D3	446	0.026518969	0.011277055	0.018039257	0.015203186	0.016466664	0.013337137	0.010945252	0.015085777	0.013244708	0.013786302	0.019322939	0.014298236	0.014829831	0.020780547	0.020092733	0.014939477	0.017215634	0.015851213	0.00854057	0.009727472
	SRPBCC family protein	BT_3732	bth:BT_3732;		Q8A1D4	136	0.023718169	0.023113817	0.015775507	0.027195004	0.012461763	0	0.011964663	0	0.030404396	0.020550437	0.031683936	0.008525419	0.012158281	0.013629594	0.013178469	0.022269408	0.010264937	0.012995663	0.012003448	0.015950193
AB5-1_Cage1_bin.90_01085	Orotate phosphoribosyltransferase (OPRT) (OPRTase) (EC 2.4.2.10)	pyrE BT_3731	bth:BT_3731;		Q8A1D5	212	0.159762006	0.145311771	0.136621847	0.127936246	0.154557211	0.158997131	0.166301287	0.229483345	0.183901519	0.15292627	0.142278808	0.128524709	0.161192805	0.134067199	0.138083834	0.105716659	0.158041292	0.116715768	0.133472297	0.109996144
AB5-1_Cage1_bin.90_01084	Regulatory protein RecX	recX BT_3730	bth:BT_3730;		Q8A1D6	160	0.010080222	0.011788047	0.010056886	0.011557877	0.028246663	0.027882953	0.023729914	0.038816864	0.011075887	0.006987149	0.006732836	0.014493212	0.006889692	0.015446873	0.011201699	0.015143197	0.013087795	0.007364209	0.006801954	0.003389416
	Release factor glutamine methyltransferase (RF MTase) (EC 2.1.1.297) (N5-glutamine methyltransferase PrmC) (Protein-(glutamine-N5) MTase PrmC) (Protein-glutamine N-methyltransferase PrmC)	prmC BT_3729	bth:BT_3729;		Q8A1D7	278	0	0	0	0	0	0.001783083	0.001951072	0	0.004249741	0	0	0	0	0	0	0	0	0	0	0
	Riboflavin biosynthesis protein RibD [Includes: Diaminohydroxyphosphoribosylaminopyrimidine deaminase (DRAP deaminase) (EC 3.5.4.26) (Riboflavin-specific deaminase); 5-amino-6-(5-phosphoribosylamino)uracil reductase (EC 1.1.1.193) (HTP reductase)]	BT_3728	bth:BT_3728;		Q8A1D8	339	0.006343502	0.00741824	0.01107543	0.012728439	0.00333294	0.005848931	0.006399977	0	0.003485038	0.009893308	0.00953322	0.006840454	0.003251772	0.012758479	0.005286937	0.00893404	0.004118087	0.010427199	0.004815542	0.004799173
AB5-1_Cage1_bin.90_01081	DUF6242 domain-containing protein	BT_3727	bth:BT_3727;		Q8A1D9	493	0.021809811	0.020403921	0.019583388	0.021255865	0.027501822	0.036196937	0.029705369	0.009448324	0.011982028	0.019274893	0.025128639	0.019990637	0.033540085	0.027572512	0.025448078	0.023344482	0.025485361	0.022705067	0.026490367	0.041800506
AB5-1_Cage1_bin.90_01080	Isoprenyl transferase (EC 2.5.1.-)	uppS BT_3726	bth:BT_3726;		Q8A1E0	244	0.006609982	0.015459733	0.013189359	0.020210495	0.016207102	0.014220814	0.013337657	0.00212114	0.016946712	0.006872605	0.013244924	0.019007491	0.011294578	0.012661371	0.01958767	0.014894948	0.00858216	0.019315958	0.013380892	0.015557975
AB5-1_Cage1_bin.90_01079	Putative outer membrane protein	BT_3725	bth:BT_3725;		Q8A1E1	885	0.022476427	0.021311723	0.024242588	0.023681676	0.01915028	0.022964491	0.020225012	0.016374722	0.02536399	0.022106233	0.026779191	0.024237236	0.029271462	0.025832059	0.025652101	0.030115285	0.031548733	0.025296266	0.023364903	0.020221601
AB5-1_Cage1_bin.90_01078	Cationic outer membrane protein	BT_3724	bth:BT_3724;		Q8A1E2	171	0.091173936	0.084561427	0.084689566	0.090119897	0.185007381	0.202916875	0.212518531	0.17554605	0.089816159	0.078452194	0.06929703	0.071194725	0.080581199	0.083105983	0.066380437	0.077929903	0.077557301	0.089576345	0.117741419	0.047570752
AB5-1_Cage1_bin.90_01077	Putative outer membrane protein OmpH	BT_3723	bth:BT_3723;		Q8A1E3	157	0.342427917	0.324358992	0.310888025	0.345509352	0.701668691	0.549371127	0.722045801	0.807654487	0.274663183	0.30262809	0.329351489	0.409871726	0.228193636	0.334518267	0.346277568	0.405104636	0.222297996	0.547859636	0.533758398	0.376505834
	Glutamate racemase (EC 5.1.1.3)	murI BT_3722	bth:BT_3722;		Q8A1E4	280	0.005760127	0.004490684	0.007662389	0.006604501	0.006052856	0.005311039	0.005811408	0	0	0	0.00769467	0.006211377	0.001968484	0.004413392	0.014935598	0.004326628	0	0.00420812	0.005830246	0.007747237
AB5-1_Cage1_bin.90_01075	DUF2007 domain-containing protein	BT_3721	bth:BT_3721;		Q8A1E5	77	0.125675493	0.065319047	0.09055551	0.088060013	0.095378342	0.064376226	0.084529565	0	0.10740254	0.137928127	0.083941857	0.105405178	0.100213709	0.080243496	0.062070019	0.110132343	0.072521113	0.08416239	0.113071437	0.098601194
	Aminotransferase (EC 2.6.1.-)	BT_3720	bth:BT_3720;		Q8A1E6	383	0.005614745	0.008207517	0.007002183	0.006437808	0.002950043	0.003882744	0.004248549	0.004053981	0.003084668	0.005837826	0.001406337	0.003027303	0.002878201	0.004839751	0.006239414	0.00632614	0.005467486	0.003076432	0.004262321	0.005663776
AB5-1_Cage1_bin.90_01073	Glutamate 5-kinase (EC 2.7.2.11) (Gamma-glutamyl kinase) (GK)	proB BT_3719	bth:BT_3719;		Q8A1E7	360	0.017920394	0.020956527	0.016388999	0.01712278	0.006277036	0.008261616	0.01205329	0.004312985	0.009845233	0.018632396	0.013465673	0.012882855	0.013779385	0.013730554	0.021573642	0.011778042	0.013572528	0.014728418	0.010580817	0.01054485
AB5-1_Cage1_bin.90_01072	Gamma-glutamyl phosphate reductase (GPR) (EC 1.2.1.41) (Glutamate-5-semialdehyde dehydrogenase) (Glutamyl-gamma-semialdehyde dehydrogenase) (GSA dehydrogenase)	proA BT_3718	bth:BT_3718;		Q8A1E8	417	0.01289237	0.018091966	0.020580038	0.017738708	0.023030852	0.023774433	0.019510721	0.014893761	0.008499482	0.010723681	0.01033337	0.011121889	0.015861163	0.016298859	0.012894042	0.008715509	0.008369493	0.009889585	0.013049311	0.018206935
AB5-1_Cage1_bin.90_01071	N-succinylornithine carbamoyltransferase (EC 2.1.3.11) (N-succinyl-L-ornithine transcarbamylase) (SOTCase)	argF' BT_3717	bth:BT_3717;		Q8A1E9	318	0.05748051	0.063264989	0.069154268	0.060091267	0.058625149	0.056116634	0.059697898	0.083004614	0.048297369	0.047459877	0.045732474	0.043753093	0.031198607	0.042746063	0.061996824	0.05714414	0.037315305	0.053726306	0.058180232	0.04945563
	Rhodanese-like protein	BT_3716	bth:BT_3716;		Q8A1F0	130	0.045490232	0.043525096	0.028881314	0.042675237	0.039110764	0.04575664	0.045895219	0.091567986	0.036351629	0.038698054	0.029002988	0.049053948	0.029678675	0.052281724	0.045955687	0.041935007	0.069801571	0.027190926	0.01674327	0.012514767
	NigD-like protein	BT_3715	bth:BT_3715;		Q8A1F1	237	0	0.002652725	0.006789459	0.005201857	0.002383685	0.002091548	0.006865798	0.00218379	0	0	0.002272687	0.002446112	0	0.002607067	0.010083104	0	0.008835642	0.002485809	0.006888054	0
	Phospholipid/glycerol acyltransferase	BT_3714	bth:BT_3714;		Q8A1F2	382	0.032369299	0.029624411	0.028082055	0.038727964	0.032535423	0.025952719	0.036917144	0.006774322	0.026288318	0.026338989	0.02961038	0.024281821	0.028857351	0.032349472	0.023459055	0.033299177	0.021927195	0.021591399	0.021367394	0.01987511
AB5-1_Cage1_bin.90_01067	D-alanine--D-alanine ligase (EC 6.3.2.4) (D-Ala-D-Ala ligase) (D-alanylalanine synthetase)	ddl BT_3713	bth:BT_3713;		Q8A1F3	324	0.019911549	0.038808384	0.026487272	0.038050623	0.020923454	0.022948932	0.018414748	0.025558429	0.023701486	0.02760355	0.02659886	0.02326071	0.022115062	0.036233406	0.033190219	0.033651549	0.017234956	0.032729818	0.018474442	0.023433
	Pseudouridine synthase (EC 5.4.99.-)	BT_3712	bth:BT_3712;		Q8A1F4	357	0.006023662	0.001761053	0.009014576	0	0.003164892	0.002777014	0.001519322	0	0.003309322	0.00626299	0.004526277	0.001623889	0.004631726	0.003461484	0.006693826	0.001696717	0.007820904	0.003300486	0.001524247	0.001519066
	PASTA domain-containing protein	BT_3711	bth:BT_3711;		Q8A1F5	216	0	0.005821258	0.007449545	0.002853797	0	0.002294893	0	0	0.005469574	0.005175666	0.004987286	0.002683928	0.007655214	0.002860532	0.005531703	0	0.009694663	0	0.005038484	0.007532036
AB5-1_Cage1_bin.90_01064	50S ribosomal protein L34	rpmH BT_3710	bth:BT_3710;		Q8A1F6	53	0.152154292	0.213519337	0.172042326	0.20935022	0.31977354	0.364758123	0.32748561	0.585914923	0.211765385	0.232026065	0.20325544	0.218765463	0.207990717	0.221502329	0.180354396	0.148574764	0.302912477	0.311242047	0.297745894	0.266037184
AB5-1_Cage1_bin.90_01063	Elongation factor P (EF-P)	efp BT_3709	bth:BT_3709;		Q8A1F7	188	0.183016793	0.267530138	0.185446124	0.252469932	0.276456699	0.28476207	0.291394693	0.399180513	0.260793934	0.20218132	0.200552575	0.259027617	0.269724131	0.335230008	0.308245329	0.318973726	0.352720704	0.316504308	0.257605903	0.24230719
AB5-1_Cage1_bin.90_01062	Alkaline phosphatase III	BT_3708	bth:BT_3708;		Q8A1F8	467	0.035687295	0.036348581	0.043644444	0.038278764	0.025403851	0.033966385	0.032520653	0.050980035	0.040477189	0.03112049	0.043828314	0.036000269	0.035407413	0.031753743	0.040936972	0.037614794	0.022420205	0.042892182	0.03379129	0.033676425
	Regulatory protein SusR	susR BT_3705	bth:BT_3705;	PUL66	Q8A1F9	582	0.003694927	0.001080233	0.003686373	0.004236564	0.004853378	0.002555139	0.002795866	0	0.005074862	0.00672303	0.004627379	0.003984388	0.00284111	0.001061641	0.005132508	0.00104077	0.003598019	0.001012262	0.000934976	0.001863596
AB5-1_Cage1_bin.90_01060	Neopullulanase SusA (EC 3.2.1.135) (Starch-utilization system protein A)	susA BT_3704	bth:BT_3704;	PUL66	Q8A1G0	617	0	0	0	0	0	0	0	0	0.01627575	0.016307121	0.024443361	0.027248178	0.019652932	0.029041123	0.052286698	0.035342308	0.024888729	0.001909681	0.005291633	0.000878941
AB5-1_Cage1_bin.90_01058	TonB-dependent receptor SusC (Starch-utilization system protein C)	susC BT_3702	bth:BT_3702;	PUL66	Q8A1G1	1003	0.001072008	0.001253631	0.002139052	0.002458305	0	0	0.000540776	0	0.045937876	0.053500798	0.075182221	0.069359339	0.057150789	0.050514201	0.082793546	0.082736511	0.092558414	0.018208613	0.030381607	0.021086696
AB5-1_Cage1_bin.90_01057	Starch-binding protein SusD (Starch-utilization system protein D)	susD BT_3701	bth:BT_3701;	PUL66	Q8A1G2	551	0.001951404	0.006846053	0.004867216	0.005593649	0	0	0.002953165	0	0.060036266	0.062897018	0.072338279	0.070493299	0.073023238	0.078495906	0.086740317	0.089045297	0.121614352	0.028868769	0.029627384	0.022637116
AB5-1_Cage1_bin.90_01054	Alpha-amylase SusG (EC 3.2.1.1) (Starch-utilization system protein G)	susG BT_3698	bth:BT_3698;	PUL66	Q8A1G3	692	0	0	0	0	0	0	0	0	0.003414532	0.003231051	0.004670176	0.005026547	0.00637197	0.005357297	0.009496623	0.008753293	0.014121705	0.000851354	0.000786353	0.00078368
	UDP-2,3-diacylglucosamine hydrolase	BT_3697	bth:BT_3697;		Q8A1G4	254	0.023282402	0.014851082	0.023228503	0.009707403	0	0.003903125	0	0.004075261	0.009302582	0.01980609	0.016964627	0.013694373	0.013019891	0.012162892	0.014112376	0.014308533	0.013740467	0.006958308	0.002142348	0.002135065
	FeS_assembly_P domain-containing protein	BT_3696	bth:BT_3696;		Q8A1G5	103	0.005219532	0.006103843	0.010414898	0.011969322	0.010969578	0.004812592	0.010532001	0	0.011470174	0.010853823	0.010458775	0.011256864	0.016053652	0.005998786	0.011600465	0.01764256	0.006776852	0.005719774	0.005283071	0.010530225
	Putative DNA repair protein	BT_3695	bth:BT_3695;		Q8A1G6	231	0	0	0	0	0	0	0	0	0	0	0	0.010038588	0	0	0	0	0	0	0	0
	Glycoside transferase family 2	BT_3694	bth:BT_3694;		Q8A1G7	404	0.002661445	0.003112356	0.001327642	0.006103169	0.002796699	0.003680918	0.005370278	0.003843254	0.005848653	0.001383594	0.00266647	0.002869943	0.004092887	0.00458818	0.001478772	0.005997306	0.005183285	0.002916518	0.001346922	0.002684686
AB5-1_Cage1_bin.90_01049	Acetate kinase (EC 2.7.2.1) (Acetokinase)	ackA BT_3693	bth:BT_3693;		Q8A1G8	399	0.024253165	0.03781629	0.043016922	0.032443163	0.038228566	0.031058705	0.03398484	0.019457075	0.059219446	0.053235418	0.058047512	0.047947468	0.045585935	0.043359643	0.046416396	0.05465214	0.047234146	0.051678661	0.047733008	0.048929916
AB5-1_Cage1_bin.90_01048	phosphate acetyltransferase (EC 2.3.1.8)	BT_3692	bth:BT_3692;		Q8A1G9	339	0.019030507	0.044509439	0.039555107	0.043640361	0.014998228	0.017546794	0.033599879	0.010687042	0.033107863	0.047817654	0.047666099	0.047883178	0.030891837	0.038275437	0.047582437	0.041096582	0.039121824	0.036495196	0.054576147	0.043192559
	Putative membrane protein	BT_3690	bth:BT_3690;		Q8A1H1	231	0	0	0	0	0.002445599	0.002145874	0	0.002240512	0	0	0	0	0	0	0	0	0	0	0	0
	LPG_synthase_C domain-containing protein	BT_3689	bth:BT_3689;		Q8A1H2	305	0.037015897	0.030919467	0.024620136	0.030315742	0.029635843	0.022753302	0.028453668	0.003393824	0.021304438	0.021992336	0.028255838	0.028511237	0.021685589	0.026335652	0.021546437	0.023831917	0.016020033	0.02317915	0.01784119	0.014224435
	Putative acetyltransferase	BT_3688	bth:BT_3688;		Q8A1H3	339	0.022202258	0.01298192	0.014239839	0.01091009	0.00333294	0.004386699	0.003199988	0	0.005227557	0.014839962	0.01112209	0.010260681	0.011381203	0.012758479	0.00704925	0.00893404	0.008236174	0.003475733	0.001605181	0.004799173
	Glycosyl hydrolase, family 88	BT_3687	bth:BT_3687;	PUL65	Q8A1H4	381	0.004233164	0.006600481	0.004223364	0.004853702	0	0.002602084	0	0	0.003100861	0.005868471	0.008482314	0.004564791	0.008679928	0.006486876	0.012544335	0.006359348	0.005496187	0.004638872	0.004284695	0.002846754
	Neuraminidase	BT_3686	bth:BT_3686;	PUL65	Q8A1H5	431	0.001247359	0	0.001244472	0.001430209	0	0	0.001258464	0.001200831	0	0.001296919	0.003749143	0.002690155	0.007672975	0.007167922	0.005544538	0.005621604	0	0.002733813	0.002525087	0.003774756
	Beta-glucanase	BT_3685	bth:BT_3685;	PUL65	Q8A1H6	355	0.004543199	0.005312922	0.004532681	0	0	0.002792659	0	0.00145791	0	0.004723706	0.007586295	0.001633038	0.007763034	0.012183449	0.010097306	0.006825103	0	0.00331908	0	0.003055248
	Beta-glucanase	BT_3683	bth:BT_3683;	PUL65	Q8A1H8	631	0	0	0	0	0	0	0	0	0	0	0	0	0.002620485	0.0009792	0.001893578	0.000959949	0	0	0	0
	DUF4361 domain-containing protein	BT_3682	bth:BT_3682;	PUL65	Q8A1H9	295	0	0	0	0	0	0	0	0	0	0	0	0	0.020552303	0.023039404	0.022276825	0.028746408	0	0	0	0
	SusD homolog	BT_3681	bth:BT_3681;	PUL65	Q8A1I0	657	0	0	0	0	0	0	0	0.00078776	0	0	0	0	0.029362464	0.019749427	0.029098274	0.030424688	0	0	0	0.001650857
AB5-1_Cage1_bin.90_01036	SusC homolog	BT_3680	bth:BT_3680;	PUL65	Q8A1I1	1033	0	0	0	0	0	0	0.001575212	0	0	0	0	0	0.039484007	0.035290048	0.038748697	0.035769023	0.001351434	0	0.006321273	0.014174518
	IPT/TIG domain-containing protein	BT_3679	bth:BT_3679;	PUL65	Q8A1I2	430	0	0	0	0	0	0	0	0	0	0	0	0	0.019227049	0.022990695	0.025008444	0.02676472	0	0	0	0
	Two-component system sensor histidine kinase/response regulator, hybrid (One-component system)	BT_3678	bth:BT_3678;	PUL65	Q8A1I3	1381	0	0	0	0	0	0	0	0	0	0	0	0	0.000798227	0	0.000865205	0	0	0	0	0
	DUF2264 domain-containing protein	BT_3677	bth:BT_3677;	PUL65	Q8A1I4	673	0	0.001868338	0.003187918	0.001831858	0	0	0	0	0	0	0.000800337	0.000861409	0.004913897	0.003672362	0.006213919	0.004500207	0	0	0	0
	BNR repeat-containing family member	BT_3676	bth:BT_3676;	PUL65	Q8A1I5	586	0	0	0	0	0	0	0	0	0	0	0	0	0.001881145	0.002108788	0.003058484	0	0	0	0	0
	Endo-1,4-beta-xylanase D	BT_3675	bth:BT_3675;	PUL65	Q8A1I6	333	0	0	0	0	0	0	0	0	0	0	0	0	0.006620726	0	0.007176263	0.001819003	0	0	0	0.003257097
	Six-hairpin glycosidase	BT_3674	bth:BT_3674;	PUL65	Q8A1I7	668	0	0	0	0	0	0	0	0	0	0	0	0	0.002475339	0.000924962	0.001788694	0	0	0	0	0
AB5-1_Cage1_bin.90_01026	TonB	BT_3673	bth:BT_3673;		Q8A1I8	283	0.001899688	0.00444308	0.007581163	0.010890814	0	0	0	0	0.0146113	0.009875828	0.011419652	0.006145532	0.009738081	0.008733214	0.014777271	0.006421144	0.002466487	0.010408776	0.001922814	0.005748833
	SusD homolog	BT_3671	bth:BT_3671;	PUL64	Q8A1J0	691	0	0	0	0	0.002452677	0	0.005494626	0	0	0	0	0	0	0	0	0.003506384	0	0	0	0
	SusC homolog	BT_3670	bth:BT_3670;	PUL64	Q8A1J1	1046	0	0	0.002563897	0	0	0	0	0	0	0	0.001544819	0	0.002107745	0	0	0	0	0.004505826	0.013525873	0
	Transcriptional regulator	BT_3667	bth:BT_3667;	PUL64	Q8A1J4	286	0	0	0.00187541	0	0	0	0	0	0	0	0	0	0	0	0	0	0	0	0	0
	Alpha-L-fucosidase	BT_3665	bth:BT_3665;	PUL64	Q8A1J6	547	0.002948511	0.00459741	0.003922247	0.005634553	0	0	0.000991587	0	0.005399579	0.004087546	0.002954078	0.004239331	0.004030533	0.005647851	0.008737462	0.003322091	0.00510432	0.003231097	0.001989603	0.001982839
	Putative alpha-glucosidase	BT_3664	bth:BT_3664;	PUL64	Q8A1J7	638	0	0	0	0	0	0	0	0	0	0	0	0	0	0	0.000936401	0	0	0	0	0
	Alpha-glucosidase	BT_3661	bth:BT_3661;		Q8A1K0	647	0	0.001943418	0.00248702	0.004763679	0	0	0	0	0	0.001727888	0	0.002688076	0.006815152	0.006684891	0.008310379	0.00655347	0.00107885	0.001821134	0.001682091	0.001676373
	Alpha-L-arabinofuranosidase A	BT_3657	bth:BT_3657;		Q8A1K4	825	0	0	0	0	0	0	0	0	0	0	0	0	0.008017097	0.008987272	0.010862253	0.009544803	0	0	0	0
	Putative beta-xylosidase	BT_3656	bth:BT_3656;		Q8A1K5	811	0	0	0	0	0	0	0	0	0	0	0	0	0.002038873	0.002285604	0.001473302	0	0	0	0	0
	Arabinosidase	BT_3655	bth:BT_3655;		Q8A1K6	323	0	0	0	0	0	0	0	0	0	0	0	0	0.006825702	0.013390478	0.014796878	0.005625956	0	0.003647905	0	0
	Beta-galactosidase	BT_3654	bth:BT_3654;		Q8A1K7	778	0	0.001616185	0.001378836	0.002376941	0	0	0	0	0.001518545	0.000718473	0.000692323	0.002980609	0.007792968	0.008736021	0.013822148	0.009342847	0	0.00151449	0	0
AB5-1_Cage1_bin.90_01008	DUF3293 domain-containing protein	BT_3653	bth:BT_3653;		Q8A1K8	188	0	0	0.002853017	0	0	0	0	0	0	0	0	0	0	0	0	0	0	0	0	0
AB5-1_Cage1_bin.90_01004	Putative modulator of DNA gyrase	BT_3649	bth:BT_3649;		Q8A1L2	439	0.031840336	0.021481634	0.036653798	0.033699504	0.024450414	0.032745356	0.025946148	0.055410557	0.025566208	0.031832112	0.031900455	0.029052452	0.028877071	0.019704439	0.027217491	0.023456433	0.023850195	0.01878796	0.028509327	0.02470645
AB5-1_Cage1_bin.90_01003	Putative modulator of DNA gyrase	BT_3648	bth:BT_3648;		Q8A1L3	513	0.03667917	0.036765838	0.044958658	0.045660748	0.030834564	0.030920667	0.029604572	0.017151051	0.035696166	0.025061118	0.032548605	0.032772175	0.031158063	0.02649756	0.030278796	0.029518903	0.017688507	0.027561952	0.02121467	0.02431394
	Diadenylate cyclase (DAC) (EC 2.7.7.85) (Cyclic-di-AMP synthase) (c-di-AMP synthase)	dacA BT_3647	bth:BT_3647;		Q8A1L4	228	0.00707384	0.008272313	0.004704976	0.008110791	0.014866665	0.008696437	0.016652571	0.006809976	0.012954254	0.004903262	0.009449595	0.005085338	0.009669744	0.008129933	0.010481122	0.010626805	0.01224589	0.007751799	0.009546602	0.00951415
	Dihydropteroate synthase	BT_3646	bth:BT_3646;		Q8A1L5	287	0.00936606	0.013143467	0.007475502	0.006443416	0.005905226	0.003454334	0.005669666	0.003606677	0.004116474	0.003895274	0.003753498	0.00605988	0.005761415	0.004305749	0.004163233	0.00211055	0.00243211	0.006158224	0.00379203	0.00755828
	Two-component system sensor histidine kinase	BT_3645	bth:BT_3645;		Q8A1L6	671	0	0.002810861	0	0.001837318	0	0	0	0	0	0.001666086	0.000802723	0.002591931	0.003285695	0.002762481	0.003561395	0	0.004161047	0.001755996	0	0.001616413
	UDP-N-acetylmuramoyl-tripeptide--D-alanyl-D-alanine ligase (EC 6.3.2.10) (D-alanyl-D-alanine-adding enzyme)	murF BT_3644	bth:BT_3644;		Q8A1L7	432	0.008711303	0.010187201	0.013657499	0.015695882	0.006538579	0.005737233	0.005022204	0.010782462	0.008204361	0.011645248	0.011221394	0.010735713	0.005103476	0.010011862	0.011063406	0.009815035	0.003231554	0.009546197	0.002519242	0.007532036
	Lipoprotein-releasing system ATP-binding protein LolD (EC 7.6.2.-)	lolD BT_3640	bth:BT_3640;		Q8A1M1	218	0.007398328	0.014419629	0.019683202	0.01131046	0.005182874	0.009095357	0.004976129	0	0.013548486	0.007692274	0.009883063	0.01063722	0.005056655	0.014171443	0.019183337	0.011114273	0.009605721	0.01351231	0.007488389	0.00497529
	ThiF family protein, putative dinucleotide-utilizing enzyme involved in molybdopterin and thiamine biosynthesis	BT_3639	bth:BT_3639;		Q8A1M2	238	0.004517746	0.007924737	0.006760932	0.010360002	0.009494677	0.008331041	0.0136739	0.008698457	0.007445974	0.007045864	0.004526277	0.009743336	0.006947589	0.005192226	0.015061108	0.00509015	0.002932839	0.004950729	0.006859113	0.006835797
AB5-1_Cage1_bin.90_00993	Na+/H+ anti-porter	BT_3638	bth:BT_3638;		Q8A1M3	711	0.006805213	0.007073933	0.009052612	0.007802786	0.000794562	0.002788731	0.000762866	0.00145586	0.003323285	0.005503239	0.008333187	0.005707594	0.008527327	0.006952179	0.008402587	0.006815504	0.003926952	0.002485809	0.001530679	0.004576427
	AAA-ATPase_like domain-containing protein	BT_3637	bth:BT_3637;		Q8A1M4	579	0.018570357	0.019544948	0.014821893	0.015969432	0.007805641	0.007705134	0.007494273	0	0.00714162	0.012550319	0.011163252	0.01101384	0.008567493	0.013872839	0.011350023	0.01464627	0.013261093	0.01119258	0.007518567	0.001873252
AB5-1_Cage1_bin.90_00991	Aspartate-semialdehyde dehydrogenase (ASA dehydrogenase) (ASADH) (EC 1.2.1.11) (Aspartate-beta-semialdehyde dehydrogenase)	asd BT_3636	bth:BT_3636;		Q8A1M5	335	0.298494927	0.206437435	0.225754574	0.198726478	0.225973302	0.23971016	0.229912006	0.123595984	0.1534093	0.213577317	0.189725301	0.157478482	0.207307762	0.191817885	0.203302474	0.21516901	0.20419564	0.207516819	0.214413821	0.179689639
	SusD homolog	BT_3632	bth:BT_3632;	PUL63	Q8A1M7	411	0	0	0	0	0	0.001206075	0.001319703	0	0	0	0	0	0	0	0	0	0	0	0	0
	Outer membrane insertion signal domain protein	BT_3631	bth:BT_3631;	PUL63	Q8A1M8	502	0	0	0	0	0.001125365	0.001974888	0	0.002061985	0	0	0	0	0	0	0	0	0	0	0	0
	Putative lipoprotein	BT_3630	bth:BT_3630;	PUL63	Q8A1M9	541	0	0	0.00594862	0.011394087	0.017752062	0.024739034	0.014036179	0.01722005	0	0	0.005973681	0.007501108	0	0.001142098	0.009938661	0.008957159	0	0	0.001005834	0.001002415
	Lipoprotein	BT_3629	bth:BT_3629;		Q8A1N0	195	0.008270951	0.012896325	0.027506013	0.022127901	0.063736059	0.04575664	0.033378341	0.066353613	0.006058605	0.002866522	0.024859704	0.017837799	0.005653081	0.015842947	0.027573412	0.015531484	0.021477406	0.009063642	0.01674327	0.011124237
	Peptidase	BT_3628	bth:BT_3628;		Q8A1N1	188	0	0	0	0	0	0.002636686	0.002885096	0	0	0	0	0	0	0	0	0	0	0	0	0
	ABC transporter, ATP-binding protein	BT_3627	bth:BT_3627;		Q8A1N2	295	0.001822413	0	0.010909164	0.016716477	0.007660112	0.015122957	0.003677275	0.010526607	0	0	0.007303416	0.011791088	0.003736782	0	0.014176161	0.012319889	0	0	0.001844598	0.001838327
	ABC transporter permease	BT_3626	bth:BT_3626;		Q8A1N3	222	0	0	0.002416069	0.002776667	0	0	0	0	0	0	0.002426247	0.005222779	0	0	0.002691099	0.002728504	0	0	0	0
	DUF4857 domain-containing protein	BT_3625	bth:BT_3625;		Q8A1N4	344	0.001562825	0.001827604	0.01091445	0.012543432	0.018064726	0.014409795	0.006306954	0.004513589	0	0.001624918	0.006263104	0.013482058	0.001602254	0	0.010420185	0.010565021	0.004058231	0.001712607	0.003163699	0.001576473
AB5-1_Cage1_bin.90_00979	Glycoside transferase family 2	BT_3622	bth:BT_3622;		Q8A1N7	814	0.004623198	0.003861768	0.003953567	0.006815456	0.004858148	0.006089643	0.005330693	0.005722388	0.007256928	0.004120186	0.007278742	0.007121971	0.006094077	0.006831541	0.00733936	0.008929649	0.008575132	0.007237552	0.007353463	0.005996019
	Amidase enhancer	BT_3621	bth:BT_3621;		Q8A1N8	459	0	0.002739415	0	0	0	0	0.001181695	0.001127578	0	0	0	0	0	0	0	0	0	0	0	0
	ATPase	BT_3618	bth:BT_3618;		Q8A1P1	283	0.005699065	0.01777232	0.009476453	0.013068977	0.003992461	0.005254738	0.003833202	0	0.008349314	0.009875828	0.011419652	0.010242553	0.007790465	0.006549911	0.010555193	0.006421144	0.01479892	0.012490531	0.005768441	0.007665111
	Sorbitol dehydrogenase	BT_3617	bth:BT_3617;		Q8A1P2	338	0	0	0	0	0	0	0	0	0	0	0	0	0	0	0.001767526	0	0	0	0	0
	Fucose permease	BT_3616	bth:BT_3616;		Q8A1P3	418	0	0	0	0.001474689	0	0	0	0	0	0	0	0	0	0	0.004287732	0	0	0	0	0
	Putative oxidoreductase	BT_3614	bth:BT_3614;		Q8A1P5	310	0	0	0	0	0	0	0	0	0	0	0	0	0	0	0.001927174	0	0	0	0	0
	LacI family transcriptional regulator	BT_3613	bth:BT_3613;		Q8A1P6	347	0	0.001811804	0.003091454	0.003552854	0	0	0	0	0	0	0	0	0	0	0.003443366	0	0	0	0	0
	Peptidyl-prolyl cis-trans isomerase (EC 5.2.1.8)	BT_3612	bth:BT_3612;		Q8A1P7	196	0	0.003207632	0.005473135	0.003145	0.005764625	0.010116264	0.011069348	0	0.003013847	0.002851897	0.005496193	0.005915597	0.005624239	0.003152423	0.003048081	0.003090448	0.003561305	0.0030058	0.005552615	0
AB5-1_Cage1_bin.90_00964	Glycine--tRNA ligase (EC 6.1.1.14) (Glycyl-tRNA synthetase) (GlyRS)	glyQS BT_3611	bth:BT_3611;		Q8A1P8	513	0.067070482	0.069855092	0.077370715	0.06969272	0.098009863	0.126581479	0.095157551	0.223972546	0.071392332	0.079541808	0.076646715	0.06554435	0.080581199	0.075879376	0.067545006	0.08501444	0.072114683	0.076943784	0.078494279	0.108884165
	Transcriptional regulator	BT_3609	bth:BT_3609;	PUL62	Q8A1Q0	381	0.004233164	0.00165012	0.001407788	0.003235801	0	0	0	0	0.00155043	0	0.001413719	0	0	0.001621719	0	0	0	0	0	0
	DUF5109 domain-containing protein	BT_3607	bth:BT_3607;	PUL62	Q8A1Q2	365	0.005891636	0.001722454	0	0	0	0	0	0	0.004855183	0.004594289	0.004427071	0	0.006040278	0	0	0	0	0.003228146	0.004472517	0
	SusC homolog	BT_3604	bth:BT_3604;	PUL62	Q8A1Q5	1051	0	0.002990941	0.003572379	0.002932541	0	0	0	0	0.002810247	0.000531848	0.00153747	0.001103194	0.002097718	0.001763677	0.001705301	0	0	0.001681646	0.000517751	0
	SusD homolog	BT_3603	bth:BT_3603;	PUL62	Q8A1Q6	561	0	0.00112067	0.000956091	0.001098788	0	0	0	0	0	0	0.000960119	0.001033384	0	0	0.001064927	0	0	0.001050155	0	0
	DUF5018 domain-containing protein	BT_3602	bth:BT_3602;	PUL62	Q8A1Q7	619	0.000868517	0	0.001733012	0	0	0	0	0.00167224	0.001908607	0.001806048	0.000870157	0	0	0.001996365	0	0	0	0.000951756	0.000879089	0
	Beta-hexosaminidase	BT_3598	bth:BT_3598;	PUL62	Q8A1R1	537	0	0	0.001997643	0	0	0	0	0	0	0	0	0	0	0	0	0	0	0	0	0
	Glucose/galactose transporter	BT_3589	bth:BT_3589;	PUL62	Q8A1S0	438	0	0	0	0	0	0	0	0	0	0	0	0	0	0	0	0.00138294	0	0	0	0
	Glucosamine-6-phosphate isomerase	BT_3587	bth:BT_3587;	PUL62	Q8A1S2	261	0	0	0	0	0	0	0	0	0	0	0	0	0.002111783	0	0	0	0	0	0	0
	Putative dehydrogenase	BT_3586	bth:BT_3586;	PUL62	Q8A1S3	334	0.004828849	0.003764646	0.00963534	0.005536707	0.001691417	0.001484123	0.004871839	0	0.003537209	0.006694274	0.003225311	0.006942856	0.003300451	0.00369985	0	0.003627113	0	0.005291647	0.006516842	0.004871017
	Putative oxidoreductase	BT_3585	bth:BT_3585;	PUL62	Q8A1S4	468	0	0.002686734	0.002292168	0.002634274	0	0	0	0	0.002524419	0	0.002301824	0.002477472	0	0.001320246	0.001276547	0	0.002982973	0.002517678	0	0
	FAD:protein FMN transferase (EC 2.7.1.180)	BT_3584	bth:BT_3584;	PUL62	Q8A1S5	247	0	0	0	0	0	0	0.002195943	0	0.002391555	0.002263044	0	0	0.002231479	0	0.00241872	0	0	0	0.002203062	0
	Putative dehydrogenase	BT_3583	bth:BT_3583;	PUL62	Q8A1S6	441	0	0	0.006081261	0.001397778	0	0	0	0	0	0.00126751	0	0.001314577	0	0	0.001354703	0	0	0.001335911	0	0
AB5-1_Cage1_bin.90_00934	Putative dehydrogenase	BT_3581	bth:BT_3581;	PUL62	Q8A1S8	447	0.001202711	0.002812957	0.005999634	0.005516063	0	0	0.001213418	0	0.003964523	0.006252482	0.004819928	0.005187727	0.003699164	0.002764541	0.005346075	0.002710192	0	0.006589896	0.002434704	0.003639641
AB5-1_Cage1_bin.90_00933	DNA topoisomerase (ATP-hydrolyzing) (EC 5.6.2.2)	BT_3579	bth:BT_3579;		Q8A1S9	850	0.02529938	0.025147833	0.023347751	0.022481203	0.019938821	0.019827877	0.01914346	0.010960056	0.022933601	0.015782736	0.01964404	0.021143039	0.014914158	0.018899703	0.023194106	0.023516494	0.032026603	0.020793061	0.019205516	0.021054255
	Putative protease	BT_3577	bth:BT_3577;		Q8A1T1	340	0	0.001849105	0	0.001813	0	0	0.001595288	0	0	0	0	0	0	0.001817279	0	0	0	0	0.003200919	0
AB5-1_Cage1_bin.90_00929	Putative ribokinase	BT_3576	bth:BT_3576;		Q8A1T2	296	0.001816256	0.00849589	0.010872309	0.010412502	0.001908558	0.005023955	0.003664852	0	0.003991311	0.003776837	0.005459057	0.003917084	0.007448316	0.006262246	0.008073296	0.002046378	0.004716322	0.00597098	0	0.001832117
AB5-1_Cage1_bin.90_00926	OMP_b-brl domain-containing protein	BT_3574	bth:BT_3574;		Q8A1T4	215	0	0.005848333	0	0.00286707	0	0	0	0	0	0	0.007515724	0.005392823	0	0	0	0	0	0	0	0
AB5-1_Cage1_bin.90_00924	DUF5638 domain-containing protein	BT_3572	bth:BT_3572;		Q8A1T6	254	0	0	0.004223364	0.002426851	0	0	0	0	0	0	0.008482314	0	0	0	0	0	0	0	0	0
	TPR-repeat-containing protein	BT_3570	bth:BT_3570;	PUL61	Q8A1T8	566	0	0	0	0	0	0	0.003833202	0	0	0.000987583	0	0	0	0	0	0	0	0	0	0
AB5-1_Cage1_bin.90_00921	SusC homolog	BT_3569	bth:BT_3569;	PUL61	Q8A1T9	1021	0.064766166	0.069581418	0.055685532	0.060977894	0.094616637	0.080593234	0.071717665	0.059815735	0.046863694	0.060769715	0.043258969	0.046559976	0.054523717	0.067173473	0.052077111	0.057547115	0.081355406	0.06001001	0.052230476	0.036649513
AB5-1_Cage1_bin.90_00920	SusD homolog	BT_3568	bth:BT_3568;	PUL61	Q8A1U0	509	0.123576786	0.111164291	0.101161603	0.104149564	0.160933835	0.150948969	0.116152037	0.096597303	0.078916601	0.112014012	0.075132634	0.076310035	0.122363104	0.110464867	0.075118137	0.102343022	0.126163939	0.10185468	0.098354378	0.053271765
AB5-1_Cage1_bin.90_00919	Periplasmic beta-glucosidase	BT_3567	bth:BT_3567;	PUL61	Q8A1U1	771	0.048113121	0.081542909	0.049393093	0.069557131	0.095254634	0.079722983	0.05909395	0.037591775	0.050566955	0.055099693	0.041916491	0.05037848	0.048612097	0.068118506	0.051141349	0.056566028	0.027160144	0.053488419	0.043758353	0.049940034
	Glycoamylase-like domain-containing protein	BT_3566	bth:BT_3566;	PUL61	Q8A1U2	454	0.016578338	0.034619814	0.021265662	0.029870577	0.022398235	0.012010278	0.013141803	0.004559984	0.019516981	0.032011606	0.017796043	0.02043096	0.015782555	0.034023949	0.025002323	0.025349845	0.03382455	0.020762528	0.009588657	0.015528602
AB5-1_Cage1_bin.90_00917	Putative TonB-dependent receptor	BT_3565	bth:BT_3565;		Q8A1U3	853	0.00252104	0.003685204	0.002515204	0.004335897	0.00198687	0.001162244	0.003815227	0.001820252	0.001385027	0.003931807	0.00315725	0.004757444	0.002584644	0.003621776	0.004902658	0.002840459	0.003273227	0.006906644	0.005741391	0.005721875
	Putative endonuclease	BT_3563	bth:BT_3563;		Q8A1U5	293	0	0	0	0.004207646	0	0.001691798	0.003702376	0	0	0	0	0	0.003762289	0.002108788	0.00203899	0	0	0.004021411	0	0
	DUF5689 domain-containing protein	BT_3562	bth:BT_3562;		Q8A1U6	654	0.09453419	0.104782637	0.102516676	0.114989681	0.110567976	0.099290977	0.092887738	0.103669911	0.119226673	0.109401225	0.120243929	0.100167153	0.10534698	0.10203439	0.102311133	0.115773678	0.136614695	0.097288635	0.078212066	0.088725998
AB5-1_Cage1_bin.90_00913	DUF5689 domain-containing protein	BT_3561	bth:BT_3561;		Q8A1U7	277	0.135858585	0.099865041	0.09488085	0.091239075	0.08769722	0.073370305	0.090073321	0.1363962	0.138615192	0.149328229	0.114725588	0.102551247	0.113418764	0.095915601	0.086270604	0.115897393	0.115915966	0.091454438	0.092329767	0.080269203
AB5-1_Cage1_bin.90_00912	TonB-dependent receptor	BT_3560	bth:BT_3560;		Q8A1U8	846	0.066724873	0.066882535	0.069106419	0.068491121	0.112853097	0.111912665	0.121815163	0.127860118	0.093564624	0.06871522	0.068760883	0.078804698	0.078180908	0.065001026	0.069205137	0.078042954	0.089933466	0.053621192	0.074612446	0.054487067
	Endonuclease/exonuclease/phosphatase family	BT_3559	bth:BT_3559;		Q8A1U9	343	0.018808577	0.020162257	0.028147553	0.019768574	0.018117393	0.033239153	0.025301366	0.00754458	0.017221982	0.021185523	0.034547499	0.025352557	0.022496955	0.016212461	0.02264289	0.017659705	0.01628025	0.020611198	0.017451076	0.018972825
AB5-1_Cage1_bin.90_00910	Putative endonuclease	BT_3558	bth:BT_3558;		Q8A1V0	379	0.007092504	0	0.004245651	0.003252876	0.005962356	0.007847445	0.005724518	0.004096767	0.004675836	0.00294972	0.004263538	0.001529627	0.004362866	0	0	0.001598227	0.00552519	0.00155445	0.001435769	0.001430888
	Transcriptional regulator	BT_3556	bth:BT_3556;		Q8A1V2	108	0.009955775	0.005821258	0.004966363	0.01712278	0.005230863	0.004589786	0.005022204	0.009584411	0.005469574	0.010351331	0.004987286	0.005367856	0.005103476	0.011442128	0.011063406	0.005608592	0.012926217	0.00545497	0.005038484	0.005021357
	Adenylate cyclase-like protein	BT_3554	bth:BT_3554;		Q8A1V4	155	0	0.008112204	0.013841736	0	0	0	0.006998684	0.003339085	0	0.00721254	0.003475012	0	0.00355597	0	0.003854348	0	0	0	0	0
	Phosphate-selective porin O and P	BT_3553	bth:BT_3553;		Q8A1V5	350	0	0	0	0	0	0	0	0	0	0	0	0	0	0.005296071	0	0	0	0	0	0
AB5-1_Cage1_bin.90_00904	Peptide chain release factor RF-2	BT_3552	bth:BT_3552;		Q8A1V6	319	0.015167732	0.021679166	0.021858227	0.025120568	0.007083803	0.010877362	0.018703381	0.022714152	0.014814143	0.014018104	0.020261828	0.02907729	0.019006048	0.030990591	0.033710442	0.017089501	0.02188137	0.027702354	0.020469829	0.010200124
AB5-1_Cage1_bin.90_00903	Putative zinc protease	BT_3551	bth:BT_3551;		Q8A1V7	1030	0.042800165	0.042116516	0.049470766	0.041294162	0.021390677	0.018287848	0.018431001	0.017586929	0.038998592	0.034732234	0.039743345	0.053470102	0.03050194	0.030593807	0.036541464	0.033520864	0.036594998	0.018303277	0.02166059	0.023693005
AB5-1_Cage1_bin.90_00902	Putative long-chain-fatty-acid--CoA ligase	BT_3550	bth:BT_3550;		Q8A1V8	601	0.014312461	0.016737326	0.012494412	0.012307889	0.012219854	0.016495738	0.014439881	0.016362072	0.009828851	0.010230767	0.013443267	0.012539884	0.011005166	0.010280781	0.013916697	0.016125867	0.0243899	0.005881565	0.004527091	0.005414042
	Acetylornithine deacetylase	BT_3549	bth:BT_3549;		Q8A1V9	355	0.007571998	0.012396819	0.010576256	0.010418368	0.007956806	0.006981647	0.009167291	0.005831641	0.006655932	0.011021981	0.009103553	0.00816519	0.007763034	0.010442956	0.006731537	0.010237654	0	0.00331908	0.006131338	0.004582872
	Glutaminase	BT_3546	bth:BT_3546;		Q8A1W2	965	0	0	0	0	0	0	0	0	0	0	0	0	0	0	0	0	0	0	0	0
	O-antigen polymerase	BT_3545	bth:BT_3545;		Q8A1W3	529	0	0	0	0	0.002135854	0	0	0	0	0	0	0	0	0	0	0	0	0	0	0
	DUF2059 domain-containing protein	BT_3536	bth:BT_3536;		Q8A1X2	329	0.001634079	0.009554648	0.004890887	0.007494469	0.012019856	0.007533388	0.008243131	0.009438751	0.012568382	0.006796011	0.008185819	0.012334648	0.005025915	0.005634118	0.010895269	0	0	0.008953446	0.011577793	0.016483482
	DUF3828 domain-containing protein	BT_3534	bth:BT_3534;		Q8A1X4	226	0	0	0	0.002727523	0	0	0	0	0	0	0	0	0	0	0	0	0	0	0	0
	O-antigen polymerase	BT_3533	bth:BT_3533;		Q8A1X5	537	0	0	0	0	0	0	0	0	0	0	0	0	0	0	0	0	0.002599686	0	0	0
AB5-1_Cage1_bin.90_00882	Aldose 1-epimerase (EC 5.1.3.3)	BT_3532	bth:BT_3532;	PUL 60	Q8A1X6	377	0	0.005002885	0	0	0.00449549	0	0.002877443	0.001372833	0	0	0	0	0	0	0	0	0	0.004688091	0	0
	DUF1680 family protein	BT_3531	bth:BT_3531;	PUL 60	Q8A1X7	687	0	0.000915132	0.003903692	0.002691791	0.002466957	0.001443077	0.000789517	0	0.003439383	0.004068209	0.004704165	0.004219276	0.004011466	0.000899381	0.002608838	0.0017634	0.001016035	0.00085755	0.000792076	0.001578767
AB5-1_Cage1_bin.90_00879	Aldose 1-epimerase (EC 5.1.3.3)	BT_3529	bth:BT_3529;	PUL 60	Q8A1X9	377	0.011408209	0.010005769	0.014227248	0.017985732	0	0	0	0	0.012535044	0.01482684	0.017144623	0.018452896	0.016082041	0.013111404	0.01426211	0.012853642	0.007406002	0	0.012990468	0.005753916
AB5-1_Cage1_bin.90_00878	Glycoside hydrolase family 125 protein	BT_3528	bth:BT_3528;	PUL 60	Q8A1Y0	487	0.003311777	0.006454783	0	0.006328748	0	0	0	0	0	0.002295572	0.00553005	0.002380815	0.002263554	0.002537474	0.002453486	0.003731383	0.002866594	0.024194527	0	0.046769766
AB5-1_Cage1_bin.90_00877	Alpha-1,2-mannosidase	BT_3527	bth:BT_3527;	PUL 60	Q8A1Y1	763	0.009864437	0.009887746	0.01405943	0.01292624	0	0	0.004265253	0	0.011612988	0.01172156	0.012706795	0.011397021	0.008668551	0.006478374	0.010961907	0.011114273	0.010063136	0.050188581	0.057054395	0.050463652
	Glutaminase	BT_3526	bth:BT_3526;	PUL 60	Q8A1Y2	825	0	0.001524111	0	0.000747176	0	0	0	0	0	0	0	0	0	0	0	0	0	0	0	0
	Exported protein	BT_3525	bth:BT_3525;	PUL 60	Q8A1Y3	721	0	0	0	0	0	0	0	0	0	0	0	0	0	0	0	0	0.000968122	0	0	0
AB5-1_Cage1_bin.90_00873	Concanavalin A-like lectin/glucanase	BT_3523	bth:BT_3523;	PUL 60	Q8A1Y5	491	0	0	0	0	0	0	0	0	0	0	0	0	0.001122557	0	0	0	0	0	0	0
AB5-1_Cage1_bin.90_00872	Concanavalin A-like lectin/glucanase	BT_3522	bth:BT_3522;	PUL 60	Q8A1Y6	390	0	0	0	0	0	0	0	0	0	0	0	0	0	0	0	0	0	0	0.004185818	0.004171589
AB5-1_Cage1_bin.90_00871	Alpha-1,6-mannanase	BT_3521	bth:BT_3521;	PUL 60	Q8A1Y7	429	0	0	0	0	0	0	0	0	0	0	0	0	0	0	0.00417779	0	0	0	0	0
AB5-1_Cage1_bin.90_00870	SusD homolog	BT_3520	bth:BT_3520;	PUL 60	Q8A1Y8	642	0	0.002937831	0.000835463	0	0	0	0	0	0	0	0	0.000903004	0.000858529	0	0.002791701	0	0	0	0.001695191	0.001689429
AB5-1_Cage1_bin.90_00869	SusC homolog	BT_3519	bth:BT_3519;	PUL 60	Q8A1Y9	1151	0.000934165	0.002184868	0.001864004	0.001606655	0	0	0	0.000899319	0.002052872	0	0.000467964	0.003525716	0.001915466	0.002147263	0.002076191	0.002105049	0.002425771	0.005118477	0.004727683	0.00376929
	Putative anti-sigma factor	BT_3518	bth:BT_3518;	PUL 60	Q8A1Z0	400	0	0.006286958	0.001340918	0.004623151	0.002824666	0.004956969	0.006779976	0.005175582	0.00295357	0	0.001346567	0.004347964	0.002755877	0.004634062	0.00298712	0	0.003490079	0.002945684	0.001360391	0
AB5-1_Cage1_bin.90_00866	Arabinan endo-1,5-alpha-L-arabinosidase A	BT_3516	bth:BT_3516;		Q8A1Z2	637	0.005907822	0.007895709	0.011788291	0.010644617	0.004434327	0.004669045	0.006811906	0.000812493	0.004636687	0.008775069	0.00930125	0.008190826	0.008652675	0.01066974	0.013130196	0.009509072	0.002191572	0.00647403	0.007688236	0.003405379
AB5-1_Cage1_bin.90_00865	Putatuve glycosylhydrolase	BT_3515	bth:BT_3515;		Q8A1Z3	389	0.009674249	0.012929477	0.012409525	0.014261647	0.004356812	0.003822856	0.009760376	0.006652419	0.007592725	0.012932511	0.00553858	0.008941827	0.009918323	0.012706939	0.009214765	0.010899988	0.007177539	0.009086942	0.012589734	0.004182313
	Beta-galactosidase	BT_3513	bth:BT_3513;		Q8A1Z5	604	0	0.001040887	0	0.001020563	0	0	0	0	0	0	0.000891766	0	0	0	0	0	0	0	0	0
AB5-1_Cage1_bin.90_00861	DUF3828 domain-containing protein	BT_3511	bth:BT_3511;		Q8A1Z7	167	0.006438465	0.011293937	0.00642356	0.011073415	0.010148502	0.011872981	0.01299157	0.015495754	0.014148838	0.006694274	0.009675933	0.006942856	0.009901354	0.014799399	0.010732167	0.010881339	0.012539204	0.017638824	0.013033684	0.006494689
AB5-1_Cage1_bin.90_00858	TonB-dependent receptor plug domain-containing protein	BT_3508	bth:BT_3508;		Q8A200	851	0.002526965	0.002955092	0.004411952	0	0	0.001747463	0.001274731	0.001216353	0.002776564	0.001970524	0.000632934	0.002724928	0.001943039	0.001452115	0.002808103	0	0	0.000692288	0.001918295	0.001911774
	SusD homolog	BT_3506	bth:BT_3506;	PUL59	Q8A202	705	0	0	0	0	0	0	0	0	0	0	0	0	0	0.000876418	0	0	0	0	0	0.003076917
AB5-1_Cage1_bin.90_00855	SusC homolog	BT_3505	bth:BT_3505;	PUL59	Q8A203	1040	0.001033869	0.00120903	0	0.002370847	0	0	0	0	0	0.003224838	0	0.002787156	0	0	0.000574446	0	0.003355845	0.003398866	0	0
	BACON domain-containing protein	BT_3500	bth:BT_3500;	PUL59	Q8A208	582	0	0	0.000921593	0	0	0	0	0	0	0	0	0	0	0	0	0	0	0	0	0
	DUF4956 domain-containing protein	BT_3498	bth:BT_3498;	PUL59	Q8A210	223	0	0	0	0	0	0	0	0	0	0	0	0	0	0	0	0	0	0	0.002440163	0
	SusD homolog	BT_3495	bth:BT_3495;	PUL59	Q8A213	688	0	0	0	0.001791919	0	0	0	0	0	0	0	0	0	0.002694222	0	0	0.007101904	0.001712607	0.006327399	0.003941181
	SusC homolog	BT_3494	bth:BT_3494;	PUL59	Q8A214	777	0	0	0	0	0	0	0	0	0	0	0	0	0	0	0	0	0	0	0	0.002093848
	Putative outer membrane protein, probably involved in nutrient binding	BT_3493	bth:BT_3493;	PUL59	Q8A215	266	0.004042194	0	0	0	0	0	0	0	0.006662188	0	0	0.006538291	0	0	0	0	0	0	0.016365603	0
	Putative ATPase	BT_3490	bth:BT_3490;	PUL59	Q8A218	449	0.007184122	0.007001067	0.0131404	0.006864366	0.00377461	0	0.00362404	0.001152691	0.005262485	0.00995941	0.009596916	0.011620393	0.007365373	0.006880567	0.007983393	0.00404718	0.001554601	0.005248434	0.002423859	0.007246858
	N-acetylgalactosamine-6-sulfatase	BT_3486	bth:BT_3486;	PUL59	Q8A222	453	0.002373562	0.002775699	0	0	0	0	0	0	0	0	0	0	0	0	0	0	0	0	0	0
	DUF4973 domain-containing protein	BT_3485	bth:BT_3485;	PUL59	Q8A223	345	0	0	0	0	0	0	0	0	0	0.001620208	0	0	0	0	0	0	0	0	0	0
	SusC homolog	BT_3483	bth:BT_3483;	PUL59	Q8A225	1046	0.001027938	0.003606286	0	0.002357247	0	0	0.002592725	0	0	0.00320634	0.002059759	0.002216935	0	0.004725621	0	0	0.004003914	0.006758739	0.00884384	0.013998353
	IPT/TIG domain-containing protein	BT_3482	bth:BT_3482;	PUL59	Q8A226	513	0	0	0	0	0	0	0	0	0	0	0	0	0	0	0	0	0	0	0	0.002114256
	Integrase	BT_3478	bth:BT_3478;	PUL59	Q8A228	427	0	0	0	0	0	0	0	0	0	0	0	0	0	0	0	0	0.001634697	0	0	0.005080155
	SusC homolog	BT_3475	bth:BT_3475;	PUL59	Q8A231	1039	0.001552296	0.002420388	0	0	0	0	0	0	0.001705623	0.003227942	0.002073636	0.003905774	0.002652432	0	0	0	0.004702704	0.005103206	0.002618654	0.003131703
	SusD homolog	BT_3474	bth:BT_3474;	PUL59	Q8A232	681	0	0	0	0	0	0	0	0	0	0	0	0	0	0	0	0	0	0	0	0
	Putative hydrogenase	BT_3472	bth:BT_3472;	PUL59	Q8A234	430	0.011252341	0.014620833	0.014968388	0.017202421	0.00788279	0.011527836	0.012613908	0.002407247	0.015111288	0.010399477	0.01753669	0.017526675	0.011536229	0.014369184	0.015282938	0.022538712	0.008116462	0.012330769	0.016451237	0.017656493
	Putative dehydrogenase	BT_3470	bth:BT_3470;	PUL59	Q8A236	460	0.023374427	0.031434791	0.043142583	0.041541354	0.012281158	0.014008826	0.009433009	0.006750759	0.037240663	0.031594063	0.045666195	0.055452289	0.035946222	0.026864127	0.037663683	0.040820792	0.013656829	0.046106353	0.03075666	0.034188892
	Probable secreted glycosyl hydrolase	BT_3469	bth:BT_3469;	PUL59	Q8A237	449	0.055078272	0.050407683	0.060923674	0.06727079	0.035229691	0.03201606	0.032616363	0.061092614	0.052624853	0.048552124	0.050383809	0.067140046	0.056467858	0.041283402	0.05987545	0.056660515	0.043528819	0.061669101	0.063020327	0.064013916
AB5-1_Cage1_bin.90_00848	Putatuve glycosylhydrolase	BT_3467	bth:BT_3467;	PUL59	Q8A239	365	0.005891636	0.003444909	0.008816996	0.006755289	0	0	0	0	0.006473578	0.006125719	0.007378451	0.004764892	0.003020139	0.003385616	0.00818389	0.008297642	0	0.00484222	0.005963357	0
	Two-component system sensor histidine kinase/response regulator, hybrid (One-component system)	BT_3465	bth:BT_3465;	PUL59	Q8A241	1345	0.00279798	0.004674318	0.004785433	0.004124744	0.001260074	0.001105644	0.002822889	0.000384802	0.002195963	0.003740332	0.002002331	0.004310249	0.002868571	0.004593866	0.004885995	0.003152487	0.003113825	0.003066139	0.003236617	0.00201601
	Putative peptidase	BT_3464	bth:BT_3464;	PUL59	Q8A242	435	0	0	0	0	0.001298697	0.005697666	0.001246892	0	0	0	0	0.006663546	0	0	0	0	0	0	0	0
	DUF4292 domain-containing protein	BT_3463	bth:BT_3463;	PUL59	Q8A243	193	0.013927768	0.016287457	0.013895525	0.019163319	0.014635577	0.023115401	0.025293173	0.005363297	0.015303471	0.014481137	0.008372439	0.012015098	0.017134986	0.019208547	0.021668226	0.012553946	0.025316632	0.018315132	0.016916776	0.011239514
	TPR domain protein	BT_3462	bth:BT_3462;	PUL59	Q8A244	584	0.002761705	0.007535738	0.008265934	0.009499625	0.003869406	0.003395184	0.004643819	0.00177246	0.004045986	0.006700005	0.008300757	0.0069488	0.004718967	0.00423202	0.006137917	0.005186026	0.00478093	0.003026387	0.003727098	0.005571643
AB5-1_Cage1_bin.90_00843	Deoxyuridine 5'-triphosphate nucleotidohydrolase (dUTPase) (EC 3.6.1.23) (dUTP pyrophosphatase)	dut BT_3461	bth:BT_3461;	PUL59	Q8A245	144	0.014933662	0.01309783	0.022348635	0.021403475	0.047077771	0.089500836	0.056499796	0.075477235	0.024613082	0.031053994	0.026183253	0.020129461	0.015310428	0.012872394	0.020743887	0.012619331	0.009694663	0.036821046	0.030230905	0.030128143
	dGTP triphosphohydrolase	BT_3460	bth:BT_3460;		Q8A246	450	0.009557544	0.011176815	0.011919272	0.017807692	0.005021629	0.003304646	0.007231974	0	0.006563489	0.009937278	0.013166436	0.015459426	0.011023508	0.012357498	0.011948479	0.009422434	0.009306876	0.007855156	0.007255417	0.006025629
AB5-1_Cage1_bin.90_00841	Hemolysin A	BT_3459	bth:BT_3459;		Q8A247	337	0.025524597	0.042908024	0.038198261	0.027437096	0.041908995	0.029418216	0.038627754	0.035322962	0.028045767	0.023221384	0.031965989	0.034405251	0.034346241	0.038502591	0.037228198	0.02516377	0.031068948	0.033215424	0.025835313	0.025747493
AB5-1_Cage1_bin.90_00840	Phospholipid/glycerol acyltransferase	BT_3458	bth:BT_3458;		Q8A248	272	0.005929542	0.016179672	0.015775507	0.013597502	0	0	0	0	0.00868697	0.01644035	0.00990123	0.010656773	0.012158281	0.013629594	0.013178469	0.008907763	0.010264937	0.008663775	0	0.001993774
	RNA polymerase ECF-type sigma factor	BT_3457	bth:BT_3457;		Q8A249	167	0.009657698	0.007529291	0.00963534	0.007382277	0.003382834	0.00593649	0.009743677	0	0	0.003347137	0	0.010414284	0.006600903	0.011099549	0.007154778	0.010881339	0.012539204	0.014111059	0.003258421	0.009742034
	Transcriptional regulator MraZ	mraZ BT_3456	bth:BT_3456;		Q8A250	156	0	0	0.003438252	0	0	0.006355089	0	0	0	0.003583153	0	0	0	0	0	0	0	0	0	0
	Ribosomal RNA small subunit methyltransferase H (EC 2.1.1.199) (16S rRNA m(4)C1402 methyltransferase) (rRNA (cytosine-N(4)-)-methyltransferase RsmH)	rsmH mraW BT_3455	bth:BT_3455;		Q8A251	304	0.02122152	0.018612705	0.022936757	0.014193884	0.014866665	0.009783492	0.016057837	0.01702494	0.017488243	0.018387233	0.017717991	0.026698022	0.01813077	0.01829235	0.023582524	0.029887889	0.027553252	0.029069247	0.01610989	0.021406838
	Septum formation initiator	BT_3454	bth:BT_3454;		Q8A252	118	0	0	0	0	0	0	0	0.008772173	0	0	0	0	0	0	0	0	0.011830775	0	0	0.004595818
	Penicillin-binding protein	BT_3453	bth:BT_3453;		Q8A253	708	0.003796694	0.007103908	0.002272743	0.005223899	0.006383427	0.004200821	0.006128791	0.005848115	0.002503025	0.000789508	0.001521545	0.001637651	0.003892482	0.003490819	0.002531457	0	0.006901285	0.002496342	0.002305747	0.002297909
AB5-1_Cage1_bin.90_00833	UDP-N-acetylmuramoyl-L-alanyl-D-glutamate--2,6-diaminopimelate ligase (EC 6.3.2.13) (Meso-A2pm-adding enzyme) (Meso-diaminopimelate-adding enzyme) (UDP-MurNAc-L-Ala-D-Glu:meso-diaminopimelate ligase) (UDP-MurNAc-tripeptide synthetase) (UDP-N-acetylmuramyl-tripeptide synthetase)	murE BT_3452	bth:BT_3452;		Q8A254	482	0.024538299	0.031304356	0.032271059	0.029414237	0.030473578	0.033937757	0.024756757	0.021475443	0.023285405	0.02551324	0.023467148	0.027663392	0.026300901	0.034611251	0.043381406	0.030160725	0.036204134	0.037890537	0.027094919	0.020252113
	Phospho-N-acetylmuramoyl-pentapeptide-transferase (EC 2.7.8.13) (UDP-MurNAc-pentapeptide phosphotransferase)	mraY BT_3451	bth:BT_3451;		Q8A255	422	0.002547923	0.002979601	0.002542025	0.001460711	0.004016113	0.004698549	0.005141214	0.003679324	0	0.002649156	0.001276367	0	0.003918309	0.002928317	0.00424709	0.001435374	0.004962197	0.002792117	0.00257894	0.005140347
AB5-1_Cage1_bin.90_00831	UDP-N-acetylmuramoylalanine--D-glutamate ligase (EC 6.3.2.9) (D-glutamic acid-adding enzyme) (UDP-N-acetylmuramoyl-L-alanyl-D-glutamate synthetase)	murD BT_3450	bth:BT_3450;		Q8A256	444	0.023005912	0.019823742	0.033824962	0.029155004	0.031809305	0.029027298	0.023210727	0.026810446	0.018626116	0.01762524	0.026688721	0.026113895	0.017379404	0.019482542	0.029602087	0.023192284	0.025153719	0.018576383	0.017158081	0.017099757
	Rod shape-determining protein rodA	BT_3449	bth:BT_3449;		Q8A257	438	0.004909697	0.005741514	0.004898331	0.002814704	0	0.001131728	0.001238352	0	0	0.005104766	0.002459484	0.002647162	0.005033565	0.005642693	0.004091945	0	0.00478093	0.002690122	0.003727098	0.002476286
	UDP-N-acetylglucosamine--N-acetylmuramyl-(pentapeptide) pyrophosphoryl-undecaprenol N-acetylglucosamine transferase (EC 2.4.1.227) (Undecaprenyl-PP-MurNAc-pentapeptide-UDPGlcNAc GlcNAc transferase)	murG BT_3448	bth:BT_3448;		Q8A258	372	0.020232703	0.021970553	0.020185864	0.018227476	0.019742291	0.01998778	0.027703126	0.019477996	0.019055289	0.015026126	0.014479218	0.018700919	0.025188123	0.018270495	0.01927174	0.019539609	0.031898567	0.014253308	0.026330143	0.020409387
	UDP-N-acetylmuramate--L-alanine ligase (EC 6.3.2.8) (UDP-N-acetylmuramoyl-L-alanine synthetase)	murC BT_3447	bth:BT_3447;		Q8A259	467	0.012663234	0.022886144	0.019525146	0.022439275	0.012097072	0.019106092	0.016260327	0.016623924	0.012649121	0.017954129	0.018454027	0.019862218	0.015343212	0.018523017	0.020468486	0.01426768	0.011957443	0.022707626	0.010486952	0.01161256
	Cell division protein FtsQ	BT_3446	bth:BT_3446;		Q8A260	248	0.00216779	0	0	0	0.002277957	0	0.004374178	0	0	0	0	0	0	0	0.002408967	0	0.002814579	0.002375551	0.004388357	0.00218672
AB5-1_Cage1_bin.90_00825	Cell division protein FtsA	ftsA BT_3445	bth:BT_3445;		Q8A261	483	0.055653399	0.06117744	0.048861613	0.054877979	0.052633533	0.056445821	0.050533979	0.116798844	0.064819545	0.060179168	0.056873649	0.055212236	0.059339794	0.060124474	0.055660615	0.0501638	0.07948419	0.048789791	0.045064703	0.05950776
AB5-1_Cage1_bin.90_00824	Cell division protein FtsZ	ftsZ BT_3444	bth:BT_3444;		Q8A262	435	0.064266242	0.067928055	0.056719296	0.059516423	0.066233554	0.084325456	0.079801091	0.070197546	0.074687973	0.08609452	0.058196471	0.061304621	0.068421774	0.059656889	0.061802476	0.069623895	0.104301198	0.044693131	0.052539228	0.061087407
AB5-1_Cage1_bin.90_00823	YqeY-like protein	BT_3443	bth:BT_3443;		Q8A263	135	0.147345465	0.130396171	0.127138904	0.123284019	0.104617269	0.095467558	0.100444082	0.015335057	0.105015817	0.120075442	0.11969487	0.10306284	0.11431786	0.123574983	0.132760875	0.080763718	0.077557301	0.109099395	0.076584959	0.112478399
AB5-1_Cage1_bin.90_00819	Fimbrillin family protein	BT_3440	bth:BT_3440;		Q8A266	443	0	0	0	0	0	0	0	0	0	0	0	0	0.001244188	0	0	0	0	0	0	0
	Lipocalin-like domain-containing protein	BT_3438	bth:BT_3438;		Q8A268	140	0.003840085	0.004490684	0	0	0.008070475	0	0.003874272	0.007393688	0	0	0	0	0.003936967	0	0	0	0	0.00420812	0	0
	DUF5119 domain-containing protein	BT_3433	bth:BT_3433;		Q8A273	315	0	0	0	0	0	0	0	0	0	0	0	0	0	0	0	0	0	0.001870275	0	0
	AAA-ATPase_like domain-containing protein	BT_3432	bth:BT_3432;		Q8A274	579	0.001857036	0.004343322	0.002779105	0.004258515	0.00195141	0.000856126	0.001873568	0	0.004080926	0.002896227	0.003721084	0.009011323	0.000951944	0.003201424	0.003095461	0.001046162	0.00602777	0.005087537	0.002819463	0.001873252
	DNA repair protein RecO (Recombination protein O)	recO BT_3431	bth:BT_3431;		Q8A275	242	0	0	0.002216394	0.00254719	0.007003305	0.006145003	0.002241314	0	0	0	0	0.002395572	0	0	0	0	0	0.002434449	0	0
AB5-1_Cage1_bin.90_00798	30S ribosomal protein S20	rpsT BT_3430	bth:BT_3430;		Q8A276	84	0.083201831	0.134720534	0.102165191	0.139428354	0.073979355	0.041308078	0.058114076	0	0.112516947	0.119779689	0.089771152	0.096621413	0.13779385	0.102979153	0.099570656	0.108165694	0.132955373	0.161311248	0.090692715	0.167856795
AB5-1_Cage1_bin.90_00797	DNA gyrase subunit B (EC 5.6.2.2)	gyrB BT_3429	bth:BT_3429;		Q8A277	653	0.041164765	0.05199016	0.049283362	0.051918997	0.069210812	0.063005889	0.063958115	0.080051112	0.053372319	0.047080327	0.048666138	0.048828585	0.059084652	0.053933951	0.055808362	0.047307997	0.070549827	0.056838613	0.049165729	0.063947329
	DUF3109 family protein	BT_3427	bth:BT_3427;		Q8A279	193	0.008356661	0	0.002779105	0.003193886	0.005854231	0.007705134	0.005620705	0.008044946	0.003060694	0.014481137	0.005581626	0.003003774	0.014279155	0.009604273	0.006190922	0	0.003616662	0.009157566	0	0.002809879
	MG2 domain-containing protein	BT_3422	bth:BT_3422;		Q8A284	905	0	0.002778766	0	0	0	0	0	0	0	0	0	0	0	0	0	0	0	0	0	0
AB5-1_Cage1_bin.90_00794	2,3-bisphosphoglycerate-independent phosphoglycerate mutase (BPG-independent PGAM) (Phosphoglyceromutase) (iPGM) (EC 5.4.2.12)	gpmI BT_3419	bth:BT_3419;		Q8A287	504	0.100268873	0.072349916	0.079816555	0.064821954	0.115452629	0.169166415	0.118380525	0.157115877	0.072667195	0.080962198	0.089771152	0.07246606	0.101704984	0.091945672	0.092458466	0.099752806	0.081712156	0.079486702	0.072338237	0.092536438
AB5-1_Cage1_bin.90_00793	Putative thiol:disulfide interchange protein	BT_3418	bth:BT_3418;		Q8A288	823	0	0	0.001303444	0.002246975	0	0	0	0	0.002871028	0	0.001308935	0.002113227	0.003348575	0.001501519	0.00217773	0.001472	0	0.002863362	0.003305931	0.001976816
	Mg2+/Co2+ transporter	BT_3414	bth:BT_3414;		Q8A291	309	0	0.002034614	0	0.005984661	0	0	0	0.003349891	0	0	0.003486258	0	0	0	0	0	0	0	0	0
AB5-1_Cage1_bin.90_00791	DUF5723 domain-containing protein	BT_3413	bth:BT_3413;		Q8A292	485	0.009976302	0.016851641	0.016588678	0.012709693	0.002329622	0.005110278	0.004473386	0.008537042	0.007307802	0.008067635	0.004442284	0.003585949	0.010227997	0.008917782	0.009854415	0.002497847	0.008635246	0.015791294	0.010097746	0.011181579
	Ribonuclease HII (RNase HII) (EC 3.1.26.4)	rnhB BT_3412	bth:BT_3412;		Q8A293	200	0.005376118	0.009430437	0.005363673	0.015410502	0.005649333	0.004956969	0.00542398	0	0.00590714	0.005589719	0.005386269	0.002898642	0.005511754	0.006178749	0.014935598	0.006057279	0	0.008837051	0.005441563	0.005423066
AB5-1_Cage1_bin.90_00788	Putative K(+)-stimulated pyrophosphate-energized sodium pump (EC 7.1.3.2) (Membrane-bound sodium-translocating pyrophosphatase) (Pyrophosphate-energized inorganic pyrophosphatase) (Na(+)-PPase)	hppA BT_3411	bth:BT_3411;		Q8A294	734	0.013916383	0.021413346	0.019730131	0.015116569	0	0	0	0	0.016900536	0.012184673	0.016144131	0.013426954	0.008260122	0.01178508	0.012208936	0.007427181	0.00570585	0.004013193	0.005930859	0.004433024
	UPF0145 protein BT_3410	BT_3410	bth:BT_3410;		Q8A295	107	0	0.011751324	0.010025556	0.017282806	0.02639875	0.018530727	0.030414843	0.019347969	0.022082765	0.036568254	0.025169482	0.037926162	0.015453516	0.02887266	0.016750204	0.016983025	0.026094045	0.016517852	0.010171146	0.010136571
AB5-1_Cage1_bin.90_00785	cysteine desulfurase (EC 2.8.1.7)	BT_3409	bth:BT_3409;		Q8A296	403	0.03335061	0.034320864	0.027949658	0.032121146	0.030840029	0.035670499	0.040377025	0.030822323	0.021986872	0.029127567	0.029403951	0.033086241	0.036927384	0.022997826	0.03854348	0.02404875	0.012124342	0.026313799	0.022954484	0.014802413
	SufBD_N domain-containing protein	BT_3408	bth:BT_3408;		Q8A297	447	0.027662354	0.045007307	0.038397656	0.038612444	0.024012823	0.023287776	0.025481787	0.0335776	0.022465632	0.032512906	0.020484693	0.027235566	0.027127201	0.029027681	0.044105123	0.027101919	0.018738677	0.027677565	0.023129686	0.020624635
AB5-1_Cage1_bin.90_00783	ABC transporter ATP-binding protein	BT_3407	bth:BT_3407;		Q8A298	250	0.070964762	0.075443499	0.075091415	0.06410769	0.09716852	0.0971566	0.08027491	0.033123724	0.077974244	0.080491951	0.060326214	0.064929589	0.068345749	0.059315992	0.062132089	0.060572788	0.083761885	0.058913673	0.06747538	0.082430598
AB5-1_Cage1_bin.90_00782	ABC transporter permease	BT_3406	bth:BT_3406;		Q8A299	484	0.027769206	0.024680208	0.028813117	0.025471905	0.038518176	0.033797518	0.035861028	0.034218723	0.013425317	0.024252912	0.026708773	0.023955722	0.021637051	0.028085223	0.029624327	0.027533086	0.018748356	0.029213392	0.024734377	0.021288894
	Colicin V production protein	BT_3405	bth:BT_3405;		Q8A2A0	176	0	0.003572135	0	0.003502387	0	0	0	0	0	0	0	0	0	0.003510653	0.003394454	0.006883271	0.007931997	0	0	0
AB5-1_Cage1_bin.90_00780	Translation initiation factor IF-2	infB BT_3404	bth:BT_3404;		Q8A2A1	1040	0.063582938	0.06951925	0.059825578	0.065198279	0.083110373	0.101522546	0.093876584	0.097042159	0.070431281	0.065034229	0.065774633	0.071351197	0.082146333	0.075452033	0.071231315	0.072221402	0.106044694	0.075341524	0.07482149	0.059445143
AB5-1_Cage1_bin.90_00779	Transcription termination/antitermination protein NusA	nusA BT_3403	bth:BT_3403;		Q8A2A2	439	0.063680672	0.09451919	0.086747323	0.108119242	0.156997396	0.204376186	0.161854541	0.172126411	0.086117754	0.078943637	0.095701365	0.081875092	0.101697511	0.080225217	0.093900345	0.088306571	0.116070949	0.085887815	0.130151276	0.114884991
AB5-1_Cage1_bin.90_00778	Ribosome maturation factor RimP	rimP BT_3402	bth:BT_3402;		Q8A2A3	155	0.034684634	0.040561021	0.031143905	0.031815231	0.051026229	0.06715894	0.052490133	0.070120786	0.026677405	0.036062702	0.031275111	0.033661653	0.035559703	0.027904029	0.01927174	0.027355453	0.03152329	0.034207939	0.038617543	0.034987521
	Toll-Interleukin receptor	BT_3401	bth:BT_3401;		Q8A2A4	381	0.031043203	0.028052045	0.028155761	0.024268508	0.020758702	0.007806251	0.021354254	0.006792102	0.027907747	0.03374371	0.022619503	0.031953538	0.020253164	0.027569222	0.029792795	0.027027228	0.018320622	0.020101778	0.024279939	0.005693507
	Putative transmembrane protein	BT_3400	bth:BT_3400;		Q8A2A5	131	0.016415628	0.014397614	0.020472032	0.018821988	0.008624935	0.011351838	0.020702215	0	0.018037068	0.008533922	0.016446623	0.039828674	0.012622337	0.01886641	0.02280244	0.009247754	0.015985093	0.017988908	0.016615459	0.012419234
AB5-1_Cage1_bin.90_00775	Putative lipoprotein	BT_3398	bth:BT_3398;		Q8A2A7	261	0.020598154	0.009635185	0.010275235	0.007085288	0.015151467	0.022790664	0.024937841	0.017846834	0.004526544	0.006424964	0.006191114	0.006663546	0.010558916	0.002367337	0.004577961	0.004641593	0.005348779	0	0.01250934	0.006233409
	Pyruvate ferredoxin oxidoreductase	BT_3397	bth:BT_3397;		Q8A2A8	158	0	0	0	0	0.003575527	0.003137322	0.003432899	0.003275685	0	0.003537797	0	0	0	0	0	0	0	0	0	0
	RNA polymerase ECF-type sigma factor	BT_3396	bth:BT_3396;		Q8A2A9	169	0.003181135	0.003720094	0	0	0	0	0	0	0	0	0	0.003430346	0	0	0	0	0	0.006972032	0	0
AB5-1_Cage1_bin.90_00772	Acetylglutamate kinase (EC 2.7.2.8) (N-acetyl-L-glutamate 5-phosphotransferase) (NAG kinase) (NAGK)	argB BT_3395	bth:BT_3395;		Q8A2B0	257	0.06066437	0.046479458	0.035479546	0.047970435	0.037369126	0.040504419	0.054872954	0.036249211	0.045969959	0.050024721	0.041916491	0.047370809	0.045037679	0.045679469	0.041842922	0.03299685	0.040740216	0.045847216	0.035994774	0.029541992
AB5-1_Cage1_bin.90_00771	Biosynthetic arginine decarboxylase (ADC) (EC 4.1.1.19)	speA BT_3394	bth:BT_3394;		Q8A2B1	630	0.029867324	0.026944107	0.030649557	0.031310227	0.017934389	0.018096872	0.019801833	0.006572167	0.012189336	0.030166737	0.028213791	0.028526322	0.032370619	0.0254996	0.029397051	0.024036821	0.028806997	0.025248717	0.019002283	0.020659298
AB5-1_Cage1_bin.90_00770	Shikimate kinase (SK) (EC 2.7.1.71)	aroK BT_3393	bth:BT_3393;		Q8A2B2	175	0.015360338	0.01437019	0.012259823	0.010567202	0.00968457	0.011330216	0.009298252	0	0.016877542	0.009582375	0.01538934	0.003312734	0.009448721	0.014122855	0.006827702	0.024229115	0.015954645	0.010099487	0.003109465	0.012395579
AB5-1_Cage1_bin.90_00769	Nitroreductase	BT_3392	bth:BT_3392;		Q8A2B3	200	0.099458189	0.081730457	0.080455088	0.092463014	0.076265989	0.064440602	0.056951794	0.059519191	0.091560665	0.083845783	0.075407768	0.081161987	0.063385171	0.086502488	0.086626471	0.069658707	0.094232121	0.055967989	0.065298755	0.03796146
	Ribonuclease H (EC 3.1.26.4)	BT_3391	bth:BT_3391;		Q8A2B4	211	0.002547923	0	0.002542025	0.002921422	0	0	0	0.002452882	0	0.002649156	0	0	0	0	0.002831393	0.002870748	0	0	0	0
	Glycoside transferase family 2	BT_3388	bth:BT_3388;		Q8A2B7	633	0.004246539	0.002979601	0.004236708	0.002921422	0.004462348	0.006264732	0.006854952	0	0.004665987	0.007947468	0.002552734	0.003663371	0.004353676	0.002928317	0.000943798	0.00478458	0.003308131	0.005584234	0.003438586	0.003426898
	Putative polysaccharide deacetylase	BT_3387	bth:BT_3387;		Q8A2B8	262	0.008207814	0.007198807	0.00614161	0.004705497	0.008624935	0.005675919	0.008280886	0.003950826	0.0067639	0.008533922	0.006167484	0.004425408	0.010518614	0.004716602	0.006840732	0.006935815	0.01332091	0.004497227	0.00830773	0.00827949
AB5-1_Cage1_bin.90_00763	ABC transporter, ATP-binding protein	BT_3386	bth:BT_3386;		Q8A2B9	611	0.013198326	0.015434431	0.01755703	0.017150805	0.017567483	0.020282199	0.016866715	0.012706011	0.011601584	0.024700885	0.018512545	0.022771659	0.026160534	0.025281298	0.023466734	0.015861941	0.030845211	0.014463259	0.016030791	0.019526587
	Putative helicase	BT_3385	bth:BT_3385;		Q8A2C0	696	0	0	0	0	0	0	0	0	0	0	0	0	0	0	0.001716735	0	0	0	0	0
AB5-1_Cage1_bin.90_00759	DUF5722 domain-containing protein	BT_3381	bth:BT_3381;		Q8A2C4	575	0	0.001093384	0.000932813	0	0.000982493	0.000862082	0.000943301	0.002700304	0	0.000972125	0.000936742	0.002016447	0.000958566	0.001074565	0.001038998	0	0.004855761	0.004098342	0.000946359	0
	Glycoside transferase family 2	BT_3379	bth:BT_3379;		Q8A2C6	311	0.001728655	0.00202153	0.001724654	0.003964116	0.001816506	0	0.001744045	0	0.001899402	0.003594674	0.001731919	0.003728157	0.005316804	0.001986736	0.003841955	0.001947678	0.002244423	0.00189433	0	0.003487502
	Glycoside transferase family 14	BT_3377	bth:BT_3377;		Q8A2C8	322	0.001669602	0	0	0	0	0	0	0	0	0	0	0	0	0.001918866	0.003710708	0	0.004335501	0.001829617	0	0
AB5-1_Cage1_bin.90_00754	Nucleotide sugar transaminase	BT_3376	bth:BT_3376;		Q8A2C9	369	0.004370828	0.006815131	0.00290714	0.008352576	0.003061969	0	0.002939827	0.001402597	0.006403403	0.007574145	0.005838774	0.007855399	0.007468501	0.008372289	0.00647614	0.006566156	0.009458207	0.007982883	0.005898713	0.004408996
AB5-1_Cage1_bin.90_00753	Aspartate aminotransferase	BT_3375	bth:BT_3375;		Q8A2D0	386	0.009749437	0.013029965	0.009726867	0.012775546	0.010244904	0.007705134	0.005620705	0.004022473	0.009182082	0.013033023	0.013954065	0.007509436	0.008567493	0.011204986	0.007738652	0.009415459	0.010849985	0.013736349	0.008458388	0.008429636
	Putative carbamoyl-phosphate-synthetase	BT_3374	bth:BT_3374;		Q8A2D1	394	0.005457988	0.006382699	0.006806691	0.009387108	0.005735363	0.00629057	0.009636513	0.003940798	0.005997096	0.007093552	0.00820244	0.010299745	0.008393534	0.007841052	0.01364674	0.006149522	0.008858067	0.013457438	0.006905537	0.004129238
	Spermidine n1-acetyltransferase	BT_3373	bth:BT_3373;		Q8A2D2	147	0.003657223	0.004276842	0.003648757	0	0	0	0	0	0.004018462	0.00380253	0.003664129	0.003943731	0.003749493	0	0.004064108	0	0	0.004007733	0	0.00368916
	Glycoside transferase family 2	BT_3372	bth:BT_3372;		Q8A2D3	326	0.001649116	0.00385703	0.001645298	0.005672578	0.003465848	0	0.003327595	0.003175204	0.003624012	0.003429275	0.00330446	0.001778308	0.001690722	0.003790644	0.001832589	0.003716122	0.006423457	0.003614336	0.001669191	0.003327034
	Glycoside transferase family 2	BT_3371	bth:BT_3371;		Q8A2D4	329	0.003268157	0.00191093	0.001630296	0.003747235	0.003434245	0.001506678	0.001648626	0.001573125	0	0.001699003	0	0.001762093	0.001675305	0.001878039	0	0.001841118	0.002121628	0.003581378	0.00165397	0
	Glycoside transferase family 2	BT_3370	bth:BT_3370;		Q8A2D5	329	0.004902236	0.007643718	0.003260591	0.005620852	0.001717122	0	0.003297253	0	0.001795483	0.003398005	0.001637164	0.001762093	0.001675305	0.013146275	0.001815878	0.007364473	0.002121628	0	0.00165397	0.001648348
	Glycoside transferase family 4	BT_3369	bth:BT_3369;		Q8A2D6	413	0	0.003044532	0.00129871	0	0.002735754	0.002400469	0.001313312	0	0.0028606	0.002706886	0	0.004211103	0	0.00299213	0.005786188	0.001466653	0.003380221	0.004279444	0	0
	Glycoside transferase family 4	BT_3368	bth:BT_3368;		Q8A2D7	387	0	0.003249074	0	0.003185634	0	0	0	0	0.001526393	0	0.002783602	0.002996013	0	0.001596576	0.001543731	0	0.005410974	0.001522317	0.001406089	0
	Glycoside transferase family 4	BT_3367	bth:BT_3367;		Q8A2D8	387	0	0.001624537	0.002771924	0	0	0.002561741	0	0	0	0.002888744	0	0.001498006	0.002848452	0.001596576	0.003087462	0	0.005410974	0	0.001406089	0.001401309
	Glycoside transferase family 2	BT_3366	bth:BT_3366;		Q8A2D9	336	0.004800106	0.01309783	0.003192662	0.012842085	0.003362698	0.004425866	0.00322856	0.001540352	0.008790386	0.014972461	0.009618338	0.006901529	0.011482821	0.007355654	0.012446332	0.005408285	0.014541994	0.007013533	0.003239026	0.004842023
	Glycoside transferase family 2	BT_3365	bth:BT_3365;		Q8A2E0	679	0.00712593	0.013888715	0.008689307	0.014525363	0.00748807	0.008760476	0.011183465	0.01295801	0.00956974	0.014818106	0.00951918	0.011953164	0.010552695	0.014559645	0.010558302	0.012489235	0.016448087	0.006941228	0.009616901	0.008785526
	Tyrosine protein kinase, active site	BT_3364	bth:BT_3364;		Q8A2E1	247	0.008706264	0.005090654	0.013029164	0.01247814	0.002287179	0.00401374	0.008783774	0	0.009566218	0.013578264	0.010903379	0.016429552	0.013388876	0.007504554	0.012093602	0.012261698	0.016955847	0.007155507	0.006609186	0.006586719
AB5-1_Cage1_bin.90_00741	Lipopolysaccharide core biosynthesis protein LpsA	BT_3363	bth:BT_3363;		Q8A2E2	324	0.004977887	0.001940419	0.003310909	0.001902531	0	0	0.001674068	0	0.003646383	0	0.004987286	0.003578571	0.001701159	0.003814043	0	0.001869531	0.002154369	0.003636646	0	0
	Heptosyltransferase	BT_3362	bth:BT_3362;		Q8A2E3	343	0.006269526	0.005498797	0.006255012	0.010782859	0.003294071	0.002890361	0.004744006	0	0.005166594	0.003259311	0.004711023	0.006760682	0.008034627	0.005404154	0.010450564	0.003531941	0.012210187	0.005152799	0.003172923	0.004743206
	Erythronate-4-phosphate dehydrogenase (EC 1.1.1.290)	pdxB BT_3361	bth:BT_3361;		Q8A2E4	348	0.009269169	0.009032986	0.010788996	0.012399255	0.009740229	0.018517414	0.017144766	0.002974472	0.006789816	0.008031205	0.006191114	0.014992978	0.007919187	0.010653016	0.020600825	0.012184182	0.012034754	0.01015753	0.009382005	0.009350113
	Phosphoribosylglycinamide formyltransferase (EC 2.1.2.2) (5'-phosphoribosylglycinamide transformylase) (GAR transformylase) (GART)	purN BT_3360	bth:BT_3360;		Q8A2E5	208	0	0.006045152	0	0.002963558	0.002716025	0.007149475	0.002607683	0.00248826	0	0	0	0	0	0.002970552	0.005744461	0	0	0	0.002616136	0
AB5-1_Cage1_bin.90_00736	Acyl carrier protein (ACP)	acpP BT_3359	bth:BT_3359;		Q8A2E6	78	0.448009859	0.185384666	0.261307122	0.165959256	0.535962318	0.374950247	0.577167147	0.285320536	0.424102337	0.422812066	0.33836819	0.312161487	0.593573506	0.372309245	0.268074843	0.341692653	0.581679757	0.362545681	0.551132651	0.340679767
AB5-1_Cage1_bin.90_00735	3-oxoacyl-[acyl-carrier-protein] synthase 2 (EC 2.3.1.179)	BT_3358	bth:BT_3358;		Q8A2E7	420	0.071681577	0.101788848	0.120044099	0.102736682	0.223283143	0.260831007	0.219542065	0.179913082	0.087200634	0.079853126	0.100030713	0.111804778	0.097111856	0.107392545	0.108105284	0.116818949	0.093068761	0.109411107	0.071258562	0.131703024
	Ribonuclease 3 (EC 3.1.26.3) (Ribonuclease III) (RNase III)	rnc BT_3357	bth:BT_3357;		Q8A2E8	311	0.008643277	0.00202153	0.006898614	0.001982058	0.001816506	0.001593881	0.005232135	0.004992523	0.003798804	0.007189349	0.008659597	0.007456315	0.003544536	0.003973472	0.009604886	0.003895356	0.00673327	0.003788661	0.005249096	0.012206257
	ATP-dependent 6-phosphofructokinase 3 (ATP-PFK 3) (Phosphofructokinase 3) (EC 2.7.1.11) (Phosphohexokinase 3)	pfkA3 BT_3356	bth:BT_3356;		Q8A2E9	336	0.011200246	0.018711185	0.009577987	0.018345836	0.008406745	0.011802308	0.016142799	0.020024573	0.014064618	0.008318034	0.006412225	0.015528441	0.009842418	0.009194567	0.017780474	0.010816569	0.012464566	0.008766916	0.006478051	0.003228015
AB5-1_Cage1_bin.90_00732	Putative auxin-regulated protein	BT_3355	bth:BT_3355;		Q8A2F0	503	0.01282573	0.0162486	0.015995047	0.014705847	0.005615639	0.014782215	0.009704935	0.002057885	0.035231449	0.025559351	0.024629064	0.021898292	0.032873284	0.022110832	0.024942152	0.022880377	0.045794271	0.02928115	0.021636433	0.024797318
AB5-1_Cage1_bin.90_00730	Snf2 family helicase	BT_3353	bth:BT_3353;		Q8A2F2	1027	0	0	0	0	0	0.00096533	0	0	0	0	0.001048933	0	0	0	0	0	0	0	0	0
	Haloacid dehalogenase-like hydrolase	BT_3352	bth:BT_3352;		Q8A2F3	270	0.001991155	0.002328503	0.003973091	0.004566075	0.002092345	0	0	0	0.004375659	0.004140532	0.001994914	0.002147143	0.008165561	0.002288426	0.004425362	0.002243437	0.002585243	0.006545964	0.002015394	0.006025629
AB5-1_Cage1_bin.90_00715	Cysteine--tRNA ligase (EC 6.1.1.16) (Cysteinyl-tRNA synthetase) (CysRS)	cysS BT_3351	bth:BT_3351;		Q8A2F4	493	0.045800602	0.057386029	0.064189996	0.048763456	0.034377277	0.034185996	0.037406762	0.061939012	0.040738894	0.04081742	0.04479453	0.034101675	0.038012096	0.051385135	0.05574341	0.051603593	0.032564627	0.045410133	0.035320489	0.037400453
	Chondroitin sulfate ABC lyase (Chondroitin ABC eliminase) (Chondroitin ABC lyase) (Chondroitinase ABC)	BT_3350	bth:BT_3350;	PUL57	Q8A2F5	953	0	0	0	0	0	0	0.000569148	0	0.017975556	0.013490402	0.021477254	0.018249585	0	0	0	0	0	0	0	0
	Endo-4-O-sulfatase (EC 3.1.6.-)	BT_3349	bth:BT_3349;	PUL57	Q8A2F6	508	0	0.00123759	0.001055841	0.002426851	0	0	0	0	0.052327025	0.030809474	0.04029099	0.038800725	0	0	0	0	0	0	0	0
AB5-1_Cage1_bin.90_00712	Putative unsaturated glucuronyl hydrolase	BT_3348	bth:BT_3348;		Q8A2F7	400	0.004032089	0.011002177	0.005363673	0.007705251	0	0.001239242	0.00271199	0.001293895	0.115189224	0.083845783	0.090220008	0.065219454	0.004133815	0.004634062	0.008961359	0.003028639	0.005235118	0.002945684	0.005441563	0.004067299
AB5-1_Cage1_bin.90_00711	Quinoprotein amine dehydrogenase	BT_3347	bth:BT_3347;	PUL58	Q8A2F8	469	0	0	0	0	0	0	0	0	0	0	0	0	0	0	0	0	0	0.003768465	0.002320496	0.001156304
AB5-1_Cage1_bin.90_00710	SusC homolog	BT_3346	bth:BT_3346;	PUL58	Q8A2F9	1027	0.002093912	0	0	0.002400857	0	0	0	0	0.004026288	0.004898488	0	0.003951411	0	0.002406524	0	0.002359213	0.005437318	0.005736482	0.005828354	0.001584148
AB5-1_Cage1_bin.90_00707	Putative phenylacetic acid degradation protein	BT_3343	bth:BT_3343;		Q8A2G2	134	0.008024057	0.00938352	0.012008222	0.01380045	0.00421592	0.003699231	0.01214324	0.011587123	0.004408313	0.012514296	0.020098019	0.012978996	0.004113249	0.009222014	0.008916775	0.009040715	0	0.008793086	0.008121736	0.004047064
AB5-1_Cage1_bin.90_00706	DUF3108 domain-containing protein	BT_3342	bth:BT_3342;		Q8A2G3	259	0.016605771	0.021846573	0.016567328	0.023800004	0.019630885	0.022966653	0.020942009	0.011989765	0.011403745	0.021581926	0.029114968	0.024621673	0.012768542	0.007156852	0.016146593	0.023387177	0.013475207	0.018197274	0.016807916	0.016750782
	Big_5 domain-containing protein	BT_3341	bth:BT_3341;		Q8A2G4	642	0.004187008	0.005875662	0.005012778	0.008641403	0.006159708	0.004632682	0.005069141	0.01048015	0.00184023	0.004353364	0.008389827	0.006321027	0.003434115	0.006736954	0.006513968	0.005661008	0.004349008	0.004588292	0.002542786	0.004223571
AB5-1_Cage1_bin.90_00704	Beta-galactosidase (EC 3.2.1.23) (Lactase)	BT_3340	bth:BT_3340;		Q8A2G5	1036	0.021276144	0.033983558	0.028992824	0.034510005	0.008179536	0.005741663	0.006806153	0.011989765	0.035351608	0.030214696	0.03535389	0.032455841	0.041497762	0.034591453	0.042673138	0.035665445	0.026950413	0.045493184	0.050948996	0.054440042
AB5-1_Cage1_bin.90_00703	AcrA/AcrE family multidrug resistance protein	BT_3339	bth:BT_3339;		Q8A2G6	391	0.060498518	0.062708791	0.06310203	0.074096533	0.063573052	0.077333793	0.070747571	0.056918163	0.066474206	0.068620589	0.089541559	0.091926255	0.078940722	0.082172623	0.076396923	0.091401394	0.085689908	0.075337178	0.064018387	0.058252879
AB5-1_Cage1_bin.90_00702	AcrB/AcrD family multidrug resistance protein	BT_3338	bth:BT_3338;		Q8A2G7	1071	0.007529577	0.012914387	0.013521863	0.018417781	0.020571799	0.018513424	0.016712545	0.027545113	0.015443502	0.018267055	0.019613865	0.016780189	0.019556177	0.024230389	0.019523658	0.021491746	0.024766197	0.013201944	0.013210143	0.014177949
AB5-1_Cage1_bin.90_00701	Outer membrane protein oprM, multidrug resistance protein	BT_3337	bth:BT_3337;		Q8A2G8	461	0.026822282	0.034094134	0.026760188	0.032091285	0.042890811	0.035483729	0.028237642	0.024699089	0.02947163	0.03516309	0.040893584	0.032696183	0.035868247	0.037528195	0.033694192	0.042046187	0.040881614	0.031948847	0.023607648	0.02705651
AB5-1_Cage1_bin.90_00700	UDP-N-acetylglucosamine acetyltransferase	BT_3336	bth:BT_3336;		Q8A2G9	256	0.01680037	0.03192596	0.031427769	0.033710474	0.008827082	0.009681581	0.008474969	0.042455945	0.025382241	0.026201807	0.029456159	0.024910208	0.032295434	0.036203608	0.032671621	0.030759619	0.027266239	0.0299171	0.017004884	0.027539005
AB5-1_Cage1_bin.90_00699	Carb-bd_dom_fam9 domain-containing protein	BT_3335	bth:BT_3335;		Q8A2H0	213	0.03281199	0.029516236	0.030217873	0.037621884	0.037131763	0.034908235	0.030557636	0.021868656	0.02218644	0.039364217	0.030345178	0.029939029	0.028464457	0.026107391	0.036462494	0.01990655	0.029493621	0.033190802	0.028101968	0.028006442
	Two-component system sensor histidine kinase/response regulator, hybrid (One-component system)	BT_3334	bth:BT_3334;	PUL57	Q8A2H1	1354	0.005161709	0.006036223	0.005545895	0.008194654	0.003337863	0.002928785	0.002804126	0.001146732	0.006980372	0.004953961	0.006762672	0.007706878	0.004884863	0.007301328	0.008824578	0.005815703	0.007217297	0.0052213	0.002411328	0.005206784
	N-acetylgalactosamine-6-O-sulfatase (EC 3.1.6.-)	BT_3333	bth:BT_3333;	PUL57	Q8A2H2	511	0	0	0	0	0	0	0	0	0.010403964	0.008751028	0.008432515	0.013613976	0	0	0	0	0	0	0	0
AB5-1_Cage1_bin.90_00695	SusC homolog	BT_3332	bth:BT_3332;	PUL57	Q8A2H3	1053	0	0	0	0	0	0	0	0	0.069561759	0.051491237	0.077750514	0.081481305	0	0	0.001702062	0	0.002651532	0	0.003100606	0.004635099
	SusD homolog	BT_3331	bth:BT_3331;	PUL57	Q8A2H4	572	0	0.002198237	0.002813115	0	0	0	0	0	0.069192021	0.056678967	0.067799192	0.071959304	0	0	0	0	0	0	0	0.001896177
	DUF5017 domain-containing protein	BT_3330	bth:BT_3330;	PUL57	Q8A2H5	347	0	0	0	0	0	0	0	0	0.028939877	0.03866088	0.043462691	0.041767181	0	0	0	0	0	0	0	0
	DUF4988 domain-containing protein	BT_3329	bth:BT_3329;	PUL57	Q8A2H6	645	0	0.000974722	0.001663154	0.00191138	0	0	0.002522782	0	0.088836054	0.079729323	0.095199176	0.084487561	0	0	0	0	0	0	0	0
AB5-1_Cage1_bin.90_00691	DUF4955 domain-containing protein	BT_3328	bth:BT_3328;	PUL57	Q8A2H7	868	0	0	0	0	0	0	0	0	0.013610921	0.013523513	0.022959903	0.019368809	0	0	0	0	0	0	0	0
	ATP-dependent DNA helicase recG	BT_3327	bth:BT_3327;		Q8A2H8	485	0.002216956	0.00518512	0.004423647	0.002541939	0	0	0	0	0.001217967	0.003457558	0	0.003585949	0.002272888	0.001273969	0.003695406	0	0	0.00242943	0	0.001118158
	tRNA-dihydrouridine synthase (EC 1.3.1.-)	BT_3326	bth:BT_3326;		Q8A2H9	314	0.003424279	0.014015512	0.006832704	0.009815607	0.005397451	0.003157305	0.005182147	0.001648274	0.003762509	0.001780165	0.003430745	0.007385076	0.001755336	0.009838773	0.013318368	0.005787209	0.00222298	0.003752463	0.001732982	0
AB5-1_Cage1_bin.90_00689	Outer membrane protein	BT_3325	bth:BT_3325;		Q8A2I0	409	0.003943363	0.007685768	0.007868468	0.009042838	0.001381255	0.006059865	0.002652313	0.00379627	0.004332865	0.001366679	0.005267745	0.008504574	0.005390468	0.010574876	0.013146248	0.007404986	0.006826559	0.007202161	0.009313188	0.011933396
	Chondroitin sulfate ABC exolyase (EC 4.2.2.21) (Chondroitin ABC exoeliminase) (Chondroitin ABC lyase II) (Chondroitin sulfate ABC lyase II) (ChS ABC lyase II) (Chondroitinase ABC II) (cABC II) (Exochondroitinase ABC)	chonabc BT_3324	bth:BT_3324;	PUL57	Q8A2I1	1014	0	0	0	0	0	0	0	0	0.016311628	0.018742647	0.0217788	0.018866903	0	0	0	0	0	0	0	0
	DUF4348 domain-containing protein	BT_3323	bth:BT_3323;		Q8A2I2	173	0.018645497	0.029072639	0.021702721	0.024941853	0.019593061	0.017191801	0.021946742	0.020941661	0.02048719	0.022617359	0.015567252	0.02010619	0.015929925	0.021429188	0.02762654	0.014005269	0.032278183	0.020432488	0.01572706	0.01880832
AB5-1_Cage1_bin.90_00686	Putative thioredoxin family protein	BT_3322	bth:BT_3322;		Q8A2I3	870	0	0	0	0	0	0	0	0	0	0	0.001238223	0	0	0	0	0	0	0	0	0
AB5-1_Cage1_bin.90_00684	Dihydrodipicolinate reductase	BT_3320	bth:BT_3320;		Q8A2I5	254	0.038098476	0.037127706	0.048568688	0.048537015	0.035586347	0.044885943	0.03203138	0.03260209	0.025582101	0.044013534	0.033929254	0.031953538	0.03471971	0.036488676	0.037633004	0.028617065	0.038473307	0.034791539	0.038562257	0.057646761
AB5-1_Cage1_bin.90_00683	Signal peptidase I (EC 3.4.21.89)	BT_3319	bth:BT_3319;		Q8A2I6	493	0.021809811	0.019128676	0.026111185	0.02250621	0.018334548	0.018098468	0.015402784	0.020996275	0.015576636	0.019274893	0.019665891	0.024694316	0.021242054	0.023812624	0.025448078	0.024573139	0.018406094	0.017925053	0.01876401	0.022000266
	Signal peptidase I (EC 3.4.21.89)	BT_3318	bth:BT_3318;		Q8A2I7	312	0	0	0.003438252	0	0	0	0	0	0	0	0	0	0	0	0	0	0	0	0	0
	WbqC-like protein family protein	BT_3317	bth:BT_3317;		Q8A2I8	209	0.002572305	0	0.005132701	0.005898757	0.00270303	0.002371756	0	0.007429065	0.002826383	0.002674507	0.002577162	0.008321461	0.002637203	0	0	0.00289822	0.003339788	0.002818836	0.005207237	0.002594768
AB5-1_Cage1_bin.90_00679	Thermostable beta-glucosidase B	BT_3314	bth:BT_3314;	PUL56	Q8A2J1	764	0	0	0	0	0	0	0	0	0	0	0	0	0	0	0	0	0.021927195	0.013109063	0.010683697	0.014906332
AB5-1_Cage1_bin.90_00678	DUF5125 domain-containing protein	BT_3313	bth:BT_3313;	PUL56	Q8A2J2	667	0	0	0	0	0	0	0	0	0	0	0	0	0	0	0	0	0.004186001	0.003533054	0.00244748	0.005691373
AB5-1_Cage1_bin.90_00677	Glucosylceramidase	BT_3312	bth:BT_3312;	PUL56	Q8A2J3	496	0	0	0	0	0	0	0	0	0	0	0	0	0	0	0	0	0.015480187	0.009502205	0.008776714	0.02624064
AB5-1_Cage1_bin.90_00676	SusD homolog	BT_3311	bth:BT_3311;	PUL56	Q8A2J4	506	0	0	0	0	0	0	0	0	0.007004513	0.003314063	0.00745136	0.004582834	0	0	0	0	0.026210076	0.010478717	0.007527854	0.018219786
AB5-1_Cage1_bin.90_00675	SusC homolog	BT_3310	bth:BT_3310;	PUL56	Q8A2J5	1001	0.002685374	0.001884203	0	0.002463217	0	0.002476009	0.001083712	0.002068165	0	0.002233654	0.002690444	0.001737448	0.002753124	0	0.00417779	0.003025614	0.016038323	0.015890801	0.009241415	0.016794709
	Transcriptional regulator	BT_3309	bth:BT_3309;	PUL56	Q8A2J6	547	0	0.001149353	0.002941685	0.001126911	0	0.00090621	0.001983174	0	0	0	0.000984693	0.001059833	0.002015267	0.003388711	0.003276548	0.003322091	0.00127608	0.001077032	0.002984404	0.002974259
AB5-1_Cage1_bin.90_00673	Putative zinc protease ymxG	BT_3308	bth:BT_3308;		Q8A2J7	406	0.002648334	0.004645536	0.001321102	0.003036552	0	0.001220928	0.001335956	0	0.002909921	0.002753556	0.002653335	0.002855805	0.004072725	0.003043719	0.002942975	0.004475822	0	0.002902151	0.001340286	0.002671461
AB5-1_Cage1_bin.90_00672	Cytokinin riboside 5'-monophosphate phosphoribohydrolase (EC 3.2.2.n1)	BT_3307	bth:BT_3307;		Q8A2J8	161	0.013356816	0.003904943	0.016657368	0.011486089	0.007017804	0.003078863	0.013475728	0	0.014676123	0.003471875	0.010036526	0.007201596	0.006846899	0.007675465	0.022264246	0.01504914	0.008671003	0.003659234	0.006759705	0.006736728
AB5-1_Cage1_bin.90_00671	Putative sugar isomerase	BT_3306	bth:BT_3306;		Q8A2J9	201	0.0374456	0.021894879	0.037358913	0.039867966	0.019674292	0.027127693	0.026984977	0.018024414	0.029388755	0.04171432	0.037516303	0.034610655	0.046616825	0.030740046	0.026750325	0.030135716	0.017363575	0.026379257	0.018950717	0.037772597
AB5-1_Cage1_bin.90_00670	Fructokinase	BT_3305	bth:BT_3305;		Q8A2K0	308	0.008727465	0.014288541	0.010448713	0.012008184	0	0.001609406	0.001761033	0.001680384	0.005753707	0.012703906	0.012241521	0.011293412	0.010737183	0.012036524	0.015517505	0.013766543	0.006798854	0.01147669	0.003533482	0.008803678
	Possible protein-tyrosine-phosphatase	BT_3304	bth:BT_3304;		Q8A2K1	356	0	0.005297999	0.007533248	0	0	0	0	0	0	0.003140291	0.003025994	0.003256902	0	0.003471207	0	0.001701483	0.001960718	0.001654878	0.003057058	0
	ATP-dependent RNA helicase	BT_3303	bth:BT_3303;		Q8A2K2	647	0.014125813	0.015547347	0.016580131	0.016196509	0.012224213	0.019153668	0.022634849	0.008799289	0.012782064	0.013823107	0.013319986	0.015232433	0.022149243	0.021964642	0.01846751	0.01310694	0.02805009	0.018211336	0.010933588	0.022631031
	Two-component system sensor histidine kinase/response regulator, hybrid (One-component system)	BT_3302	bth:BT_3302;	PUL55	Q8A2K3	1366	0	0	0	0	0	0	0	0	0	0	0	0	0.001613984	0	0.001312058	0	0.001021985	0	0.001195072	0
	Beta-glucosidase	BT_3300	bth:BT_3300;	PUL55	Q8A2K5	825	0	0	0	0	0	0	0	0	0	0	0.001958643	0	0	0	0	0	0	0	0	0
AB5-1_Cage1_bin.90_00660	SusC homolog	BT_3297	bth:BT_3297;	PUL55	Q8A2K8	1026	0	0.001838292	0	0.002403197	0	0	0	0	0	0	0.00419982	0	0.002148832	0.001204435	0.001746854	0.001771134	0.006803272	0	0	0
AB5-1_Cage1_bin.90_00657	Putative alpha-glucosidase	BT_3294	bth:BT_3294;	PUL55	Q8A2L1	650	0.020677378	0.028049506	0.033007215	0.029398497	0.015644305	0.019065267	0.018358088	0.010351164	0.028172512	0.028378573	0.033974928	0.031216149	0.029678675	0.024714997	0.026654299	0.027956672	0.021477406	0.04531821	0.035998031	0.04171589
AB5-1_Cage1_bin.90_00656	Beta-galactosidase (EC 3.2.1.23) (Lactase)	BT_3293	bth:BT_3293;	PUL55	Q8A2L2	1421	0.007566669	0.011945663	0.013965931	0.015616554	0.005565845	0.004883714	0.007634033	0.008377085	0.010808278	0.011014224	0.012129529	0.014279027	0.010084842	0.013479326	0.014714875	0.009377912	0.009333074	0.014510757	0.013019925	0.01259403
AB5-1_Cage1_bin.90_00655	Beta-glucuronidase	BT_3292	bth:BT_3292;	PUL55	Q8A2L3	591	0.000909665	0.002127566	0.000907559	0	0	0	0	0	0.000999516	0.000945807	0	0.002942784	0.002797845	0.001045474	0	0	0	0	0	0
	Dipeptidyl-peptidase (EC 3.4.14.-)	BT_3289	bth:BT_3289;		Q8A2L6	713	0.002262041	0.001763523	0.004513609	0.001729089	0.001584666	0.001390454	0.00228218	0.00362944	0	0.002351915	0	0.00243925	0.001546074	0.003466339	0.001675803	0.001699096	0.000978984	0.001652557	0.001526385	0.003042393
	Putative integral membrane protein	BT_3288	bth:BT_3288;		Q8A2L7	451	0.002384088	0.008364024	0.009514275	0.005467141	0.003757871	0.003297319	0.001202656	0	0.002619574	0.003718217	0.003582884	0.005141716	0.00733271	0.006850055	0.006623325	0.001343077	0.006190827	0.007837739	0.003619665	0.003607361
	Polysaccharide biosynthesis protein	BT_3287	bth:BT_3287;		Q8A2L8	482	0	0	0	0	0	0	0	0	0	0	0	0	0	0	0	0	0.001448165	0	0	0
	Holliday junction ATP-dependent DNA helicase RuvB (EC 3.6.4.12)	ruvB BT_3285	bth:BT_3285;		Q8A2M0	343	0.009404289	0.012830527	0.009382518	0.008985716	0.006588143	0.004335542	0.009488012	0.004526748	0.015499783	0.008148278	0.006281363	0.010141023	0.011248478	0.010808308	0.019159368	0.014127764	0.014245219	0.008587999	0.006345846	0.011067481
	Endoribonuclease YbeY (EC 3.1.-.-)	ybeY BT_3283	bth:BT_3283;		Q8A2M2	137	0.003924174	0.004589021	0.007830179	0.004499417	0.0041236	0.003618226	0.00395911	0	0.004311781	0.004080087	0.003931583	0.008463189	0.004023178	0.009020072	0.013082276	0.008842743	0.01019001	0.008600536	0.003971944	0.007916884
	DUF5117 domain-containing protein	BT_3282	bth:BT_3282;	PUL54	Q8A2M3	849	0	0	0	0	0	0.00116772	0	0.001219218	0	0	0	0.002731347	0	0	0	0	0	0	0	0
	SusC homolog	BT_3279	bth:BT_3279;	PUL54	Q8A2M6	1182	0	0	0	0	0.003345628	0.002096857	0.001376645	0	0	0	0	0.001961856	0	0	0.001516304	0.002562301	0.001771613	0.002492118	0	0.000917608
	RNA polymerase ECF-type sigma factor	BT_3277	bth:BT_3277;	PUL54	Q8A2M8	189	0	0	0.002837922	0	0	0	0	0	0	0	0	0	0	0	0	0	0.00738641	0	0	0
	Peptidase M10A/M12B	BT_3276	bth:BT_3276;	PUL53	Q8A2M9	868	0	0.001448608	0	0.001420323	0.001952534	0.000571079	0.001249765	0.000596265	0	0	0.000620538	0	0	0.000711837	0.001376553	0	0.004020828	0.002714916	0	0
	DUF5117 domain-containing protein	BT_3275	bth:BT_3275;	PUL53	Q8A2N0	860	0.00312565	0	0.001247366	0	0.001970697	0	0.000630695	0.001203624	0.002747507	0	0	0.002022309	0.002563607	0	0	0.001408669	0.007304816	0.000685043	0.00189822	0
	PKD-like family protein	BT_3274	bth:BT_3274;	PUL53	Q8A2N1	534	0	0	0	0	0	0	0	0	0	0	0	0	0	0	0	0	0	0	0	0
	DUF4843 domain-containing protein	BT_3273	bth:BT_3273;	PUL53	Q8A2N2	236	0	0	0	0	0	0	0.002298297	0	0	0	0	0	0	0	0	0	0	0.002496342	0	0
	SusD homolog	BT_3272	bth:BT_3272;	PUL53	Q8A2N3	488	0	0	0	0	0	0	0	0	0	0	0	0	0.001129458	0	0	0	0	0	0	0
AB5-1_Cage1_bin.90_00634	SusC homolog	BT_3271	bth:BT_3271;	PUL53	Q8A2N4	1116	0	0	0.000480616	0.001104696	0.001012425	0.002220864	0.001944079	0.003246333	0	0	0.000965281	0	0.002469424	0	0	0	0.001876386	0	0	0.001457813
	Putative anti-sigma factor	BT_3270	bth:BT_3270;	PUL53	Q8A2N5	402	0	0	0.001334247	0	0	0	0	0	0	0	0	0	0	0	0	0	0	0	0	0
	RNA polymerase ECF-type sigma factor	BT_3269	bth:BT_3269;	PUL53	Q8A2N6	190	0	0.003308925	0	0.003244316	0	0	0	0	0	0	0	0.003051203	0	0.003251973	0	0	0	0	0	0
	tRNA uridine 5-carboxymethylaminomethyl modification enzyme MnmG (Glucose-inhibited division protein A)	mnmG gidA BT_3268	bth:BT_3268;		Q8A2N7	628	0.005992489	0.011012188	0.010249056	0.010797167	0.006297027	0.006314611	0.00777322	0.004944823	0.007525019	0.004450413	0.006861489	0.006461942	0.009654346	0.008854895	0.010464432	0.008680814	0.01889533	0.004690579	0.005198945	0.006044818
AB5-1_Cage1_bin.90_00629	Adenine phosphoribosyltransferase (APRT) (EC 2.4.2.7)	apt BT_3267	bth:BT_3267;		Q8A2N8	176	0.012218451	0.007144271	0.009142624	0.003502387	0.006419696	0.00844938	0.012327228	0.008822014	0.003356329	0.01905586	0.015301901	0.009881735	0.006263357	0.014042612	0.010183363	0.010324907	0.003965998	0.010042103	0.006183594	0.003081287
	UvrABC system protein C (Protein UvrC) (Excinuclease ABC subunit C)	uvrC BT_3266	bth:BT_3266;		Q8A2N9	609	0.002648334	0.00825873	0.007045875	0.00506092	0.002782922	0.003255809	0.003562549	0	0.004849868	0.005507112	0.005306669	0.00380774	0.006335349	0.007102011	0.003923967	0.002983881	0.014900171	0.004836919	0.008041719	0.008014383
	D-aminoacyl-tRNA deacylase (DTD) (EC 3.1.1.96) (Gly-tRNA(Ala) deacylase)	dtd BT_3265	bth:BT_3265;		Q8A2P0	150	0.010752237	0.008382611	0.007151563	0.004109467	0.011298665	0.009913939	0.007231974	0	0.003938093	0	0.010772538	0.007729713	0.007349005	0.004119166	0.003982826	0.004038186	0.004653438	0.003927578	0.007255417	0.010846131
	Putative pyrophosphatase	BT_3264	bth:BT_3264;		Q8A2P1	112	0.009600211	0.016840067	0.009577987	0.011007502	0.005044047	0.008851731	0.009685679	0	0.005274232	0.014972461	0.014427507	0.005176147	0.004921209	0.00551674	0.010668285	0.005408285	0.006232283	0.010520299	0.004858538	0
AB5-1_Cage1_bin.90_00625	deoxyribose-phosphate aldolase (EC 4.1.2.4) (2-deoxy-D-ribose 5-phosphate aldolase)	BT_3263	bth:BT_3263;		Q8A2P2	300	0.132610918	0.117356554	0.118000795	0.110955617	0.220323969	0.226368268	0.200687276	0.203572885	0.143740399	0.141606211	0.116702498	0.106283554	0.121258588	0.119455817	0.103553482	0.125183763	0.097722199	0.10997219	0.132411364	0.119307445
AB5-1_Cage1_bin.90_00623	Octaprenyl-diphosphate synthase	BT_3261	bth:BT_3261;		Q8A2P4	324	0.01161507	0.011642515	0.011588181	0.015220249	0.006974485	0.007649644	0.011718476	0.003194804	0.010939148	0.013801775	0.011637001	0.012524998	0.01190811	0.007628085	0.009219505	0.011217183	0.025852434	0.012728263	0.010076968	0.005021357
AB5-1_Cage1_bin.90_00622	DNA polymerase I (EC 2.7.7.7)	polA BT_3260	bth:BT_3260;		Q8A2P5	949	0.01133007	0.014574613	0.011303841	0.015589128	0.007738812	0.008879713	0.008573204	0.007089838	0.011204269	0.012369241	0.014756902	0.010995904	0.015681492	0.01367268	0.013849659	0.012127323	0.019859246	0.012415948	0.011467993	0.012571912
	DUF3836 domain-containing protein	BT_3259	bth:BT_3259;		Q8A2P6	131	0	0	0	0	0	0	0	0	0.009018534	0	0	0	0	0	0	0	0	0	0	0
	serine O-acetyltransferase (EC 2.3.1.30)	BT_3256	bth:BT_3256;		Q8A2P9	300	0.023296513	0.02305218	0.026818363	0.016437869	0.018831108	0.016523231	0.010847961	0.012076358	0.013783326	0.027948594	0.025135923	0.025121567	0.02755877	0.016476664	0.017922718	0.010095465	0.016287033	0.02160168	0.01269698	0.010846131
AB5-1_Cage1_bin.90_00617	Putative N6-adenine-specific DNA methylase	BT_3255	bth:BT_3255;		Q8A2Q0	489	0.019789393	0.028284884	0.028518504	0.023950883	0.023105655	0.03142455	0.031057557	0.032810437	0.01812006	0.022861836	0.030841623	0.018968621	0.028178701	0.027798054	0.026877968	0.026012854	0.027121265	0.024095572	0.021143087	0.024398251
AB5-1_Cage1_bin.90_00616	Dipeptidyl peptidase IV	BT_3254	bth:BT_3254;		Q8A2Q1	732	0.03084658	0.022330726	0.022715007	0.030315742	0.029327136	0.029118809	0.028157275	0.025453681	0.022595616	0.022908684	0.021339044	0.022175406	0.022589156	0.025322742	0.031829964	0.028962399	0.014303601	0.026559443	0.01784119	0.012594551
AB5-1_Cage1_bin.90_00615	Phosphoribosylamine--glycine ligase (EC 6.3.4.13) (GARS) (Glycinamide ribonucleotide synthetase) (Phosphoribosylglycinamide synthetase)	purD BT_3253	bth:BT_3253;		Q8A2Q2	424	0.063397622	0.078586978	0.065780889	0.072691049	0.086605334	0.0678076	0.083150643	0.135492826	0.05851412	0.059324846	0.053354553	0.065629639	0.066297041	0.067033599	0.081723086	0.071430175	0.057619221	0.059747357	0.055185661	0.048602947
	Putative zinc ABC transporter, zinc-binding protein	BT_3249	bth:BT_3249;		Q8A2Q6	308	0.015709437	0.028577083	0.015673069	0.018012275	0.018341989	0.017703462	0.024654456	0.006721535	0.01534322	0.01451875	0.012241521	0.016940118	0.010737183	0.018054787	0.019396881	0.015733192	0.011331424	0.022953379	0.010600447	0.001760736
AB5-1_Cage1_bin.90_00610	Putative metal ABC transporter, ATP-binding protein	BT_3248	bth:BT_3248;		Q8A2Q7	273	0.001969274	0.00921166	0.00392943	0.006773847	0.004138705	0.00181574	0.001986806	0	0	0.002047516	0.005918977	0	0.006056873	0	0.002188366	0.004437567	0	0.00431602	0.001993246	0.001986471
AB5-1_Cage1_bin.90_00609	DUF2723 domain-containing protein	BT_3247	bth:BT_3247;		Q8A2Q8	1124	0.006696233	0.009508745	0.010498291	0.010419913	0.01507829	0.01764046	0.012064013	0.006446454	0.008934286	0.008951507	0.010063314	0.011346999	0.008336283	0.012093637	0.012756383	0.010778076	0.011178187	0.008910431	0.008230122	0.010614541
	Polysaccharide deacetylase	BT_3246	bth:BT_3246;		Q8A2Q9	204	0.018447465	0.009245527	0.018404759	0.015108336	0.005538561	0.004859774	0.005317628	0	0.014478284	0.008220175	0.010561312	0.014209031	0.013509201	0.009086396	0.011714195	0.011877017	0.010264937	0.008663775	0.005334866	0.013291828
	BACON domain-containing protein	BT_3244	bth:BT_3244;	PUL52	Q8A2R1	354	0.025817517	0.035519538	0.025757749	0.034825994	0.020746136	0.012602464	0.016854176	0.03508869	0.035042354	0.018948199	0.010650815	0.019651813	0.024911882	0.024435731	0.016876382	0.030799723	0.015774366	0.019970737	0.010760153	0.012255516
AB5-1_Cage1_bin.90_00605	DUF4987 domain-containing protein	BT_3243	bth:BT_3243;	PUL52	Q8A2R2	443	0.037620692	0.055347939	0.049641213	0.065398972	0.035706842	0.036925505	0.025711871	0.077107991	0.032002563	0.023973963	0.02310138	0.032716054	0.027372142	0.032079285	0.024274562	0.035550621	0.029937468	0.034576874	0.020881844	0.024483367
	Substrate import-associated zinc metallohydrolase lipoprotein	BT_3242	bth:BT_3242;	PUL52	Q8A2R3	304	0.045979959	0.051701959	0.047637881	0.058803233	0.013008332	0.022828148	0.016057837	0.078314725	0.029147071	0.031258296	0.017717991	0.041954035	0.034448462	0.036584699	0.021617313	0.041843045	0.034441565	0.038758995	0.019689866	0.032110257
AB5-1_Cage1_bin.90_00603	SusD homolog	BT_3241	bth:BT_3241;	PUL52	Q8A2R4	517	0.059272484	0.072962765	0.06224765	0.088230342	0.053542997	0.064239255	0.053505416	0.135145753	0.050273529	0.044328525	0.036464104	0.041489272	0.057569577	0.051389983	0.036977884	0.055066171	0.056705338	0.054697414	0.032628327	0.043006904
AB5-1_Cage1_bin.90_00602	SusC homolog	BT_3240	bth:BT_3240;	PUL52	Q8A2R5	1058	0.102136085	0.118251861	0.107476236	0.13109123	0.07422091	0.077774756	0.062544954	0.096369529	0.080957964	0.083475952	0.068728387	0.084931866	0.095335631	0.078256369	0.071148786	0.088740853	0.079170024	0.082412322	0.059661748	0.065097291
AB5-1_Cage1_bin.90_00601	SusC homolog	BT_3239	bth:BT_3239;	PUL52	Q8A2R6	1059	0.088332822	0.093799755	0.159036182	0.099535256	0.062948181	0.062722747	0.085533969	0.080639377	0.068052034	0.053838652	0.102232304	0.059122451	0.073906427	0.056594775	0.104929983	0.059486025	0.058662321	0.072877159	0.110475545	0.052745587
AB5-1_Cage1_bin.90_00600	SusD homolog	BT_3238	bth:BT_3238;	PUL52	Q8A2R7	519	0.085976458	0.083583838	0.152952511	0.083139512	0.053336666	0.059216204	0.088832049	0.08276942	0.068290632	0.066775061	0.102743862	0.048031454	0.075401644	0.05357297	0.082879621	0.047851336	0.059176669	0.055621772	0.107992481	0.060604588
AB5-1_Cage1_bin.90_00599	Substrate import-associated zinc metallohydrolase lipoprotein	BT_3237	bth:BT_3237;	PUL52	Q8A2R8	292	0.079168865	0.08181658	0.137765561	0.080219053	0.052236979	0.047532583	0.109594125	0.072670841	0.074850743	0.057428618	0.073784509	0.057575773	0.071728305	0.05924828	0.09411473	0.056009085	0.076494872	0.07868607	0.124857779	0.052002
AB5-1_Cage1_bin.90_00598	DUF4987 domain-containing protein	BT_3236	bth:BT_3236;	PUL52	Q8A2R9	418	0.051446108	0.06016228	0.098804494	0.063411636	0.033787874	0.037948091	0.058392134	0.032192614	0.045222122	0.038780346	0.063140476	0.026351294	0.040876644	0.033997902	0.072891437	0.027533086	0.031727987	0.040873123	0.0559778	0.028542451
AB5-1_Cage1_bin.90_00597	BACON domain-containing protein	BT_3235	bth:BT_3235;	PUL52	Q8A2S0	344	0.025005201	0.03106927	0.051453835	0.028670702	0.019706974	0.023055671	0.040995201	0.012036237	0.030909452	0.024373774	0.032881294	0.016852572	0.025636065	0.023349924	0.026050462	0.019369206	0.030436731	0.022263888	0.04745549	0.020494144
	Exported protein	BT_3234	bth:BT_3234;		Q8A2S1	396	0	0	0	0.001556616	0	0	0	0	0	0	0	0	0	0	0	0	0	0	0.002748264	0
AB5-1_Cage1_bin.90_00595	Galactose mutarotase-like protein	BT_3233	bth:BT_3233;		Q8A2S2	414	0.007791476	0.015185889	0.010364585	0.017867249	0.006822865	0.008381349	0.009170981	0.006250703	0.052793278	0.035104514	0.050740217	0.058813034	0.015976099	0.011939612	0.018759689	0.016094219	0.005058085	0.008538213	0.00920071	0.011789273
AB5-1_Cage1_bin.90_00594	Gluconate 5-dehydrogenase	BT_3232	bth:BT_3232;		Q8A2S3	267	0.098662845	0.101250638	0.096425573	0.101582337	0.110024454	0.092827142	0.101572667	0.114366789	0.500005083	0.460576084	0.504332317	0.503734107	0.16308186	0.138848296	0.145440284	0.179222857	0.104571642	0.105912221	0.114130158	0.113742202
AB5-1_Cage1_bin.90_00593	4-deoxy-L-threo-5-hexosulose-uronate ketol-isomerase 1 (EC 5.3.1.17) (5-keto-4-deoxyuronate isomerase 1) (DKI isomerase 1)	kduI1 BT_3231	bth:BT_3231;		Q8A2S4	280	0.01728038	0.022453422	0.026818363	0.024216504	0.008070475	0.010622077	0.009685679	0.003696844	0.082278017	0.055897188	0.071175699	0.082818354	0.019684836	0.022066961	0.023470226	0.023796453	0.012464566	0.027352777	0.013603907	0.015494473
AB5-1_Cage1_bin.90_00591	Tyrosine--tRNA ligase (EC 6.1.1.1) (Tyrosyl-tRNA synthetase) (TyrRS)	tyrS BT_3230	bth:BT_3230;		Q8A2S5	430	0.085017685	0.089187082	0.109768182	0.087445641	0.084083089	0.084153201	0.090820137	0.060181184	0.074182685	0.088395554	0.100209659	0.083588757	0.089726228	0.091962778	0.113927355	0.092972187	0.133109972	0.100016236	0.074663305	0.073148328
	TatD-related DNase	BT_3229	bth:BT_3229;		Q8A2S6	229	0	0	0	0	0	0	0	0	0	0	0	0	0.002406879	0	0.002608838	0	0	0	0	0
	Putative ribonuclease P protein component	BT_3227	bth:BT_3227;		Q8A2S8	109	0	0.011535703	0.0049208	0.016965691	0	0	0	0	0	0	0	0	0	0.011337154	0.010961907	0	0.006403814	0.005404924	0	0
	Cytokinin riboside 5'-monophosphate phosphoribohydrolase (EC 3.2.2.n1)	BT_3224	bth:BT_3224;		Q8A2T1	195	0.005513967	0.009672243	0.005501203	0.009483386	0.011588374	0.015252213	0.016689171	0.002654145	0.009087907	0.005733045	0.002762189	0.002972967	0.002826541	0.006337179	0.003063712	0.009318891	0.007159135	0.012084856	0.01116218	0.008343178
AB5-1_Cage1_bin.90_00584	OMP_b-brl domain-containing protein	BT_3223	bth:BT_3223;		Q8A2T2	193	0	0	0	0.003193886	0	0.002568378	0	0	0	0	0	0	0	0.003201424	0	0.003138486	0.003616662	0	0	0
	TPR-repeat-containing protein	BT_3220	bth:BT_3220;		Q8A2T5	578	0	0	0	0	0	0	0	0	0	0.003868318	0	0	0	0	0	0	0	0	0	0
AB5-1_Cage1_bin.90_00580	S-adenosylmethionine synthase (AdoMet synthase) (EC 2.5.1.6) (MAT) (Methionine adenosyltransferase)	metK BT_3219	bth:BT_3219;		Q8A2T6	430	0.045009363	0.043862499	0.051141994	0.057341404	0.049924334	0.06455588	0.056762586	0.021665226	0.050828876	0.054597254	0.058873174	0.062017465	0.064090163	0.067535165	0.068078542	0.070433475	0.069801571	0.14659914	0.158184968	0.160169614
	Nucleic acid-binding protein	BT_3215	bth:BT_3215;		Q8A2U0	111	0.00484335	0.005663926	0.009664275	0.011106668	0	0.008931476	0.004886469	0	0	0.005035783	0.004852495	0.010445558	0.004965544	0.005566441	0.010764395	0.010914016	0	0.010615076	0	0.004885645
AB5-1_Cage1_bin.90_00575	S-adenosylmethionine:tRNA ribosyltransferase-isomerase (EC 2.4.99.17) (Queuosine biosynthesis protein QueA)	queA BT_3214	bth:BT_3214;		Q8A2U1	352	0.059564947	0.057154166	0.07618853	0.061291771	0.065801885	0.064778577	0.058554334	0.014703357	0.048666776	0.073047462	0.070388745	0.065878236	0.065765246	0.056170447	0.076375219	0.068832714	0.07138797	0.066947356	0.049468754	0.075491539
	tRNA pseudouridine synthase B (EC 5.4.99.25) (tRNA pseudouridine(55) synthase) (Psi55 synthase) (tRNA pseudouridylate synthase) (tRNA-uridine isomerase)	truB BT_3213	bth:BT_3213;		Q8A2U2	240	0.004480099	0.01309783	0.006704591	0.010273668	0.01647722	0.008261616	0.011299959	0	0.009845233	0.004658099	0.004488558	0.007246606	0.011482821	0.010297915	0.019914131	0.005047732	0.014541994	0.007364209	0.006801954	0.011298054
	Undecaprenyl-diphosphatase (EC 3.6.1.27) (Bacitracin resistance protein) (Undecaprenyl pyrophosphate phosphatase)	uppP bacA upk BT_3212	bth:BT_3212;		Q8A2U3	264	0.004072817	0.004762847	0.004063388	0.004669849	0.004279797	0.00751056	0.006163614	0.001960448	0.004475106	0.004234635	0.004080507	0.004391882	0.004175571	0.004680871	0.004525939	0.004588848	0.005287998	0.004463157	0.004122396	0.004108383
	Cell division protein FtsX	BT_3210	bth:BT_3210;		Q8A2U5	293	0.001834853	0	0	0.002103823	0	0	0.001851188	0	0.004032177	0	0	0.001978595	0	0.002108788	0.004077979	0.002067331	0.002382306	0.002010706	0	0
	SAM dependent methyltransferase-like protein	BT_3209	bth:BT_3209;		Q8A2U6	279	0.003853848	0.00676017	0.00576739	0.004418782	0	0	0	0	0.002117254	0.00601045	0.005791687	0.008311519	0.007902156	0.008858422	0.010706522	0.004342135	0.010007394	0.008446405	0	0.003887502
	Lipoprotein	BT_3206	bth:BT_3206;		Q8A2U9	348	0	0	0	0	0	0	0	0	0	0	0	0.001665886	0	0	0	0	0	0	0	0
	Lipoprotein	BT_3203	bth:BT_3203;		Q8A2V2	190	0	0	0	0	0	0	0	0	0	0	0.002834878	0	0	0	0	0	0	0	0	0
	Putative N-acetylmuramoyl-L-alanine amidase	BT_3200	bth:BT_3200;		Q8A2V5	171	0	0	0	0	0	0	0	0	0	0	0	0	0	0	0	0	0	0	0	0
	Putative transcriptional regulator	BT_3196	bth:BT_3196;		Q8A2V9	236	0	0.005327931	0	0.010447798	0	0	0	0	0.007509076	0	0	0	0.009341956	0.010472456	0.007594372	0	0	0.009985368	0	0
AB5-1_Cage1_bin.90_00555	tRNA-2-methylthio-N(6)-dimethylallyladenosine synthase (EC 2.8.4.3) ((Dimethylallyl)adenosine tRNA methylthiotransferase MiaB) (tRNA-i(6)A37 methylthiotransferase)	miaB BT_3195	bth:BT_3195;		Q8A2W0	455	0.016541902	0.020726236	0.016503608	0.02303108	0.01614095	0.010894438	0.015497087	0.012512396	0.018175814	0.017199135	0.020124522	0.019111928	0.018170618	0.024443403	0.024947373	0.022631591	0.030682009	0.023306508	0.025114906	0.026221416
AB5-1_Cage1_bin.90_00553	Putative coenzyme A transferase	BT_3193	bth:BT_3193;		Q8A2W2	499	0.062487948	0.052916282	0.070942362	0.058059608	0.090570462	0.112252012	0.107610032	0.120314126	0.067476345	0.06497068	0.06908241	0.063897928	0.065169035	0.065625993	0.067045572	0.069191362	0.053155505	0.077921892	0.103596889	0.09237687
	Putative RNA polymerase ECF-type sigma factor	BT_3190	bth:BT_3190;		Q8A2W5	196	0.002742918	0.003207632	0	0.003145	0	0	0	0	0	0	0	0	0	0	0	0	0	0	0	0
	Exported protein	BT_3189	bth:BT_3189;		Q8A2W6	430	0.00250052	0.005848333	0.004989463	0.00573414	0	0	0.001261391	0	0.002747507	0	0.002505241	0.005392823	0	0.002873837	0.004168074	0.001408669	0	0	0	0
	Secreted protein	BT_3188	bth:BT_3188;		Q8A2W7	393	0	0	0	0.001568499	0	0	0	0.001316942	0	0	0	0	0	0	0	0	0	0	0	0
	Penicillin-binding protein, D-alanyl-D-alanine carboxypeptidase	BT_3187	bth:BT_3187;		Q8A2W8	468	0.002297486	0	0.001146084	0.002634274	0	0.004236726	0.00115897	0	0.001262209	0.001194384	0	0.001238736	0	0.001320246	0.001276547	0	0	0.001258839	0	0
AB5-1_Cage1_bin.90_00546	Dihydrolipoyl dehydrogenase (EC 1.8.1.4)	BT_3186	bth:BT_3186;		Q8A2W9	447	0.019243376	0.022503654	0.017998901	0.017927206	0.010110662	0.012198359	0.01577444	0.009262786	0.019822616	0.015005957	0.016869747	0.019453976	0.018495819	0.016587246	0.020047783	0.016261151	0.018738677	0.010543834	0.017042926	0.013345352
	PH domain-containing protein	BT_3185	bth:BT_3185;		Q8A2X0	131	0	0.023996024	0.016377626	0	0	0	0	0	0	0.012800883	0.008223312	0	0.016829783	0.014149807	0.009120976	0.004623877	0.010656728	0	0	0
AB5-1_Cage1_bin.90_00544	L-aspartate oxidase (EC 1.4.3.16)	BT_3184	bth:BT_3184;		Q8A2X1	523	0.019530831	0.018031429	0.023587852	0.0200366	0.014042318	0.020851496	0.025927249	0.012864735	0.014683139	0.016031698	0.020597588	0.017735479	0.01580809	0.014176862	0.01713453	0.011581795	0.009342466	0.012391021	0.014566325	0.01036915
	DUF4884 domain-containing protein	BT_3183	bth:BT_3183;		Q8A2X2	90	0.017920394	0.020956527	0.023838545	0.020547336	0	0.011015487	0.018079935	0.034503879	0.013126977	0.012421597	0.01795423	0.019324283	0.018372513	0.020595831	0.013276087	0.020190929	0.01551146	0.013091927	0	0.006025629
AB5-1_Cage1_bin.90_00542	Rubrerythrin	BT_3182	bth:BT_3182;		Q8A2X3	192	0.579612755	0.448600666	0.460940607	0.446262463	0.411930498	0.382099722	0.420923481	0.541818722	0.572254158	0.471632527	0.437634368	0.404602166	0.399028023	0.39260802	0.370278377	0.381734761	0.359914349	0.340594673	0.572497762	0.341766119
	Putative sulfate transporter, permease	BT_3181	bth:BT_3181;		Q8A2X4	559	0.000961739	0.002249359	0.002878536	0.003308158	0	0	0	0	0.002113467	0	0	0	0.000986003	0.003315966	0.002137474	0.001083592	0.004994746	0	0	0
	Beta-galactosidase (EC 3.2.1.23) (Lactase)	BT_3179	bth:BT_3179;	PUL51	Q8A2X6	1024	0	0	0	0	0	0	0	0.001010856	0	0.001637613	0.00368202	0.001698423	0.001076514	0	0.001750265	0	0	0	0.000531403	0
	Mucin-desulfating sulfatase	BT_3177	bth:BT_3177;	PUL51	Q8A2X8	522	0	0	0	0	0	0	0	0	0	0.004283309	0	0	0	0	0	0	0	0	0	0
	SusC homolog	BT_3174	bth:BT_3174;	PUL51	Q8A2Y1	1100	0	0.001143083	0.000975213	0.001681146	0	0	0	0	0	0	0.000979322	0.001581078	0	0	0	0	0	0	0	0.000986012
	Glycoside hydrolase family 95	BT_3173	bth:BT_3173;	PUL51	Q8A2Y2	815	0	0.001542812	0	0.002269031	0	0	0	0	0.00289921	0	0.001982676	0	0	0.001516257	0	0	0	0	0	0
	Two-component system sensor histidine kinase/response regulator, hybrid (One-component system)	BT_3172	bth:BT_3172;	PUL51	Q8A2Y3	1310	0.001231172	0.000959841	0	0.001882199	0	0	0	0	0.00135278	0	0	0	0.001682978	0	0	0	0	0	0	0
AB5-1_Cage1_bin.90_00527	Alpha-xylosidase	BT_3169	bth:BT_3169;		Q8A2Y6	1294	0.004154651	0.015061492	0.011606092	0.012385566	0	0	0	0	0.031498658	0.034557767	0.033716213	0.03270493	0.005537311	0.006207399	0.008772067	0.00374484	0	0.005008118	0.004625749	0.00125728
	Putative Fe-S oxidoreductase	BT_3168	bth:BT_3168;		Q8A2Y7	257	0.002091875	0.009785149	0.002087032	0.004797044	0	0	0.002110498	0.002013845	0	0	0	0	0	0	0	0.002356918	0	0	0.00211734	0
	tRNA/rRNA methyltransferase	BT_3165	bth:BT_3165;		Q8A2Z0	175	0.015360338	0.017962738	0.02145469	0.021134403	0.01291276	0.01416277	0.009298252	0.008872426	0.006751017	0.01916475	0.009233604	0.019876405	0.009448721	0.021184283	0.017069255	0.010383907	0.011965984	0.006732991	0.009328394	0.003098895
AB5-1_Cage1_bin.90_00519	Quinolinate synthase (EC 2.5.1.72)	nadA BT_3164	bth:BT_3164;		Q8A2Z1	312	0.025846723	0.030225761	0.025786887	0.025684171	0.03621367	0.036541761	0.046938292	0.026541445	0.034079652	0.028665225	0.027621893	0.026013457	0.026498817	0.029705525	0.028722305	0.027180097	0.031321218	0.033988658	0.038369995	0.029548755
	Alpha-glucosidase, putative	BT_3163	bth:BT_3163;		Q8A2Z2	674	0	0	0	0	0	0	0	0	0	0	0	0	0	0	0	0	0	0	0	0
	Glycerophosphoryl diester phosphodiesterase	BT_3162	bth:BT_3162;		Q8A2Z3	301	0	0	0	0	0	0	0	0	0	0.005571148	0	0	0	0	0	0	0	0	0	0
	Alpha-1,3-galactosidase A (EC 3.2.1.n1) (BtGal110A) (Exo-alpha-galactosidase A) (EC 3.2.1.22)	glaA BT_3160	bth:BT_3160;		Q8A2Z5	568	0	0	0	0	0	0.000872706	0	0	0	0	0	0	0	0	0	0	0	0	0	0
	SusC homolog	BT_3156	bth:BT_3156;	PUL50	Q8A2Z9	1056	0	0	0	0	0	0	0	0	0	0	0	0	0	0.001755326	0.001697227	0.001720818	0	0	0	0
	Putative DNA-binding protein	BT_3153	bth:BT_3153;		Q8A302	114	0.009431786	0.011029751	0.009409952	0.005407194	0	0	0.004757878	0	0	0	0	0.010170675	0	0.010839911	0.026202804	0	0	0	0	0
	ATP-dependent DNA helicase	BT_3152	bth:BT_3152;		Q8A303	511	0.007364546	0.015994219	0.013645351	0.012063016	0.005527723	0.009700527	0.006368666	0.002025668	0.009247968	0.009844906	0.008432515	0.012479478	0.010786211	0.013300634	0.012860398	0.015409907	0.012293819	0.012682004	0.005324426	0.010612653
	DUF6562 domain-containing protein	BT_3148	bth:BT_3148;		Q8A307	430	0.00375078	0.00438625	0.006236829	0.004300605	0.003941395	0.002305567	0.003784172	0	0.001373753	0.007799608	0.007515724	0.004044617	0.005127213	0.002873837	0.005557432	0.004226008	0.003246585	0.004110256	0.003796439	0.003783534
	Fimbrillin family protein	BT_3147	bth:BT_3147;		Q8A308	388	0.059580693	0.059952952	0.053913203	0.057193617	0.04513642	0.075376596	0.067100789	0.092039986	0.076122934	0.060507266	0.049975693	0.044824367	0.09375664	0.066883367	0.070828611	0.049956939	0.070161373	0.062254139	0.110794708	0.08386184
	TenA family transcriptional activator-like protein	BT_3146	bth:BT_3146;		Q8A309	246	0.074304074	0.094559941	0.111198089	0.085196273	0.078080206	0.074556043	0.085989934	0.035766216	0.072038289	0.081800764	0.094150233	0.103691272	0.064975962	0.087909033	0.097142103	0.100954647	0.059586707	0.064661349	0.048664384	0.057316954
	DUF4442 domain-containing protein	BT_3145	bth:BT_3145;		Q8A310	142	0.140081956	0.05755666	0.086876386	0.065114799	0.067632854	0.101233881	0.156607885	0.058316415	0.054079448	0.11415623	0.121380713	0.114312657	0.065985787	0.060917245	0.088351427	0.072516719	0.009831207	0.041488502	0.045985038	0.034371543
	DUF3408 domain-containing protein	BT_3141	bth:BT_3141;		Q8A314	160	0	0	0	0	0	0.003098106	0.006779976	0.003234739	0	0	0	0	0	0	0	0	0	0	0	0.003389416
	Sialic acid-specific 9-O-acetylesterase	BT_3132	bth:BT_3132;		Q8A323	648	0	0	0	0	0	0	0	0	0	0.001725222	0	0	0	0	0	0	0	0	0	0
	Alpha-galactosidase (EC 3.2.1.22)	BT_3131	bth:BT_3131;		Q8A324	718	0	0	0	0.001717048	0	0	0	0	0	0	0	0	0	0	0	0	0	0.002461574	0	0
AB5-1_Cage1_bin.90_00503	Putative flagellar motor protein MotB	BT_3129	bth:BT_3129;		Q8A326	280	0.040320887	0.044906845	0.04980553	0.052836008	0.024211425	0.028325539	0.029057038	0.022181065	0.044303548	0.043919219	0.044244354	0.045550095	0.037401188	0.035307138	0.049074109	0.058409475	0.034900785	0.037873076	0.025264399	0.04648342
AB5-1_Cage1_bin.90_00502	dITP/XTP pyrophosphatase (EC 3.6.1.66) (Non-canonical purine NTP pyrophosphatase) (Non-standard purine NTP pyrophosphatase) (Nucleoside-triphosphate diphosphatase) (Nucleoside-triphosphate pyrophosphatase) (NTPase)	BT_3128	bth:BT_3128;		Q8A327	193	0	0	0	0.003193886	0.002927115	0	0.002810353	0.010726594	0	0	0.002790813	0.006007549	0	0	0.003095461	0	0	0.006105044	0	0
	Putative transmembrane protein	BT_3127	bth:BT_3127;		Q8A328	305	0	0.002061298	0.003517162	0	0	0	0.001778354	0	0.001936767	0	0	0.001900749	0.001807132	0.002025819	0.001958767	0.001985993	0.002288576	0	0.001784119	0
AB5-1_Cage1_bin.90_00500	Leucine--tRNA ligase (EC 6.1.1.4) (Leucyl-tRNA synthetase) (LeuRS)	leuS BT_3126	bth:BT_3126;		Q8A329	944	0.043282308	0.035297541	0.039772995	0.037220281	0.049671038	0.046209036	0.050562529	0.032347386	0.031287816	0.03375148	0.041652293	0.032548315	0.035616207	0.024872084	0.03797186	0.035291349	0.036971171	0.038069217	0.043809193	0.04251132
	DNA mismatch repair protein MutS	mutS BT_3121	bth:BT_3121;		Q8A334	862	0.009978874	0.011669528	0.008711301	0.010726568	0.00917525	0.00517549	0.006921553	0.007204986	0.013020378	0.006484593	0.005623715	0.008743005	0.012788292	0.012185468	0.009009874	0.009837808	0.017005023	0.008201439	0.008837805	0.010066015
	Phosphatidylglycerol--prolipoprotein diacylglyceryl transferase (EC 2.5.1.145)	lgt BT_3118	bth:BT_3118;		Q8A337	281	0	0	0.00190878	0.004387332	0	0	0	0	0	0	0	0	0	0	0	0	0	0	0	0
AB5-1_Cage1_bin.90_00491	2-dehydropantoate 2-reductase (EC 1.1.1.169) (Ketopantoate reductase)	BT_3117	bth:BT_3117;		Q8A338	303	0.017742965	0.026973748	0.024782645	0.022378287	0.014915729	0.014723671	0.017900925	0.032454143	0.025344164	0.0221375	0.030219992	0.02869943	0.018190607	0.030587867	0.019716962	0.017991917	0.013822093	0.015554765	0.017958953	0.017897907
AB5-1_Cage1_bin.90_00490	Ribosome-binding ATPase YchF	ychF BT_3116	bth:BT_3116;		Q8A339	367	0.048341118	0.039400556	0.05115219	0.045349707	0.069269745	0.086443062	0.076852039	0.10012706	0.048287245	0.053307945	0.058705931	0.052128174	0.055568092	0.037038823	0.056975035	0.042912602	0.041842903	0.049763593	0.056343158	0.045807912
AB5-1_Cage1_bin.90_00489	Putative proline dehydrogenase/delta-1-pyrroline-5-carboxylate dehydraogenase	BT_3115	bth:BT_3115;		Q8A340	1106	0.009235646	0.014779468	0.012608995	0.016720256	0	0	0	0	0.01869348	0.022237579	0.019480178	0.019918338	0.006976904	0.007821201	0.012423825	0.012048837	0.000631117	0	0.002952023	0
	Beta-galactosidase	BT_3114	bth:BT_3114;		Q8A341	1133	0	0	0.001420213	0	0	0	0	0	0	0	0	0	0	0	0	0	0	0	0	0
	Putative lipoprotein	BT_3112	bth:BT_3112;		Q8A343	468	0	0.002686734	0	0.002634274	0	0	0	0	0	0	0	0	0	0	0	0	0	0	0	0
	TPR_REGION domain-containing protein	BT_3111	bth:BT_3111;		Q8A344	793	0.000677947	0.002378421	0	0.001554653	0.0014248	0.001250181	0.002051947	0.002610634	0	0	0	0.001462115	0	0.000779161	0.001506744	0	0	0	0	0
	Arylsulfatase A	BT_3109	bth:BT_3109;	PUL49	Q8A346	508	0	0	0	0	0	0	0	0	0	0	0	0	0	0	0	0	0	0.002319436	0	0
	Arylsulfatase (Aryl-sulfate sulphohydrolase)	BT_3106	bth:BT_3106;	PUL49	Q8A349	550	0	0	0	0	0	0	0	0	0	0	0	0	0	0	0	0	0	0.002142315	0	0
	SusC homolog	BT_3103	bth:BT_3103;	PUL49	Q8A352	1061	0	0.001185101	0	0.001742941	0	0	0	0	0.004454017	0	0	0	0.002597434	0.001164703	0.001689229	0.003425417	0.002631539	0	0.003077227	0.002555639
	Two-component system sensor histidine kinase/response regulator, hybrid (One-component system)	BT_3097	bth:BT_3097;	PUL49	Q8A358	1343	0	0	0.00279566	0.00183595	0	0	0	0	0	0.002081057	0.000401062	0.000863334	0.000820812	0.001380212	0.001334529	0.000902052	0	0	0	0
	Putative sulfatase	BT_3095	bth:BT_3095;	PUL49	Q8A360	516	0	0	0	0	0	0	0	0	0	0	0	0	0	0	0	0	0	0.002283476	0	0
	Putative regulatory protein	BT_3091	bth:BT_3091;	PUL48	Q8A364	550	0.002932428	0.00342925	0.004876066	0.003362291	0.002054303	0.002703801	0.003944713	0.006587104	0.002148051	0.002032625	0.002937965	0.004216207	0.005010685	0.005617045	0.003258676	0	0.002538239	0.004284631	0.00197875	0
AB5-1_Cage1_bin.90_01513	SusC homolog	BT_3090	bth:BT_3090;	PUL48	Q8A365	999	0	0.003146626	0	0.001234074	0	0	0	0	0	0	0.003774163	0.004062161	0.004413817	0.004947947	0.003588132	0.003031671	0.003493572	0	0.001634103	0.001628548
AB5-1_Cage1_bin.90_01514	SusD homolog	BT_3089	bth:BT_3089;	PUL48	Q8A366	496	0.004335579	0	0	0	0	0.002998167	0	0	0	0.002253919	0	0	0.006667444	0.007474293	0.004817935	0.003663677	0	0	0.001097089	0.00218672
AB5-1_Cage1_bin.90_01515	SusE domain-containing protein	BT_3088	bth:BT_3088;	PUL48	Q8A367	504	0	0	0	0	0	0	0	0	0	0	0	0	0.002187204	0.001225942	0.00474146	0	0	0	0	0
AB5-1_Cage1_bin.90_01516	Cycloisomaltooligosaccharide glucanotransferase	BT_3087	bth:BT_3087;	PUL48	Q8A368	592	0	0	0	0	0	0	0	0	0	0	0	0	0.001862079	0.002087415	0.002018324	0	0	0	0	0
	Alpha-xylosidase	BT_3085	bth:BT_3085;		Q8A370	712	0	0.001766	0.002259974	0.002597276	0.001586891	0.000696204	0.002285385	0.00290763	0.001659309	0.001570146	0.002269495	0.002442676	0.002322368	0.002603406	0.003356314	0.001701483	0	0.000827439	0.001528529	0.001523333
	Lipase, putative	BT_3084	bth:BT_3084;		Q8A371	273	0.007877096	0.018423321	0.011788291	0.020321542	0.004138705	0.010894438	0.011920836	0.00758327	0.012982725	0.012285096	0.005918977	0.01698838	0.01615166	0.013579669	0.008753464	0.008875134	0.007670502	0.01942209	0.015945972	0.005959413
	Putative ATPase	BT_3083	bth:BT_3083;		Q8A372	441	0	0.008553685	0.003648757	0.011182224	0	0	0	0	0	0	0.002442752	0.003943731	0.002499662	0.002802154	0.006773514	0.001373533	0	0.002671822	0	0
AB5-1_Cage1_bin.90_01521	2,6-beta-D-fructofuranosidase	BT_3082	bth:BT_3082;		Q8A373	548	0	0.003441765	0	0	0.0030927	0	0.00395911	0	0	0	0	0	0.007040562	0.004510036	0.010901897	0.0077374	0	0	0	0
	Putative pectin degradation protein	BT_3081	bth:BT_3081;		Q8A374	113	0	0.00556368	0.009493226	0.005455045	0	0.008773397	0	0.009160322	0.010455115	0.014839962	0.00476661	0	0	0.00546792	0.015860812	0.005360424	0	0.005213599	0.009631085	0.004799173
AB5-1_Cage1_bin.90_01523	Cysteine synthase (EC 2.5.1.47)	BT_3080	bth:BT_3080;		Q8A375	315	0.068268169	0.041913055	0.063001868	0.04892223	0.043042534	0.048782873	0.036159869	0.031217795	0.037505649	0.044362848	0.037618388	0.040488973	0.041994316	0.066691261	0.051207766	0.053842479	0.035454766	0.044886608	0.038004566	0.025824122
	5-nitroimidazole antibiotic resistance protein	BT_3078	bth:BT_3078;		Q8A377	159	0.010143619	0.007908124	0.006746758	0.015507424	0.003553039	0.009352772	0.017056542	0.013020332	0.011145547	0.007031093	0.003387591	0.014584364	0.006933024	0.003886006	0.01127215	0.007619219	0.008780072	0.007410525	0.013689466	0.010232199
AB5-1_Cage1_bin.90_01526	Ribonuclease R (RNase R) (EC 3.1.13.1)	rnr BT_3077	bth:BT_3077;		Q8A378	718	0.065891144	0.055164118	0.063497516	0.056662571	0.062158394	0.073180885	0.071010329	0.082174976	0.065817713	0.069287601	0.069016262	0.063786281	0.075997722	0.068844002	0.065733274	0.059897883	0.085550672	0.062359877	0.061388105	0.054381717
	NAD-dependent epimerase/dehydratase family protein	BT_3075	bth:BT_3075;		Q8A380	335	0.001604811	0.001876704	0.001601096	0.00368012	0	0	0	0	0.001763325	0.001668573	0.001607842	0.003461066	0.0016453	0.005533208	0.001783355	0.005424429	0.004167258	0.003517234	0	0.001618826
	tRNA-dihydrouridine synthase (EC 1.3.1.-)	BT_3073	bth:BT_3073;		Q8A382	330	0.003258254	0.003810278	0.008126777	0.005603819	0.006847676	0.010514784	0	0.006273433	0.003580085	0.003387708	0.001632203	0.005270259	0.003340457	0.001872348	0.005431127	0.003671078	0.004230398	0.003570526	0	0.001643353
	Collagenase	BT_3072	bth:BT_3072;		Q8A383	427	0.011331397	0.008834133	0.012561294	0.015879675	0.01058423	0.011608828	0.011432277	0.00484832	0.00830043	0.009163474	0.013875635	0.012219101	0.012908089	0.014470139	0.012592074	0.011348532	0.022885761	0.009657979	0.010194966	0.01016031
	Thioesterase family-like protein	BT_3071	bth:BT_3071;		Q8A384	134	0.008024057	0.00938352	0.008005481	0.01380045	0.00843184	0.014796923	0.004047747	0.011587123	0.004408313	0.004171432	0.004019604	0	0.004113249	0.009222014	0.008916775	0.004520357	0	0.004396543	0.004060868	0
	Smf protein DNA processing chain A	BT_3070	bth:BT_3070;		Q8A385	358	0	0	0	0	0	0	0	0	0	0	0	0	0	0	0	0	0	0	0	0.001514823
	Putative disulphide-isomerase	BT_3069	bth:BT_3069;		Q8A386	416	0	0	0	0	0	0	0	0	0	0	0.001294776	0	0.002649882	0	0	0.001456077	0	0.001416194	0	0
	Quinoprotein amine dehydrogenase	BT_3067	bth:BT_3067;		Q8A387	351	0	0	0	0	0	0	0	0	0.005048837	0.003185025	0	0.001651648	0	0.003520655	0	0.005177161	0	0.001678452	0.003100606	0
	Peptidase M12B domain-containing protein	BT_3066	bth:BT_3066;		Q8A388	702	0	0	0	0	0	0	0.001545294	0.000737262	0	0	0	0	0	0	0	0	0	0.000839226	0	0.000772516
AB5-1_Cage1_bin.90_01533	Alpha-galactosidase (EC 3.2.1.22) (Melibiase)	BT_3065	bth:BT_3065;		Q8A389	503	0	0.001249892	0.001066336	0	0	0	0	0	0	0	0.002141658	0	0.002191552	0	0	0	0	0	0	0
	Quinonprotein alcohol dehydrogenase	BT_3059	bth:BT_3059;		Q8A395	324	0	0.001940419	0	0.001902531	0	0	0	0.001597402	0	0	0	0.003578571	0	0	0	0	0	0	0	0
	N-acetylgalactosamine-6-sulfatase	BT_3057	bth:BT_3057;		Q8A397	508	0	0.00247518	0	0	0	0	0	0	0.006976937	0.004401353	0.005301446	0.004564791	0.001084991	0.003648868	0.002352063	0.001192378	0.001374047	0.003479154	0.001071174	0
	Putative lipoprotein	BT_3056	bth:BT_3056;		Q8A398	409	0	0.003074307	0	0	0	0	0	0	0	0.001366679	0	0	0	0.001510697	0	0	0	0	0	0
AB5-1_Cage1_bin.90_01551	Succinate dehydrogenase iron-sulfur protein	BT_3055	bth:BT_3055;		Q8A399	251	0.287011893	0.257990717	0.220102896	0.235762267	0.324105134	0.290308564	0.27876234	0.224756342	0.232990769	0.224924941	0.23819756	0.240206221	0.223983628	0.238780346	0.221356279	0.272698211	0.333712689	0.227674354	0.223299194	0.257109489
AB5-1_Cage1_bin.90_01552	Succinate dehydrogenase flavoprotein subunit	BT_3054	bth:BT_3054;		Q8A3A0	659	0.172949481	0.166952609	0.14324831	0.150597322	0.271750898	0.276808001	0.223049878	0.285874322	0.193617932	0.142499661	0.14712116	0.148670884	0.148039523	0.162203886	0.141423572	0.161772546	0.220314518	0.134991876	0.155237302	0.193387016
AB5-1_Cage1_bin.90_01553	Putative cytochrome B subunit	BT_3053	bth:BT_3053;		Q8A3A1	234	0.004594973	0.002686734	0.002292168	0.007902822	0	0.004236726	0	0.011058936	0.007573256	0.002388769	0.002301824	0.002477472	0.00235545	0.007921473	0.007659281	0.002588581	0.011931892	0	0	0
	Transcriptional regulator	BT_3052	bth:BT_3052;		Q8A3A2	316	0.001701303	0	0	0	0	0	0	0	0	0	0	0	0	0	0	0	0	0	0	0
	Mucin-desulfating sulfatase	BT_3051	bth:BT_3051;		Q8A3A3	518	0	0	0.001035458	0	0	0	0	0	0	0.001079096	0.002079641	0	0.001064045	0	0	0	0	0.00113733	0.001050495	0
	Chitinase	BT_3050	bth:BT_3050;		Q8A3A4	321	0	0.005875662	0.005012778	0	0	0	0	0	0	0	0	0	0	0	0	0	0	0	0	0
AB5-1_Cage1_bin.90_01557	Two-component system sensor histidine kinase/response regulator, hybrid (One-component system)	BT_3049	bth:BT_3049;	PUL47	Q8A3A5	1376	0	0	0	0	0	0	0.001576738	0	0	0	0	0	0	0	0	0	0	0	0	0
	NHL repeat containing protein	BT_3047	bth:BT_3047;	PUL47	Q8A3A7	433	0	0	0	0	0	0	0	0	0	0	0	0	0.001272922	0.004280889	0.002759464	0.00139891	0	0	0	0
	SusC homolog	BT_3046	bth:BT_3046;	PUL47	Q8A3A8	1031	0.003128682	0.002439169	0.002080959	0.002391543	0	0	0.001052179	0	0.001718857	0.004337318	0	0.002249189	0.003742219	0.00359578	0.007532989	0.00235006	0.002031084	0.005142804	0	0.004734005
	SusD homolog	BT_3045	bth:BT_3045;	PUL47	Q8A3A9	660	0	0	0	0	0	0	0	0	0	0	0	0.001756753	0.000835114	0.000936174	0.000905188	0.001835539	0	0	0	0
	DUF4361 domain-containing protein	BT_3044	bth:BT_3044;	PUL47	Q8A3B0	295	0	0	0	0	0	0	0	0	0	0	0	0	0.003736782	0	0.002025166	0.002053315	0.002366155	0	0	0
AB5-1_Cage1_bin.90_01566	Histone-like bacterial DNA-binding protein	BT_3041	bth:BT_3041;		Q8A3B3	212	0.015215429	0.014827732	0.007590103	0.008722926	0	0.002338193	0.002558481	0	0.00835916	0.00527332	0.007622079	0.005469137	0.005199768	0.005829009	0.005636075	0.005714414	0.009877581	0.002778947	0.002566775	0.00255805
	Putative DNA-binding protein	BT_3040	bth:BT_3040;		Q8A3B4	338	0	0	0	0	0	0	0	0.001531237	0	0	0.001593571	0.005145519	0	0.001828032	0.007070106	0	0	0.001743008	0	0
	Putative anti-sigma factor	BT_3038	bth:BT_3038;		Q8A3B6	346	0.001553791	0.00181704	0.003100389	0.001781561	0.001632755	0.00143265	0.001567624	0.002991666	0	0.004846577	0	0.003351032	0.001592992	0.001785766	0.005179976	0.001750659	0.002017386	0.001702707	0.001572706	0.00313472
	Carboxy-terminal processing protease	BT_3035	bth:BT_3035;		Q8A3B9	529	0.012195353	0.011884609	0.011153194	0.01514832	0.005339634	0.00187409	0.005126636	0.003913483	0.005583308	0.008453261	0.00610919	0.007671265	0.006251517	0.012848061	0.009034767	0.011450433	0.007917002	0.00668208	0.003085952	0.005125771
AB5-1_Cage1_bin.90_01573	Phosphopantetheine adenylyltransferase (EC 2.7.7.3) (Dephospho-CoA pyrophosphorylase) (Pantetheine-phosphate adenylyltransferase) (PPAT)	coaD BT_3034	bth:BT_3034;		Q8A3C0	151	0.007120686	0.008327097	0.010656303	0.012246757	0.00374128	0.022979328	0.00718408	0.017137688	0.007824026	0.007403601	0.007134131	0.007678523	0.003650168	0.004091887	0.0079129	0.008022886	0.004622621	0.007803136	0.010811052	0.007182868
AB5-1_Cage1_bin.90_01574	DNA topoisomerase (ATP-hydrolyzing) (EC 5.6.2.2)	BT_3033	bth:BT_3033;		Q8A3C1	625	0.008601789	0.017100526	0.009440064	0.016766627	0.011750612	0.008724266	0.01388539	0.011593303	0.012286851	0.01073226	0.006894425	0.014841049	0.012346329	0.019771997	0.019117566	0.014537469	0.022336503	0.012254044	0.010447801	0.010412286
AB5-1_Cage1_bin.90_01575	N-acetyltransferase	BT_3032	bth:BT_3032;		Q8A3C2	378	0.019911549	0.021621814	0.024122337	0.026091856	0.020923454	0.013113676	0.01578407	0.012322814	0.017190089	0.026617709	0.028498779	0.026072445	0.026246448	0.027788025	0.025287786	0.022434366	0.027699036	0.020261316	0.017274803	0.014346735
AB5-1_Cage1_bin.90_01577	Putative exported phosphoesterase protein	BT_3030	bth:BT_3030;		Q8A3C4	824	0	0	0	0	0	0	0	0	0	0	0.000653673	0	0	0	0	0	0	0	0	0.003948834
	Na+/glucose symporter	BT_3029	bth:BT_3029;		Q8A3C5	625	0	0	0	0	0	0	0	0	0	0	0	0	0	0	0	0	0.001116825	0	0	0.000867691
	4-O-beta-D-mannosyl-D-glucose phosphorylase (MGP) (Mannosylglucose phosphorylase) (EC 2.4.1.281)	BT_3028	bth:BT_3028;		Q8A3C6	396	0	0	0	0	0	0	0	0	0	0	0.004080507	0	0	0	0	0	0	0	0	0
	SusC homolog	BT_3024	bth:BT_3024;	PUL46	Q8A3D0	1021	0	0	0	0	0	0	0	0	0	0	0.001582645	0	0	0	0	0	0	0	0	0
	Type I phosphodiesterase / nucleotide pyrophosphatase	BT_3023	bth:BT_3023;		Q8A3D1	305	0	0	0.001758581	0	0	0	0	0	0	0	0	0	0	0.002025819	0	0	0	0.003863192	0	0.003556109
	DUF4832 domain-containing protein	BT_3020	bth:BT_3020;		Q8A3D4	513	0	0.001225528	0	0	0	0	0	0	0	0	0	0	0	0	0.002329138	0	0	0	0	0
	Putative Na+/Ca2+ exchanger protein, cation antiporter	BT_3019	bth:BT_3019;		Q8A3D5	328	0.00163906	0	0	0	0	0	0	0	0.001800957	0	0	0	0	0	0	0	0	0	0	0
	Putative mechano-sensitive ion channel	BT_3018	bth:BT_3018;		Q8A3D6	616	0.004363732	0.005103051	0.001741452	0.002001364	0.001834199	0.002414108	0.002641549	0	0	0	0	0.003764471	0	0.001003044	0.003879376	0.002949973	0.00453257	0	0.001766741	0
	TonB-dependent receptor	BT_3016	bth:BT_3016;	PUL45	Q8A3D8	938	0	0.002010754	0	0	0	0	0	0	0	0.002383675	0	0	0	0	0	0	0	0.003140388	0.004640992	0.00289076
	Carbohydrate-binding protein	BT_3015	bth:BT_3015;	PUL45	Q8A3D9	968	0	0.001948437	0	0	0	0	0	0	0	0.00057745	0.000556433	0.001197786	0	0.001914902	0	0	0	0	0	0.001120468
	Putative chitobiase	BT_3014	bth:BT_3014;	PUL45	Q8A3E0	298	0	0	0	0	0	0	0	0	0.001982262	0.001875745	0.001807473	0.001945398	0	0	0	0	0	0	0	0
AB5-1_Cage1_bin.90_01231	SusD homolog	BT_3013	bth:BT_3013;	PUL45	Q8A3E1	644	0	0	0	0	0	0	0	0	0.001834515	0.003471875	0.001672754	0.001800399	0	0	0	0	0	0	0	0
	SusC homolog	BT_3012	bth:BT_3012;	PUL45	Q8A3E2	1125	0	0	0	0	0	0	0.00289279	0	0.008926344	0.007949822	0.005266574	0.007214399	0	0	0	0	0	0.001571031	0	0
	Putative anti-sigma factor	BT_3011	bth:BT_3011;	PUL45	Q8A3E3	302	0	0	0	0	0	0	0	0	0	0.0018509	0.003567066	0.003839261	0	0	0.001978225	0	0	0	0	0
AB5-1_Cage1_bin.90_01234	RNA polymerase ECF-type sigma factor	BT_3010	bth:BT_3010;	PUL45	Q8A3E4	191	0	0	0	0	0	0	0	0	0	0	0	0	0	0	0	0	0.003654533	0	0	0
	Beta-glucosidase (Gentiobiase)	BT_3009	bth:BT_3009;		Q8A3E5	863	0	0.001457001	0.00124303	0.001428552	0	0	0.000628503	0	0.002053467	0.001295416	0.002496533	0.002687038	0.001916021	0.002147885	0.001384528	0.002807545	0	0.004095968	0.001891621	0.001885191
	Thump_like domain-containing protein	BT_3008	bth:BT_3008;		Q8A3E6	395	0	0	0	0	0	0	0	0	0	0	0	0	0	0	0	0	0	0	0	0
	Regulator of chromosome condensation, RCC1	BT_3006	bth:BT_3006;		Q8A3E8	967	0	0	0.001664014	0.003187281	0.003505274	0.002563066	0.001682724	0	0.003054364	0.00231219	0.001671025	0.002997562	0.00113997	0.001916882	0.003089059	0.001252798	0.002887345	0.002436967	0.002813631	0.002243254
	DUF6493 domain-containing protein	BT_3005	bth:BT_3005;		Q8A3E9	948	0.001701303	0.000663181	0.001697365	0.001300464	0	0	0	0	0.000623116	0.000589633	0.001136344	0.001223056	0.000581409	0.000651767	0.001260388	0.000638953	0.001472607	0.001242904	0	0
	SWIM Zn-finger domain protein	BT_3004	bth:BT_3004;		Q8A3F0	451	0.003576132	0.008364024	0.009514275	0.008200711	0.001252624	0	0.001202656	0.002295158	0.001309787	0	0.004777179	0.010283432	0.006110592	0.001370011	0.009272655	0.002686155	0.006190827	0	0.003619665	0
	Toll-Interleukin receptor	BT_3003	bth:BT_3003;		Q8A3F1	759	0.029040955	0.038102777	0.033920459	0.036546646	0.019352127	0.026123686	0.025011767	0.012274107	0.026461495	0.027248959	0.033353709	0.029024614	0.028321266	0.037446965	0.044078709	0.03511466	0.043223634	0.035705256	0.021508154	0.027151053
	Putative transcriptional regulator	BT_3002	bth:BT_3002;		Q8A3F2	67	0	0	0	0	0	0	0	0	0	0	0	0	0	0	0	0	0	0	0	0
	ATP-dependent DNA helicase	BT_3001	bth:BT_3001;		Q8A3F3	527	0.006120818	0.005964856	0.007124423	0.007018066	0.008575837	0.004703007	0.005146091	0.002946252	0.005604497	0.006364006	0.010220625	0.007700378	0.01150461	0.008207067	0.009069054	0.006896333	0.00662254	0.010061159	0.006195328	0.006174268
	T5orf172 domain-containing protein	BT_3000	bth:BT_3000;		Q8A3F4	209	0	0.006016228	0.005132701	0	0.00540606	0.009487023	0.01297603	0.00495271	0.005652765	0.002674507	0.002577162	0.005547641	0.007911609	0.005912679	0.005716975	0.00289822	0.013359152	0.008456508	0.002603619	0.005189537
	DUF4136 domain-containing protein	BT_2997	bth:BT_2997;		Q8A3F7	165	0.016291268	0.019051389	0.022754974	0.022415276	0.003423838	0.006008448	0.019723565	0.006273433	0.014320339	0.010163125	0.02937965	0.024594541	0.006680914	0.022468179	0.018103756	0.022026469	0.008460796	0.010711577	0.006595834	0
	Replication protein	BT_2993	bth:BT_2993;		Q8A3G1	272	0	0	0	0	0	0	0	0	0	0	0	0	0	0	0	0	0	0.002165944	0	0
	Lipoprotein	BT_2989	bth:BT_2989;		Q8A3G5	400	0	0	0	0	0	0.001239242	0	0	0	0	0	0	0	0	0	0	0	0	0	0
	Integrase	BT_2986	bth:BT_2986;		Q8A3G8	195	0	0	0	0	0	0	0	0.002654145	0	0	0	0	0	0	0	0	0	0	0	0
	DNA-directed DNA polymerase	BT_2983	bth:BT_2983;		Q8A3H1	536	0	0	0	0.002300075	0	0	0	0	0	0	0	0	0	0	0	0	0	0	0	0
AB5-1_Cage1_bin.90_01243	Transcriptional regulator	BT_2978	bth:BT_2978;		Q8A3H6	154	0.150112394	0.167380057	0.18111102	0.156106387	0.29347182	0.318662316	0.207801847	0.188202975	0.180282835	0.174225003	0.157390982	0.195752473	0.161057746	0.132401768	0.166813177	0.169131812	0.122379377	0.17980147	0.257944215	0.295803583
AB5-1_Cage1_bin.90_01244	Peptidyl-prolyl cis-trans isomerase (EC 5.2.1.8)	BT_2977	bth:BT_2977;		Q8A3H7	291	0.291899207	0.239811809	0.256202914	0.243602442	0.240727572	0.192487127	0.21062192	0.268561118	0.284192288	0.26507945	0.246176562	0.24902426	0.270852516	0.263286906	0.227883357	0.324720103	0.247063979	0.303678728	0.218784487	0.257176311
AB5-1_Cage1_bin.90_01245	Peptidyl-prolyl cis-trans isomerase (EC 5.2.1.8)	BT_2976	bth:BT_2976;		Q8A3H8	194	0.080364655	0.119905905	0.085708169	0.127096926	0.058240542	0.053657916	0.064304923	0.042685211	0.082212769	0.08932025	0.102727814	0.101601898	0.09091553	0.095547668	0.110862174	0.112403113	0.115136612	0.103250767	0.058903516	0.08945263
AB5-1_Cage1_bin.90_01246	NAD-dependent protein deacylase (EC 2.3.1.286) (Regulatory protein SIR2 homolog)	cobB BT_2975	bth:BT_2975;		Q8A3H9	234	0.03905727	0.042987749	0.043551187	0.034245561	0.009656979	0.012710178	0.016225582	0.008847148	0.032817443	0.035831531	0.04143284	0.03468461	0.037687207	0.026404911	0.033190219	0.031062968	0.008948919	0.020141427	0.01627818	0.025493044
	Putative methyltransferase	BT_2972	bth:BT_2972;		Q8A3I2	257	0	0	0	0	0	0	0.002110498	0	0	0	0	0	0	0	0	0	0	0	0	0
	SusC homolog	BT_2968	bth:BT_2968;	PUL44	Q8A3I6	1052	0	0	0	0	0.001074018	0	0	0	0	0	0	0	0	0	0	0	0	0.001680048	0	0
	SusD homolog	BT_2967	bth:BT_2967;	PUL44	Q8A3I7	648	0.001659296	0.002910629	0	0	0	0	0	0	0	0	0	0	0	0	0	0	0	0	0	0
	DUF4998 domain-containing protein	BT_2965	bth:BT_2965;	PUL44	Q8A3I9	223	0	0	0	0	0	0	0	0	0	0	0.002415367	0	0	0	0	0	0	0	0	0
	Putative lipase	BT_2961	bth:BT_2961;	PUL44	Q8A3J3	285	0.007545429	0.006617851	0.007527961	0.006488633	0	0.001739287	0.001903151	0	0.006218042	0	0.005669757	0.002034135	0.003867898	0.002167982	0.004192449	0.002125361	0.002449178	0.002067146	0.003818641	0.00190283
	Glycosyl hydrolase family 43 protein	BT_2959	bth:BT_2959;		Q8A3J5	460	0.002337443	0	0	0	0	0	0	0	0	0	0	0	0	0	0	0	0	0.002561464	0	0
	GH115_C domain-containing protein	BT_2958	bth:BT_2958;		Q8A3J6	789	0.001362768	0.002390478	0.002719226	0.00312507	0.002148035	0.003141299	0.00343725	0.000655967	0	0.002125368	0.00068267	0.002204291	0.002794299	0.002349334	0.003785957	0.000767716	0	0.002986751	0.002758714	0.001374668
	SusC homolog	BT_2952	bth:BT_2952;	PUL43	Q8A3K2	988	0	0	0	0	0	0	0	0	0	0	0	0	0	0	0	0	0	0	0	0
	Glycoside transferase family 2	BT_2947	bth:BT_2947;		Q8A3K7	251	0.00214188	0.005009528	0.006410764	0.002455857	0.00225073	0.001974888	0.002160948	0	0.002353442	0.00222698	0.004291848	0.00461935	0	0.004923306	0.00476035	0	0.008342817	0.007041475	0.004335907	0.002160584
	Glycoside transferase family 4	BT_2946	bth:BT_2946;		Q8A3K8	421	0.010215902	0.008960036	0.010192252	0.013177627	0.004025653	0.001177427	0.003865069	0	0.009821847	0.010621794	0.008955792	0.011016218	0.011782847	0.010273455	0.008514355	0.010071485	0.016579946	0.005597499	0.001292533	0.009016974
AB5-1_Cage1_bin.90_01273	UDP-N-acetyl-D-mannosamine dehydrogenase	BT_2945	bth:BT_2945;		Q8A3K9	400	0.022848503	0.025147833	0.018772854	0.027738904	0.019772664	0.018588635	0.025763907	0.005175582	0.014767849	0.020961446	0.020198509	0.023189139	0.016535262	0.013902186	0.022403398	0.016657517	0.02443055	0.014728418	0.020405861	0.008134599
	Putative UDP-N-acetylglucosamine 2-epimerase	BT_2944	bth:BT_2944;		Q8A3L0	376	0.008578912	0.006688253	0.008559052	0.009836491	0.00751241	0.005273372	0.008655288	0.011011876	0.003142096	0.002973255	0.00859511	0.010792817	0.004397676	0.006573137	0.009533361	0.004832935	0.005569274	0.006267412	0.005788897	0.004326914
	Multidrug resistance protein mexB (Multidrug-efflux protein)	BT_2941	bth:BT_2941;		Q8A3L3	1058	0	0	0.001013927	0.001165255	0	0	0.002563318	0	0	0.001056658	0.002036397	0.00219179	0.001041919	0.001752008	0.001129346	0.001145043	0.001979251	0.00111368	0	0.001025154
	Multidrug resistance protein	BT_2940	bth:BT_2940;		Q8A3L4	367	0	0	0	0	0	0	0	0	0	0.004569252	0.005870593	0.00947785	0	0	0	0	0	0	0	0
	Putative transcriptional regulator	BT_2939	bth:BT_2939;		Q8A3L5	303	0	0	0	0	0	0	0	0	0.005848653	0.005534375	0.007110586	0.005739886	0	0.002039191	0.003943392	0	0	0	0	0
	Glycoside transferase family 4	BT_2938	bth:BT_2938;		Q8A3L6	408	0	0.001540921	0.001314626	0.001510834	0.004153921	0.001214943	0.005317628	0.00253705	0	0.001370029	0.001320164	0.002841806	0.00135092	0.006057597	0.002928549	0.001484627	0.006843291	0.002887925	0.002667433	0
	Putative glycosyltransferase	BT_2937	bth:BT_2937;		Q8A3L7	377	0	0	0	0	0.001498497	0	0.002877443	0.0041185	0.001566881	0.001482684	0	0	0.001462004	0	0	0	0	0	0	0
	Glycoside transferase family 4	BT_2936	bth:BT_2936;		Q8A3L8	399	0	0	0	0	0	0	0	0	0	0	0	0	0	0	0	0	0	0	0	0
	Glycosyltransferase family 8 protein	BT_2935	bth:BT_2935;		Q8A3L9	367	0.001464882	0.005139203	0.002922982	0.003359238	0	0	0	0	0	0	0.001467648	0.007898208	0.003003681	0.003367166	0.004883574	0.003300969	0.0038039	0.004815832	0.004448144	0.002955349
AB5-1_Cage1_bin.90_01292	Methionine--tRNA ligase (EC 6.1.1.10) (Methionyl-tRNA synthetase) (MetRS)	metG BT_2933	bth:BT_2933;		Q8A3M1	679	0.06254983	0.056480774	0.068724523	0.059009287	0.049920464	0.06570357	0.06630197	0.064790052	0.058288418	0.06091888	0.061874668	0.052935443	0.066563156	0.056418623	0.060710238	0.060661997	0.063736339	0.051191557	0.052091545	0.069485525
	Transcriptional regulator	BT_2932	bth:BT_2932;		Q8A3M2	241	0.013384527	0.026086964	0.017804722	0.028135357	0.011720607	0.018511504	0.018004914	0.008590177	0.012255477	0.016235698	0.008939866	0.016838586	0.027444418	0.017946574	0.024789375	0.017593756	0.023170646	0.022000957	0.022579099	0.018001878
	Ricin B-type lectin domain-containing protein	BT_2928	bth:BT_2928;		Q8A3M6	1115	0	0	0	0	0	0	0	0	0	0	0	0	0	0	0	0	0.001252046	0	0	0
	Lipoprotein	BT_2926	bth:BT_2926;		Q8A3M8	372	0	0	0	0	0	0.002665037	0	0.001391285	0	0.003005225	0.001447922	0	0	0	0	0	0	0	0	0
	Acetyl-CoA synthetase	BT_2924	bth:BT_2924;		Q8A3N0	686	0.011755361	0.017412858	0.021892541	0.015275717	0.009058696	0.006503313	0.008697345	0.00377229	0.014638684	0.014666901	0.019629261	0.01774679	0.011248478	0.017113154	0.018288488	0.015010749	0.00915764	0.009446799	0.004759384	0.007905344
	Two-component system sensor histidine kinase/response regulator, hybrid (One-component system)	BT_2923	bth:BT_2923;	PUL42	Q8A3N1	1338	0	0	0	0.000460703	0	0	0	0.000386815	0	0	0	0	0	0	0	0	0	0	0	0
	SusC homolog	BT_2920	bth:BT_2920;	PUL42	Q8A3N4	1064	0	0	0	0	0	0	0	0	0	0	0.002024913	0	0	0	0	0	0	0	0	0
	SusD homolog	BT_2919	bth:BT_2919;	PUL42	Q8A3N5	640	0	0	0	0	0	0	0	0	0	0	0.000841605	0	0	0	0	0	0	0	0	0
	DUF4998 domain-containing protein	BT_2917	bth:BT_2917;	PUL42	Q8A3N7	224	0	0	0	0	0	0	0	0	0	0	0.002404584	0	0	0	0	0	0	0	0	0
	Unsaturated glucuronylhydrolase	BT_2913	bth:BT_2913;	PUL42	Q8A3P1	402	0	0	0	0	0	0	0	0	0	0	0	0	0	0	0	0	0	0.001465514	0	0
	Putative glycosyslhydrolase	BT_2912	bth:BT_2912;	PUL42	Q8A3P2	1544	0	0	0	0	0	0	0	0	0	0	0	0	0	0	0.000773865	0.000784622	0	0	0	0
	Transcriptional regulator	BT_2910	bth:BT_2910;	PUL41	Q8A3P4	293	0.003669705	0.008582878	0.00732242	0.010519114	0.0019281	0	0	0	0.008064355	0.003815508	0.007353268	0.009892977	0.003762289	0.006326364	0.010194948	0.008269323	0.002382306	0.006032117	0.005571566	0.005552627
	Glycosyltransferase WbsX	BT_2906	bth:BT_2906;	PUL41	Q8A3P8	436	0	0	0	0	0	0	0	0	0	0	0	0.001329652	0	0	0.001370238	0	0	0	0	0
	SusC homolog	BT_2905	bth:BT_2905;	PUL41	Q8A3P9	1067	0	0	0	0	0	0	0	0	0.001660864	0	0.00100961	0.002173303	0	0.00173723	0.00167973	0	0	0	0	0
	DUF5000 domain-containing protein	BT_2902	bth:BT_2902;	PUL41	Q8A3Q2	402	0	0	0.001334247	0.003066767	0	0	0	0	0.001469438	0	0	0.001442111	0	0	0	0	0	0	0	0
	Six-hairpin glycosidase-like protein	BT_2899	bth:BT_2899;	PUL41	Q8A3Q5	677	0.001588218	0.003714599	0.003169083	0	0.002503397	0.001464393	0.002403536	0	0.001745093	0.00165132	0.003978042	0.004281599	0.001628288	0.002737998	0.004412289	0.001789447	0.002062085	0.003480867	0.003215104	0.003204175
	Two-component system sensor histidine kinase/response regulator, hybrid (One-component system)	BT_2897	bth:BT_2897;	PUL40	Q8A3Q7	1326	0	0	0.000809	0.001859487	0	0.001495315	0.001636193	0	0	0.002107737	0.001218613	0.001748804	0.001247003	0.001397907	0.001802184	0.001370425	0.002632035	0.001332889	0.002462246	0
	SusC homolog	BT_2894	bth:BT_2894;	PUL40	Q8A3R0	1018	0	0.002470318	0	0	0.002219777	0.003408525	0.001598423	0	0	0.001647265	0.001587309	0.003416867	0	0.001820849	0	0	0.003428368	0	0.006414416	0.008523482
	Transposase	BT_2890	bth:BT_2890;		Q8A3R4	397	0	0	0	0	0	0	0	0	0	0	0.002713486	0	0	0	0.001504846	0	0	0	0	0
	Putative UDP-galactose 4-epimerase	BT_2887	bth:BT_2887;		Q8A3R7	326	0	0	0	0	0	0	0	0	0	0	0	0	0	0	0	0	0	0	0	0.004990551
	Putative transcriptional regulator	BT_2886	bth:BT_2886;		Q8A3R8	168	0	0	0	0	0	0	0	0	0	0	0	0	0	0	0	0	0	0	0	0.006456031
	Nucleotide sugar transaminase	BT_2885	bth:BT_2885;		Q8A3R9	369	0	0	0	0	0	0.001343352	0	0	0	0	0	0.00314216	0	0	0	0	0	0	0	0
	Phosphoribosylglycinamide formyltransferase	BT_2883	bth:BT_2883;		Q8A3S1	194	0	0	0	0	0	0	0	0	0	0	0	0	0	0	0	0	0	0	0	0.002795395
	Glycoside transferase family 2	BT_2882	bth:BT_2882;		Q8A3S2	323	0	0	0	0	0	0	0	0	0	0	0	0	0	0	0	0	0	0	0	0.001678968
	2-C-methyl-D-erythritol 4-phosphate cytidylyltransferase	BT_2881	bth:BT_2881;		Q8A3S3	238	0	0	0	0	0	0	0	0	0	0	0	0	0	0	0	0	0	0	0	0.009114396
	Putative nucleotide-sugar dehydratase	BT_2880	bth:BT_2880;		Q8A3S4	344	0	0	0	0	0	0	0	0	0	0	0	0	0	0	0	0	0	0	0	0
	Putative acetyltransferase	BT_2877	bth:BT_2877;		Q8A3S7	201	0	0	0	0	0	0	0	0	0	0	0	0	0	0	0	0	0	0	0	0
	Serine acetyltransferase (EC 2.3.1.30)	BT_2875	bth:BT_2875;		Q8A3S9	178	0	0	0	0	0	0	0	0	0	0	0	0	0	0	0	0	0	0	0	0.006093332
	Putative glycosyltransferase (Family 4) involved in lipopolysaccharide biosynthesis	BT_2864	bth:BT_2864;		Q8A3U0	383	0	0	0	0	0	0	0	0	0	0	0	0	0	0	0	0	0	0	0	0.001415944
	Putative polysaccharide export protein	BT_2863	bth:BT_2863;		Q8A3U1	265	0	0	0	0	0	0	0	0	0	0	0	0	0	0	0	0	0	0	0	0.00818576
	Tyrosine-protein kinase ptk	BT_2862	bth:BT_2862;		Q8A3U2	787	0	0	0	0	0	0	0	0	0	0	0	0	0	0	0	0	0	0	0	0.010336212
	Putative outer membrane protein	BT_2861	bth:BT_2861;	PUL39	Q8A3U3	396	0	0	0.002708926	0.003113233	0	0	0	0.006534826	0	0	0	0	0.002783714	0	0.007543232	0	0.005287998	0	0.004122396	0.031497604
	Two-component system sensor histidine kinase/response regulator, hybrid (One component system)	BT_2860	bth:BT_2860;	PUL39	Q8A3U4	1337	0	0	0	0	0	0	0	0	0	0	0	0	0	0	0	0	0.001044152	0	0	0
	SusC homolog	BT_2859	bth:BT_2859;	PUL39	Q8A3U5	1042	0	0	0	0	0	0	0	0	0	0	0	0	0.001586877	0	0	0	0	0	0.002088892	0
	Galactose-binding like protein	BT_2857	bth:BT_2857;	PUL39	Q8A3U7	401	0	0	0	0	0	0.002472304	0	0	0	0	0.001343209	0.002891414	0	0	0.002979671	0	0	0	0	0
	DUF5013 domain-containing protein	BT_2856	bth:BT_2856;	PUL39	Q8A3U8	404	0	0	0	0	0	0.001226973	0	0	0	0	0	0	0	0	0	0	0	0	0	0
	Periplasmic beta-glucosidase	BT_2854	bth:BT_2854;	PUL39	Q8A3V0	759	0	0.000828321	0.001413352	0	0	0	0	0	0	0	0.001419307	0	0	0	0	0	0	0	0	0
	Putative beta-xylosidase	BT_2852	bth:BT_2852;	PUL39	Q8A3V2	514	0	0.002446287	0.002087032	0.004797044	0.00549546	0.001928782	0.003165747	0.001006923	0	0	0.001047912	0	0.002144651	0	0.002324607	0	0.005432029	0.00114618	0.00105867	0
	Alpha-galactosidase (EC 3.2.1.22)	BT_2851	bth:BT_2851;	PUL39	Q8A3V3	721	0	0.001743955	0	0.001709903	0	0	0	0	0	0	0.000747055	0.000804062	0	0.000856969	0.001657209	0	0	0.000817111	0.000754724	0.000752159
	Putative two-component system sensor histidine kinase	BT_2850	bth:BT_2850;	PUL39	Q8A3V4	517	0.030156176	0.038913475	0.036311129	0.035769058	0.025132427	0.039310589	0.037768529	0.040043186	0.044560628	0.038922607	0.039589599	0.04036794	0.045842441	0.04660952	0.041600119	0.037491861	0.05130483	0.033046354	0.036838433	0.047202699
	Putative lipoprotein	BT_2848	bth:BT_2848;		Q8A3V6	402	0	0	0	0	0	0	0	0	0	0	0.001339868	0	0	0	0	0	0	0	0	0
	TPR_REGION domain-containing protein	BT_2847	bth:BT_2847;		Q8A3V7	507	0	0	0.002115847	0	0	0	0	0	0	0.001102509	0	0	0	0	0	0	0	0	0	0
	Possible thiol-disulfide oxidoreductase	BT_2845	bth:BT_2845;		Q8A3V9	371	0.007245442	0.00847299	0.011565871	0.011630568	0.006090925	0.005344441	0.007309947	0.004185107	0.006368884	0.006026651	0.007259123	0.007813052	0.008913888	0.004996293	0.009661843	0.008163449	0.007525776	0.007939848	0.002933457	0.004385228
AB5-1_Cage1_bin.90_01375	TPR domain protein	BT_2844	bth:BT_2844;		Q8A3W0	553	0.605663961	0.551387839	0.521818411	0.540621601	0.526113247	0.533344805	0.542398042	0.828280273	0.55332701	0.556950286	0.556159075	0.549326803	0.576092912	0.538545588	0.522880986	0.612299977	0.646264091	0.546522863	0.531364188	0.445220944
	Tyrosine recombinase XerC	xerC BT_2843	bth:BT_2843;		Q8A3W1	319	0.001685304	0	0.003362804	0	0.003541901	0	0	0.001622439	0.001851768	0	0.003376971	0.001817331	0	0	0.001872802	0	0.008752548	0	0	0
AB5-1_Cage1_bin.90_01377	3-dehydroquinate dehydratase (3-dehydroquinase) (EC 4.2.1.10) (Type II DHQase)	aroQ BT_2842	bth:BT_2842;		Q8A3W2	140	0.034560761	0.026944107	0.030649557	0.026418004	0	0.003540692	0.007748543	0.040665286	0.033755084	0.031941251	0.026931346	0.020704588	0.035432704	0.026480354	0.025603883	0.012979883	0.019943306	0.021040598	0.007773661	0.02324171
AB5-1_Cage1_bin.90_01378	Pyruvate kinase (EC 2.7.1.40)	BT_2841	bth:BT_2841;		Q8A3W3	485	0.096437586	0.089443323	0.087367037	0.099135603	0.126964381	0.107315832	0.109597955	0.123787112	0.090129554	0.089896509	0.08107168	0.083672151	0.081823977	0.10446545	0.092385145	0.094918184	0.099305328	0.081385899	0.074050134	0.082743683
	O-methyltransferase	BT_2840	bth:BT_2840;		Q8A3W4	212	0	0.002965546	0.002530034	0	0	0	0	0.002441312	0	0	0	0.002734568	0.002599884	0.005829009	0	0	0.003292527	0	0	0
AB5-1_Cage1_bin.90_01380	Ribosome-binding factor A	rbfA BT_2839	bth:BT_2839;		Q8A3W5	110	0.058648563	0.051438749	0.058512791	0.061642009	0.102715137	0.099139387	0.088756043	0.103511636	0.080551905	0.030489376	0.048966083	0.036891812	0.045096169	0.044936358	0.03258676	0.03854632	0.133257544	0.058913673	0.079150006	0.059160717
	Putative lipoprotein releasing system transmembrane permease	BT_2838	bth:BT_2838;		Q8A3W6	408	0.001317676	0.001540921	0.003943877	0.004532501	0	0.002429887	0.001329407	0	0.001447828	0.002740058	0.002640328	0.002841806	0.00270184	0.006057597	0.001464274	0.007423136	0	0.002887925	0.001333716	0.002658366
AB5-1_Cage1_bin.90_01382	2-oxoglutarate synthase subunit korB	BT_2837	bth:BT_2837;		Q8A3W7	336	0.091202007	0.095427045	0.10056886	0.082556262	0.062209912	0.085566733	0.077485435	0.066235124	0.054500396	0.079853126	0.070534477	0.06556453	0.103345387	0.069878711	0.092458466	0.077518747	0.076864825	0.068381942	0.077736613	0.090384428
AB5-1_Cage1_bin.90_01383	2-oxoglutarate synthase subunit korA	BT_2836	bth:BT_2836;		Q8A3W8	616	0.067201479	0.056133556	0.064433728	0.072049102	0.059611463	0.053110386	0.052830978	0.064694773	0.057537075	0.051723048	0.049840478	0.050820353	0.05100162	0.06519784	0.060130331	0.05703282	0.066855401	0.065034574	0.062719312	0.050180965
AB5-1_Cage1_bin.90_01461	Multifunctional fusion protein [Includes: Protein translocase subunit SecD; Protein-export membrane protein SecF]	secD secF BT_2835	bth:BT_2835;		Q8A3W9	1010	0.061213228	0.052910045	0.049919328	0.056759474	0.099003154	0.106501223	0.119757191	0.054830421	0.081296279	0.059771251	0.052796104	0.060268802	0.091134942	0.067293308	0.059742394	0.062971711	0.113341164	0.059496977	0.101827266	0.076782019
AB5-1_Cage1_bin.90_01462	Peptidyl-dipeptidase	BT_2834	bth:BT_2834;		Q8A3X0	694	0.013169166	0.026271151	0.030141676	0.023981762	0.008954273	0.00999965	0.014067961	0.009694894	0.018725803	0.023357615	0.020955226	0.025060309	0.020649222	0.02848991	0.031851132	0.026184202	0.020115726	0.022071405	0.018818085	0.019535539
	Endonuclease/exonuclease/phosphatase-like protein	BT_2833	bth:BT_2833;		Q8A3X1	361	0	0.00174154	0	0	0	0	0.003004975	0	0	0.003096797	0	0	0	0	0.001654914	0	0.005800685	0	0	0
	Rhomboid family protein	BT_2832	bth:BT_2832;		Q8A3X2	300	0.001792039	0.004191305	0	0.002054734	0.007532443	0.003304646	0.007231974	0.001725194	0.001969047	0.003726479	0.001795423	0.003864857	0.001837251	0.002059583	0.001991413	0.004038186	0.006980157	0.001963789	0.005441563	0.001807689
AB5-1_Cage1_bin.90_01466	DNA-binding protein HU-beta	BT_2830	bth:BT_2830;		Q8A3X4	90	2.126553462	2.277275987	2.24678282	2.369792803	1.079650219	1.107056491	1.187249048	1.000612485	2.126570292	2.099249965	2.022843302	1.874455408	1.61678117	1.455438693	1.88520442	1.756610865	1.078046483	1.479387792	1.517591427	1.669099105
AB5-1_Cage1_bin.90_01467	Arginine--tRNA ligase (EC 6.1.1.19) (Arginyl-tRNA synthetase) (ArgRS)	argS BT_2829	bth:BT_2829;		Q8A3X5	597	0.036020893	0.052654592	0.047617193	0.050593944	0.038797761	0.031551899	0.029981801	0.031209539	0.037599884	0.040260956	0.041502241	0.045640265	0.055394512	0.051748318	0.063044737	0.044643261	0.060798688	0.046380949	0.034636414	0.042694152
	Putative lipoprotein	BT_2828	bth:BT_2828;		Q8A3X6	670	0.002407217	0.003753408	0.001601096	0.00276009	0	0	0	0	0	0	0	0.000865266	0	0	0	0	0.001041814	0.000879309	0.000812174	0
AB5-1_Cage1_bin.90_01469	DNA topoisomerase 1 (EC 5.6.2.1) (DNA topoisomerase I)	topA BT_2827	bth:BT_2827;		Q8A3X7	782	0.044686405	0.040197943	0.052813655	0.044142615	0.052736736	0.053880102	0.054101083	0.060227359	0.049100266	0.047176655	0.043393217	0.042997764	0.052157263	0.046617161	0.047366092	0.044151521	0.066052637	0.044448935	0.045230382	0.047157093
	Two-component system sensor histidine kinase/response regulator, hybrid (One component system)	BT_2826	bth:BT_2826;	PUL36	Q8A3X8	1305	0.002059815	0.002408796	0.002466056	0.002834115	0.000865798	0.000379844	0.000831261	0	0	0.002141655	0.002476446	0.002221182	0.001689427	0.001893869	0.003204573	0.002784956	0.002139512	0.001354337	0.001250934	0.001662242
	Chitinase	BT_2825	bth:BT_2825;	PUL36	Q8A3X9	347	0	0	0.003091454	0	0	0	0	0	0.01191642	0.01127609	0.015522389	0.016706873	0	0	0	0	0	0	0	0
	Beta-glucanase	BT_2824	bth:BT_2824;	PUL36	Q8A3Y0	372	0	0.001690043	0.001441847	0.001657043	0	0	0	0	0.04128646	0.027047027	0.033302202	0.028051378	0	0	0	0	0	0	0	0
	BACON domain-containing protein	BT_2823	bth:BT_2823;	PUL36	Q8A3Y1	491	0.00437973	0.003841319	0.004369591	0.002510876	0	0	0	0	0.049326421	0.048952731	0.059237991	0.048409099	0	0	0	0	0	0	0	0
	BACON domain-containing protein	BT_2822	bth:BT_2822;	PUL36	Q8A3Y2	492	0.004370828	0.003833511	0.003270532	0.005011545	0	0	0	0	0.043222973	0.047717112	0.060212358	0.058915496	0	0	0	0	0	0	0	0
AB5-1_Cage1_bin.90_01475	SusD homolog	BT_2821	bth:BT_2821;	PUL36	Q8A3Y3	573	0.005629443	0.007680403	0.011232822	0.006454661	0	0	0	0	0.092782299	0.075114895	0.072380929	0.073857206	0	0	0	0	0	0	0	0
	SusC homolog	BT_2820	bth:BT_2820;	PUL36	Q8A3Y4	926	0.003483446	0.005431497	0.004633842	0.004659763	0	0	0	0	0.036361443	0.036218481	0.041880278	0.036311287	0	0	0	0	0	0	0.004701134	0
	SusD homolog	BT_2819	bth:BT_2819;	PUL36	Q8A3Y5	585	0.002756984	0.010746937	0.009168671	0.008429676	0	0	0	0	0.092898607	0.064019002	0.069975462	0.075315153	0	0	0	0	0	0.002014143	0	0
	SusC homolog	BT_2818	bth:BT_2818;	PUL36	Q8A3Y6	1057	0.004068964	0.006542719	0.008626531	0.005831789	0	0	0	0	0.049179593	0.045479264	0.047391015	0.044974205	0	0	0	0	0	0	0	0
AB5-1_Cage1_bin.90_01479	Putative TonB-dependent receptor	BT_2817	bth:BT_2817;		Q8A3Y7	573	0.018764811	0.020846807	0.01872137	0.020439759	0.030563579	0.023357447	0.025558023	0.030710259	0.020618289	0.017559326	0.018800241	0.020234851	0.016352499	0.024801262	0.019809869	0.022199451	0.020709018	0.016450589	0.021842224	0.017982242
AB5-1_Cage1_bin.90_01480	TPR domain-containing protein	BT_2816	bth:BT_2816;		Q8A3Y8	1003	0.030016214	0.031340769	0.037433407	0.038103735	0.026472446	0.027676	0.024334907	0.009804193	0.028269462	0.031208799	0.033294984	0.040459615	0.026926814	0.028953261	0.036333859	0.027780142	0.03688418	0.035242476	0.02929655	0.038388601
	Putative mutT family protein	BT_2815	bth:BT_2815;		Q8A3Y9	174	0	0.003613194	0.00308257	0.007085288	0	0	0	0	0.003394908	0.003212482	0	0	0.006335349	0.003551005	0.003433471	0.003481195	0.004011585	0	0	0
	Dihydrodipicolinate synthase	BT_2814	bth:BT_2814;		Q8A3Z0	309	0	0	0	0	0	0	0	0	0	0	0	0	0	0	0.003866822	0	0	0	0	0
AB5-1_Cage1_bin.90_01485	Alkyl hydroperoxide reductase C (EC 1.11.1.26) (Peroxiredoxin) (Thioredoxin peroxidase)	BT_2812	bth:BT_2812;		Q8A3Z2	188	0.408928148	0.37788632	0.288154747	0.321325368	1.147896293	0.983483815	0.770320624	0.834149623	0.339346323	0.484640517	0.289368715	0.286780576	0.389927277	0.404247951	0.298711968	0.341527424	0.144801131	0.30710319	0.390750526	0.392306879
AB5-1_Cage1_bin.90_01486	Alkyl hydroperoxide reductase subunit F	BT_2811	bth:BT_2811;		Q8A3Z3	523	0.011307323	0.018031429	0.010255588	0.009428988	0.024844101	0.019903701	0.015556349	0.00197919	0.01016525	0.014962919	0.009268914	0.00886774	0.010538727	0.010632647	0.010280718	0.006949077	0.016015657	0.010138108	0.012485422	0.00622149
	Metallophosphoesterase	BT_2810	bth:BT_2810;		Q8A3Z4	611	0.004399442	0.010289621	0.007022812	0.010088709	0	0	0	0	0.003867195	0.005489086	0.009697048	0.008539372	0.002706262	0.003033756	0.010755586	0.006939599	0	0.001928434	0.004452997	0.002662716
AB5-1_Cage1_bin.90_01489	Putative inosine-uridine preferring nucleoside hydrolase	BT_2808	bth:BT_2808;		Q8A3Z6	338	0.001590568	0	0	0	0	0	0	0	0.001747674	0.003307526	0	0	0.003261393	0.003656065	0.001767526	0	0.006195406	0.00871504	0.006439719	0.004813372
AB5-1_Cage1_bin.90_01490	Glycoside hydrolase, family 35	BT_2807	bth:BT_2807;	PUL37	Q8A3Z7	539	0.001994849	0	0.001990231	0.002287273	0	0	0.001006304	0	0.004383777	0.003111161	0.002997923	0	0.005112944	0.003439007	0.001108393	0.002247599	0.005180079	0.012023199	0.010095664	0.007042942
AB5-1_Cage1_bin.90_01491	SusD homolog	BT_2806	bth:BT_2806;	PUL37	Q8A3Z8	666	0	0	0.000805356	0	0	0	0	0	0	0.000839297	0.000808749	0.000870463	0.004965544	0.00371096	0.001794066	0	0.003144215	0.012384256	0.009804618	0.004885645
AB5-1_Cage1_bin.90_01492	SusC homolog	BT_2805	bth:BT_2805;	PUL37	Q8A3Z9	1083	0.00049641	0	0.001485782	0	0.001043275	0	0	0	0.002727211	0.002064531	0.001989388	0.002676493	0.002035736	0.003993651	0.00275819	0.003355833	0.003867123	0.013599648	0.009044149	0.004506703
	Ribokinase (RK) (EC 2.7.1.15)	rbsK BT_2804	bth:BT_2804;	PUL37	Q8A400	311	0	0	0	0	0	0	0	0	0	0	0	0	0	0	0	0	0	0.005682991	0.005249096	0.003487502
AB5-1_Cage1_bin.90_01494	Ribokinase (RK) (EC 2.7.1.15)	rbsK BT_2803	bth:BT_2803;	PUL37	Q8A401	321	0.00502441	0	0	0	0	0	0	0	0	0.005224036	0.003355931	0	0.003434115	0.005774532	0	0	0.004349008	0.011011902	0.008475955	0.006757714
	TPR_REGION domain-containing protein	BT_2802	bth:BT_2802;	PUL37	Q8A402	513	0	0.002451056	0	0	0	0	0	0	0	0	0	0	0	0	0	0	0	0	0	0
	Inositol-1-monophosphatase (EC 3.1.3.25)	BT_2801	bth:BT_2801;		Q8A403	267	0.004027055	0.002354666	0	0.002308689	0	0	0	0.00387684	0	0.002093528	0.004034659	0	0	0	0	0	0	0	0.002038039	0
	Putative PfkB family carbohydrate kinase	BT_2799	bth:BT_2799;		Q8A405	329	0.013072628	0.019109296	0.009781774	0.02060979	0.010302734	0.012053421	0.014837636	0.006292501	0.016159349	0.013592022	0.018008803	0.017620926	0.021778967	0.022536471	0.016342904	0.014728946	0.014851398	0.012534824	0.011577793	0.018131831
	Carboxy-terminal processing protease	BT_2798	bth:BT_2798;		Q8A406	565	0.032351862	0.033382079	0.032276967	0.036003297	0.028996574	0.03070689	0.032639882	0.023816837	0.02195574	0.024733269	0.026693015	0.035912384	0.036094672	0.027339598	0.030664237	0.024657949	0.019766817	0.029196157	0.027930146	0.029754874
	Adenosylhomocysteinase (EC 3.13.2.1) (S-adenosyl-L-homocysteine hydrolase) (AdoHcyase)	ahcY BT_2797	bth:BT_2797;		Q8A407	476	0.031624225	0.033019739	0.033804659	0.033670005	0.056968059	0.063524187	0.060393059	0.028269985	0.034747881	0.028183456	0.03960492	0.041409177	0.039369671	0.040239753	0.037652769	0.057264191	0.042526167	0.065597157	0.069734314	0.060382874
	YfhO family protein	BT_2796	bth:BT_2796;		Q8A408	843	0.002550946	0.005966271	0.006362601	0.005849775	0.006701462	0.007644199	0.008364383	0.004911584	0.002802913	0.005967671	0.005111525	0.005501575	0.006538261	0.004397686	0.007086879	0.002874154	0.006624111	0.004193144	0.006454997	0.004503139
	Outer membrane efflux protein	BT_2795	bth:BT_2795;		Q8A409	461	0	0	0	0.002674274	0	0	0	0	0	0	0	0.001257546	0	0	0	0	0	0	0	0
	Uracil phosphoribosyltransferase	BT_2791	bth:BT_2791;		Q8A413	217	0.022297265	0.017383295	0.022245646	0.017043874	0.018223653	0.011421588	0.019996241	0.009540243	0.021777474	0.012879537	0.01489291	0.013357799	0.027939767	0.011389399	0.016518634	0.016748236	0.016083311	0.019004411	0.020061061	0.019992869
	Phosphoenolpyruvate carboxykinase (ATP) (PCK) (PEP carboxykinase) (PEPCK) (EC 4.1.1.49)	pckA BT_2790	bth:BT_2790;		Q8A414	535	1.332473434	0.945981568	1.008570944	1.010468078	1.150985508	1.074782143	1.223690536	0.843571466	0.826999558	0.924654425	0.97858946	0.947070446	0.92927142	0.858095445	0.888877482	1.11635083	0.960260862	0.883154502	0.904214842	0.887963652
	50S ribosomal subunit assembly factor BipA (EC 3.6.5.-) (GTP-binding protein BipA)	bipA BT_2787	bth:BT_2787;		Q8A417	599	0.040388201	0.032536846	0.040294702	0.030872459	0.044326983	0.048824907	0.047086308	0.031105333	0.030571174	0.038260179	0.035069198	0.035809605	0.038646689	0.035071364	0.029921065	0.035393115	0.031463145	0.031473081	0.035429207	0.035308775
	30S ribosomal protein S15	rpsO BT_2786	bth:BT_2786;		Q8A418	89	0.277866789	0.388519892	0.301329917	0.401711971	0.495110043	0.462279165	0.493643162	0.517558182	0.444694786	0.364273812	0.296547403	0.364772974	0.433508741	0.451256962	0.342344053	0.401549946	0.462729514	0.39717083	0.440216323	0.408253259
	Transcriptional regulator	BT_2783	bth:BT_2783;		Q8A421	191	0.064738597	0.049374018	0.042123083	0.048409955	0.023662126	0.041524351	0.042596705	0.035226473	0.068040353	0.058531087	0.039480507	0.039457959	0.077914847	0.051759155	0.04691811	0.063427004	0.07309065	0.098703536	0.079771603	0.079500439
	Long-chain-fatty-acid--CoA ligase	BT_2782	bth:BT_2782;		Q8A422	549	0.011751078	0.02519364	0.027355707	0.023578911	0.009261201	0.012640723	0.01086772	0.007541831	0.021519635	0.015272456	0.01962211	0.023231378	0.031122837	0.030387291	0.030469709	0.025376578	0.019071467	0.042924352	0.025770607	0.022719583
	Putative mannose-1-phosphate guanylyltransferase	BT_2781	bth:BT_2781;		Q8A423	360	0.028373958	0.036673923	0.03128809	0.042806951	0.031385181	0.027538719	0.027119902	0.014376616	0.034458315	0.035712093	0.028427532	0.028986424	0.030620855	0.030893746	0.038168751	0.035334127	0.03877865	0.037639291	0.02871936	0.040672993
	Dynamin_N domain-containing protein	BT_2777	bth:BT_2777;		Q8A427	650	0.00330838	0.004836122	0.002475541	0.002845016	0.002607384	0.001525221	0.001668917	0.000796243	0.003635163	0.001719913	0.00248597	0.00445945	0.001695924	0.00285173	0.004595569	0.003727556	0.003221611	0.005438185	0.002511491	0.002502953
	non-specific serine/threonine protein kinase (EC 2.7.11.1)	BT_2771	bth:BT_2771;		Q8A433	454	0	0	0.001181426	0	0	0	0	0	0	0	0	0	0	0	0	0	0	0	0	0
	FHA domain-containing protein	BT_2770	bth:BT_2770;		Q8A434	175	0	0.003592548	0	0.003522401	0	0	0	0	0	0	0	0	0	0	0	0	0	0	0	0
	non-specific serine/threonine protein kinase (EC 2.7.11.1)	BT_2769	bth:BT_2769;		Q8A435	1263	0.000851325	0	0.00297274	0	0	0.001569903	0	0	0	0	0.000852933	0.001836036	0	0	0.001892079	0	0	0	0	0
	Gln_deamidase_2 domain-containing protein	BT_2768	bth:BT_2768;		Q8A436	316	0	0.005968631	0	0.001950696	0	0	0	0	0	0.003537797	0	0	0.005232678	0	0	0	0	0	0	0.00514848
	Class I SAM-dependent methyltransferase	BT_2761	bth:BT_2761;		Q8A442	212	0.002535905	0	0	0	0	0	0	0	0	0	0.007622079	0	0	0	0.002818037	0	0	0	0.00513355	0
	Corrinoid adenosyltransferase (EC 2.5.1.17) (Cob(II)alamin adenosyltransferase) (Cob(II)yrinic acid a,c-diamide adenosyltransferase) (Cobinamide/cobalamin adenosyltransferase)	BT_2760	bth:BT_2760;		Q8A443	187	0.037374084	0.053792156	0.045892385	0.03955637	0.024168268	0.010603143	0.011602097	0.024909217	0.022112288	0.02690239	0.02592322	0.024801218	0.02947462	0.019824864	0.028753024	0.019435119	0.007465409	0.015752319	0.014549633	0.017400211
AB6-1_co.bin.48_00155	DUF2795 domain-containing protein	BT_2759	bth:BT_2759;		Q8A444	73	0.073645456	0.129184074	0.168992422	0.126661663	0.038694058	0.033951845	0.148602203	0.028359352	0.089011694	0.099542938	0.095919862	0.127063776	0.098154523	0.101568479	0.130942233	0.091274065	0.047809295	0.080703662	0.074541957	0.081717428
AB6-1_co.bin.48_00154	Phosphate-selective porin O and P	BT_2758	bth:BT_2758;		Q8A445	389	0.063573635	0.061415016	0.044122756	0.052292707	0.055186282	0.042051411	0.029281128	0.027940159	0.045556347	0.048856154	0.029077546	0.044709137	0.032588777	0.063534696	0.043002237	0.045157092	0.05562593	0.043920219	0.030774906	0.01951746
AB6-1_co.bin.48_00153	L-asparaginase II	BT_2757	bth:BT_2757;		Q8A446	352	0.172585616	0.189323174	0.167614766	0.176870538	0.223084438	0.168987592	0.137140414	0.055872758	0.179563622	0.17785469	0.142307679	0.158107766	0.167544795	0.186064606	0.154447665	0.18412751	0.077336968	0.142263131	0.122125985	0.127873424
	Anaerobic C4-dicarboxylate transporter dcuB	BT_2756	bth:BT_2756;		Q8A447	436	0.002466109	0.001441963	0.0024604	0.001413808	0	0.00113692	0.002488064	0	0	0	0.002470766	0	0	0	0.001370238	0	0	0	0.001248065	0
AB6-1_co.bin.48_00151	Aspartate ammonia-lyase	BT_2755	bth:BT_2755;		Q8A448	486	0.074115211	0.067267866	0.061803634	0.064686059	0.087181058	0.090775776	0.060266449	0.077740221	0.069281268	0.087411241	0.050981148	0.064414275	0.070314557	0.075009506	0.068838972	0.062317684	0.047396128	0.060610775	0.08173541	0.050213571
AB6-1_co.bin.48_00149	Putative transmembrane protein	BT_2753	bth:BT_2753;		Q8A450	196	0.013714588	0.025661054	0.021892541	0.031450005	0.005764625	0.002529066	0.005534674	0.018484221	0.018083081	0.008555692	0.002748097	0.01774679	0.016872716	0.018914538	0.033528894	0.009271345	0.021367828	0.009017399	0.002776308	0
	Primosomal protein N' (EC 3.6.4.-) (ATP-dependent helicase PriA)	priA BT_2752	bth:BT_2752;		Q8A451	818	0.005257817	0.006917191	0.003934234	0.004521419	0.00276251	0.002423946	0.00397847	0	0.002888577	0.002733359	0.003292341	0.002834858	0.004042851	0.006042786	0.004382083	0.003702493	0.006826559	0.005761728	0.001330455	0.002651866
	Neuramindase-like protein	BT_2751	bth:BT_2751;		Q8A452	598	0.006293115	0.009461977	0.015247898	0.011338831	0	0	0.00090702	0	0.012841608	0.014021034	0.015312136	0.012602793	0.008295282	0.009299121	0.00899133	0.006077537	0.003501751	0.004925892	0.001819921	0.002720602
	LMWPc domain-containing protein	BT_2750	bth:BT_2750;		Q8A453	156	0	0	0.003438252	0.003951411	0	0	0	0.003317681	0	0	0	0.007432416	0	0.003960737	0.003829641	0	0.00447446	0.003776518	0	0
	Putative membrane-associated HD superfamily hydrolase	BT_2749	bth:BT_2749;		Q8A454	690	0.007791476	0.007289227	0.01010547	0.009826987	0.002456232	0.003592007	0.003930421	0.000750084	0.00599275	0.011341459	0.007806187	0.007561676	0.008786854	0.006268296	0.00952415	0.006145065	0.009104553	0.004269107	0.002365897	0.006287612
AB6-1_co.bin.48_00079	Glutamate--tRNA ligase (EC 6.1.1.17) (Glutamyl-tRNA synthetase) (GluRS)	gltX BT_2748	bth:BT_2748;		Q8A455	504	0.054401197	0.053638731	0.060660582	0.055037508	0.061649462	0.085566733	0.069952128	0.04415675	0.039849752	0.051017275	0.055572618	0.056362491	0.054680099	0.053941461	0.064009707	0.068504939	0.056783024	0.057277182	0.046426033	0.043040204
	3-deoxy-D-manno-octulosonic acid transferase (Kdo transferase) (EC 2.4.99.12) (Lipid IV(A) 3-deoxy-D-manno-octulosonic acid transferase)	BT_2747	bth:BT_2747;		Q8A456	407	0.006604568	0.004634122	0.002635711	0	0	0	0.001332673	0	0.001451386	0.008240372	0.002646815	0.004273183	0.010833914	0.006072481	0.001467872	0.004464825	0.005145079	0.00144751	0.001336993	0
	Thiol:disulfide interchange protein	BT_2745	bth:BT_2745;		Q8A458	404	0.001330722	0.003112356	0.001327642	0.001525792	0	0	0	0	0	0.001383594	0.003999705	0	0.002728591	0.001529393	0.002957544	0.001499326	0	0	0	0
	Acetyltransferase	BT_2744	bth:BT_2744;		Q8A459	170	0.003162423	0.011094632	0.009465304	0.007252001	0.006646274	0.002915864	0.006381153	0.00304446	0	0	0.003168394	0.006820335	0	0.014538233	0.014057034	0.010689316	0	0.017327551	0	0
AB6-1_co.bin.48_00076	Putative aminopeptidase	BT_2743	bth:BT_2743;		Q8A460	593	0.012692353	0.019083516	0.018994456	0.019750391	0.014290049	0.011702794	0.014634686	0.005236676	0.016934465	0.013196638	0.013624627	0.015641915	0.014871512	0.013545319	0.018134285	0.01430049	0.017656384	0.008941367	0.007341063	0.013717704
AB6-1_co.bin.48_00074	Tyrosine recombinase XerC	xerC BT_2742	bth:BT_2742;		Q8A461	293	0.001834853	0.004291439	0.005491815	0.008415291	0	0	0	0	0.008064355	0	0.003676634	0.003957191	0	0.008435152	0.00203899	0	0	0	0	0
AB6-1_co.bin.48_00073	Sigma-54 modulation protein	BT_2741	bth:BT_2741;		Q8A462	99	0.624498591	0.450882864	0.595963613	0.516796644	0.285319825	0.325457585	0.312289782	0.324127346	0.441543776	0.547679523	0.576711646	0.404053181	0.467663975	0.355746164	0.42845555	0.391581663	0.204469248	0.273740299	0.252840296	0.290325739
AB6-1_co.bin.48_00068	Elongation factor Tu (EF-Tu)	tuf BT_2740	bth:BT_2740;		Q8A463	394	1.18574792	1.108993904	1.142162751	1.124888444	1.223066157	1.302148044	1.277526353	1.739205667	0.967031753	1.151992817	1.149708719	1.228612381	1.20587105	1.165180363	1.193331568	1.25296504	0.931868686	1.224626861	1.187752305	1.135540403
AB6-1_co.bin.48_00065	Transcription termination/antitermination protein NusG	nusG BT_2739	bth:BT_2739;		Q8A464	180	0.089601972	0.076840601	0.068535815	0.075340234	0.160064422	0.179001672	0.17175938	0.123638899	0.127988027	0.093161981	0.074809294	0.086959272	0.125545508	0.102979153	0.076337503	0.100954647	0.120213816	0.108008401	0.129992891	0.105448499
AB6-1_co.bin.48_00064	50S ribosomal protein L11	rplK BT_2738	bth:BT_2738;		Q8A465	147	0.2194334	0.230949487	0.193384111	0.226440034	0.403523753	0.279883304	0.265664347	0.158436178	0.297366216	0.235756849	0.201527077	0.228736406	0.273712953	0.285819689	0.231654179	0.276080056	0.356130463	0.340657294	0.322051681	0.416875117
AB6-1_co.bin.48_00063	50S ribosomal protein L1	rplA BT_2737	bth:BT_2737;		Q8A466	232	0.2734405	0.254730205	0.233504709	0.26038435	0.338472941	0.292717587	0.299254092	0.238701403	0.292810804	0.243345519	0.222880103	0.264875942	0.304096772	0.284968173	0.288411555	0.29764215	0.349007854	0.284410836	0.307260663	0.308553737
AB6-1_co.bin.48_00062	50S ribosomal protein L10	BT_2736	bth:BT_2736;		Q8A467	172	0.343821519	0.36186562	0.377328125	0.308210047	0.190500748	0.146979906	0.154520372	0.018054355	0.374347807	0.347732509	0.344470701	0.296605267	0.474267204	0.387967971	0.343866103	0.380340765	0.478871242	0.35622221	0.240441151	0.422494652
AB6-1_co.bin.48_00061	50S ribosomal protein L7/L12	rplL BT_2735	bth:BT_2735;		Q8A468	124	1.226968935	1.597090199	1.414452348	1.635501699	1.407777222	1.335183684	1.34724675	1.794758211	1.452965813	1.406445386	1.355254818	1.360491829	1.729090566	1.893487648	1.662187564	1.739025217	1.908284879	1.529855061	1.28578865	1.535077464
AB6-1_co.bin.48_00060	DNA-directed RNA polymerase subunit beta (RNAP subunit beta) (EC 2.7.7.6) (RNA polymerase subunit beta) (Transcriptase subunit beta)	rpoB BT_2734	bth:BT_2734;		Q8A469	1270	0.112602163	0.112868227	0.108962796	0.113576616	0.157469584	0.152612206	0.154177711	0.12103526	0.122794085	0.118836542	0.108573614	0.121423445	0.144520794	0.141089548	0.127011388	0.129730697	0.220397086	0.124321767	0.13325402	0.12895794
AB6-1_co.bin.48_00059	DNA-directed RNA polymerase subunit beta' (RNAP subunit beta') (EC 2.7.7.6) (RNA polymerase subunit beta') (Transcriptase subunit beta')	rpoC BT_2733	bth:BT_2733;		Q8A470	1427	0.129599488	0.120276076	0.142830803	0.123975169	0.188443048	0.191748219	0.190808561	0.25352009	0.160200635	0.13357352	0.150981616	0.130814695	0.162224014	0.150247089	0.143180789	0.148991232	0.222073673	0.148625945	0.166640713	0.154673282
AB6-1_co.bin.48_00058	DUF3467 domain-containing protein	BT_2732	bth:BT_2732;		Q8A471	101	0.010645779	0.012449422	0.010621134	0.012206338	0.011186797	0.009815781	0.010740555	0.020497354	0.011697306	0.01106875	0.015998819	0.017219658	0.016371547	0.012235147	0.017745265	0.017991917	0.02073314	0.005833037	0.016163058	0.005369372
AB6-1_co.bin.48_00057	30S ribosomal protein S12	rpsL BT_2731	bth:BT_2731;		Q8A472	133	0.113181438	0.061451472	0.060492547	0.050982113	0.237866633	0.264620169	0.289550835	0.151765181	0.182099795	0.100867107	0.085046355	0.069741772	0.165767037	0.074330817	0.049411002	0.07286952	0.23092249	0.070873592	0.163656027	0.175332199
AB6-1_co.bin.48_00056	30S ribosomal protein S7	rpsG BT_2730	bth:BT_2730;		Q8A473	158	0.279013735	0.354138787	0.366630779	0.331618405	0.32537295	0.34196814	0.302095112	0.268606145	0.280402201	0.297174926	0.340903111	0.326555914	0.380241256	0.379328272	0.317617789	0.306697663	0.318083107	0.357956495	0.31340647	0.363825926
AB6-1_co.bin.48_00055	Elongation factor G (EF-G)	fusA BT_2729	bth:BT_2729;		Q8A474	705	0.28138832	0.303200823	0.275411269	0.301652386	0.418291005	0.409916757	0.394681129	0.45809405	0.320074804	0.287811055	0.268167443	0.267250716	0.367450266	0.318139851	0.300830493	0.335942699	0.323760477	0.309192327	0.336527861	0.353076191
amb_Cage1_bin.62_01037	30S ribosomal protein S10	rpsJ BT_2728	bth:BT_2728;		Q8A475	101	0.377925148	0.336134401	0.318634011	0.299055293	0.609680443	0.696920445	0.617581929	0.830142826	0.386011109	0.359734381	0.351974024	0.309953839	0.436574573	0.318113819	0.34899022	0.323854512	0.421573844	0.34414918	0.479504056	0.408072269
AB6-1_co.bin.48_00053	50S ribosomal protein L3	rplC BT_2727	bth:BT_2727;		Q8A476	205	0.298964628	0.282146419	0.321820351	0.306706583	0.471237007	0.611762561	0.537106354	0.787698306	0.328494598	0.346289899	0.328431046	0.330869423	0.473204245	0.334556662	0.317654678	0.280703166	0.459668881	0.405211118	0.504339975	0.473526223
AB6-1_co.bin.48_00052	50S ribosomal protein L4	rplD BT_2726	bth:BT_2726;		Q8A477	208	0.330838049	0.37782201	0.417747571	0.388226116	0.510612749	0.486164303	0.503282799	0.808684659	0.397595941	0.362794252	0.398791081	0.445944982	0.426630958	0.504993922	0.422217878	0.43391084	0.496665023	0.549483298	0.486601297	0.422373385
AB6-1_co.bin.48_00051	50S ribosomal protein L23	rplW BT_2725	bth:BT_2725;		Q8A478	96	0.263205792	0.209565275	0.251422149	0.308210047	0.323659677	0.345955154	0.378548634	0.291126477	0.295356985	0.401761042	0.336641822	0.253631209	0.556916809	0.366863232	0.255149806	0.302863942	0.494427793	0.380484139	0.334429386	0.43497506
AB6-1_co.bin.48_00050	50S ribosomal protein L2	rplB BT_2724	bth:BT_2724;		Q8A479	274	0.141270262	0.123903557	0.135070585	0.125983669	0.226798022	0.24242113	0.209832819	0.562891745	0.16384767	0.144843079	0.125810666	0.160800599	0.191100959	0.160106274	0.152626553	0.145905257	0.262392766	0.154809652	0.182709411	0.199901326
AB6-1_co.bin.48_00049	30S ribosomal protein S19	rpsS BT_2723	bth:BT_2723;		Q8A480	89	0.356394359	0.39558389	0.439941678	0.45019445	0.583975948	0.66835542	0.682568323	0.203534116	0.457969258	0.345432063	0.411535171	0.495049036	0.476859615	0.49291145	0.557148165	0.503638915	0.494101007	0.562658676	0.654210369	0.639799884
AB6-1_co.bin.48_00048	50S ribosomal protein L22	rplV BT_2722	bth:BT_2722;		Q8A481	136	0.19369838	0.263497515	0.291846887	0.303677546	0.265850943	0.273362281	0.247269696	0.369140762	0.277983045	0.234274981	0.297036902	0.306915076	0.320168063	0.372542229	0.342640199	0.369672165	0.374670196	0.506830865	0.328094233	0.291091026
AB6-1_co.bin.48_00047	30S ribosomal protein S3	rpsC BT_2721	bth:BT_2721;		Q8A482	243	0.205752676	0.170756891	0.174374539	0.182642991	0.316176636	0.318225194	0.249994159	0.076675286	0.274694151	0.200125736	0.192841735	0.219485678	0.294867497	0.241556037	0.194224243	0.224343661	0.353316593	0.227896513	0.279915786	0.336988855
AB6-1_co.bin.48_00046	50S ribosomal protein L16	rplP BT_2720	bth:BT_2720;		Q8A483	144	0.156803451	0.152808013	0.122917495	0.149824328	0.164772199	0.144578273	0.143132817	0.122201237	0.225619919	0.166915215	0.164580446	0.136880335	0.241139237	0.193085912	0.161802316	0.18508352	0.324771198	0.225017502	0.204058608	0.308813463
AB6-1_co.bin.48_00045	50S ribosomal protein L29	rpmC BT_2719	bth:BT_2719;		Q8A484	65	0.272941391	0.319184034	0.247554116	0.303468354	0.425872761	0.404183656	0.45895219	0.398121678	0.381692104	0.318183996	0.248597038	0.329999287	0.381582968	0.342207646	0.330880949	0.251610044	0.30068369	0.380672965	0.359980314	0.392129365
AB6-1_co.bin.48_00044	30S ribosomal protein S17 1	rpsQ1 BT_2718	bth:BT_2718;		Q8A485	89	0.271826206	0.240175933	0.241063933	0.256264533	0.406244138	0.417722137	0.432699562	1.180497875	0.258852189	0.219820404	0.2481315	0.280093534	0.27868419	0.263811762	0.248367254	0.238207595	0.329400671	0.317736664	0.391303399	0.347319937
AB6-1_co.bin.48_00043	50S ribosomal protein L14	rplN BT_2717	bth:BT_2717;		Q8A486	121	0.213267503	0.23900833	0.230504934	0.239435904	0.560264384	0.516180281	0.573776441	0.705761157	0.385672757	0.272556539	0.231476029	0.220392644	0.423630678	0.377873916	0.251806783	0.330397028	0.530722687	0.355429598	0.481196057	0.430259757
AB6-1_co.bin.48_00042	50S ribosomal protein L24	rplX BT_2716	bth:BT_2716;		Q8A487	105	0.138243042	0.191602537	0.127706488	0.181990694	0.263635519	0.217162467	0.222124913	0.537274684	0.213782199	0.18100042	0.159023184	0.171157931	0.162727975	0.205958306	0.136554043	0.149989762	0.232671903	0.201989736	0.176202989	0.196263329
AB6-1_co.bin.48_00041	50S ribosomal protein L5	rplE BT_2715	bth:BT_2715;		Q8A488	185	0.392311336	0.428192832	0.400100977	0.403172061	0.461107683	0.476940836	0.518942992	0.162261484	0.498115564	0.371640766	0.381406086	0.325901414	0.569051358	0.524358713	0.448875282	0.471485488	0.664058187	0.50952366	0.567687371	0.562826276
AB6-1_co.bin.48_00040	30S ribosomal protein S14	rpsN BT_2714	bth:BT_2714;		Q8A489	99	0.08688676	0.107957869	0.102939169	0.112076381	0.188311085	0.180253431	0.191756884	0.182975115	0.113369348	0.09033889	0.097932166	0.117116864	0.105781137	0.112340894	0.120691704	0.073421562	0.112810619	0.119017522	0.115427092	0.09312335
AB6-1_co.bin.48_00039	30S ribosomal protein S8	rpsH BT_2713	bth:BT_2713;		Q8A490	131	0.213403169	0.2015666	0.192437105	0.21174736	0.211310912	0.19298125	0.198741267	0.138278904	0.243500415	0.200547165	0.172689545	0.194717962	0.260861639	0.268846338	0.241705867	0.254313234	0.330358579	0.242850256	0.203539375	0.269083412
AB6-1_co.bin.48_00038	50S ribosomal protein L6	rplF BT_2712	bth:BT_2712;		Q8A491	189	0.298673239	0.296052531	0.36041609	0.273964486	0.313851808	0.306860008	0.195148502	0.112274526	0.353178194	0.316454982	0.339135465	0.276061179	0.399529257	0.333456304	0.338224133	0.368564586	0.228978698	0.389640695	0.339737789	0.496397018
AB6-1_co.bin.48_00037	50S ribosomal protein L18	rplR BT_2711	bth:BT_2711;		Q8A492	114	0.259374129	0.226109902	0.216428891	0.243323721	0.312199956	0.252196687	0.275956899	0.099879649	0.388627612	0.235356583	0.179542305	0.274608226	0.35294565	0.270997771	0.256787481	0.286923735	0.349007854	0.294568366	0.300717949	0.337752336
AB6-1_co.bin.48_00036	30S ribosomal protein S5	rpsE BT_2710	bth:BT_2710;		Q8A493	172	0.265680265	0.179105206	0.240117897	0.204278752	0.420415445	0.400592292	0.422565917	0.177534493	0.305660136	0.207989538	0.225471732	0.229194979	0.304428273	0.222722354	0.218823884	0.327515658	0.206969774	0.328820501	0.411280916	0.327906297
AB6-1_co.bin.48_00035	50S ribosomal protein L30	rpmD BT_2709	bth:BT_2709;		Q8A494	58	0.407843457	0.455262494	0.351413027	0.371977642	0.535712569	0.658080416	0.439529448	0.339089843	0.356465327	0.289123388	0.352893496	0.379822105	0.408630037	0.447426664	0.391415682	0.386412616	0.324938347	0.487561433	0.713032378	0.589057135
AB6-1_co.bin.48_00034	50S ribosomal protein L15	rplO BT_2708	bth:BT_2708;		Q8A495	148	0.443166509	0.395058863	0.42764416	0.433160066	1.103146692	1.1086195	1.249714408	1.227452174	0.52286169	0.370130031	0.454921381	0.579728477	0.569796189	0.48428034	0.431921359	0.39699733	0.537660748	0.855840522	1.103019504	0.908729925
AB6-1_co.bin.48_00033	Protein translocase subunit SecY	secY BT_2707	bth:BT_2707;		Q8A496	447	0.020446088	0.028129567	0.017998901	0.024822286	0.026540488	0.024396717	0.036402553	0.024314814	0.034359202	0.028761417	0.021689674	0.027235566	0.032059419	0.035939033	0.032076453	0.024391727	0.048408248	0.021087668	0.029216445	0.02547749
AB6-1_co.bin.48_00032	Methionine aminopeptidase (MAP) (MetAP) (EC 3.4.11.18) (Peptidase M)	map BT_2706	bth:BT_2706;		Q8A497	265	0.038545754	0.049821179	0.056672766	0.053500612	0.051163766	0.048634416	0.071637477	0.089840288	0.035665749	0.033749246	0.034553425	0.039377783	0.037438329	0.034974052	0.060869609	0.041143781	0.021072172	0.03557052	0.055442339	0.042975237
	Translation initiation factor IF-1	infA BT_2705	bth:BT_2705;		Q8A498	72	0.037334155	0.052391319	0.067045906	0.068491121	0.078462952	0.110154875	0.112999592	0.172519394	0.065634886	0.085398482	0.097252082	0.080517844	0.061241711	0.051489576	0.049785328	0.042064436	0.029083988	0.090007001	0.06046181	0.05272425
AB6-1_co.bin.48_00029	30S ribosomal protein S13	rpsM BT_2704	bth:BT_2704;		Q8A499	126	0.132269577	0.144699833	0.14473402	0.156551135	0.22866346	0.291123598	0.219542065	0.131443348	0.140646183	0.124215974	0.145343771	0.193242826	0.179350725	0.152016845	0.156468174	0.158643017	0.232671903	0.182351845	0.224572437	0.21950504
amb_Cage1_bin.115_01691	30S ribosomal protein S11	rpsK BT_2703	bth:BT_2703;		Q8A4A0	129	0.520941696	0.628695825	0.665261707	0.654647696	0.350346204	0.272825446	0.361598695	0.365099182	0.389230135	0.62830173	0.643011976	0.62017465	0.478539881	0.699300293	0.643735869	0.619814579	0.438288933	0.689609662	0.34167953	0.281663101
AB6-1_co.bin.48_00027	30S ribosomal protein S4	rpsD BT_2702	bth:BT_2702;		Q8A4A1	201	0.31293823	0.40036351	0.474991894	0.368011996	0.348516037	0.369923087	0.296834749	0.17509431	0.252743291	0.308685966	0.439476687	0.351874996	0.348255103	0.427286634	0.4785336	0.433954305	0.281289912	0.466033534	0.286967993	0.361537712
AB6-1_co.bin.48_00026	DNA-directed RNA polymerase subunit alpha (RNAP subunit alpha) (EC 2.7.7.6) (RNA polymerase subunit alpha) (Transcriptase subunit alpha)	rpoA BT_2701	bth:BT_2701;		Q8A4A2	330	0.263918535	0.243857774	0.242177941	0.235360399	0.205430274	0.213299894	0.182442978	0.127037008	0.282826689	0.254078129	0.230140591	0.224864379	0.305651812	0.297703369	0.244400701	0.28817963	0.408233429	0.241010481	0.197875014	0.331957354
AB6-1_co.bin.48_00025	50S ribosomal protein L17	rplQ BT_2700	bth:BT_2700;		Q8A4A3	163	0.191297461	0.242992865	0.223760571	0.238248257	0.232211828	0.179424044	0.202983316	0.180986603	0.250056834	0.202327246	0.194963116	0.206283752	0.260371201	0.261554413	0.219910651	0.260128539	0.269785212	0.260232176	0.213656457	0.272816801
	Transmembrane protein	BT_2698	bth:BT_2698;		Q8A4A5	179	0.018020508	0.010536802	0.01198586	0.010331063	0.022092362	0.01661554	0.015150783	0	0.01650039	0.012490992	0.012036356	0.016193533	0.018475153	0.013807261	0.016687819	0.016919773	0.019497645	0.006582533	0.018239876	0.021207519
	DNA mismatch repair protein mutS	BT_2697	bth:BT_2697;		Q8A4A6	604	0.002670257	0.006245323	0.004440126	0.004082252	0.00561192	0.001641381	0.00538806	0	0.00586802	0.003701801	0.002675299	0.005758892	0.005475252	0.00613783	0.008902012	0.006017164	0.008089586	0.00487696	0.006306447	0.00628501
	FecR domain-containing protein	BT_2695	bth:BT_2695;		Q8A4A8	222	0.012108375	0.014159816	0.014496412	0.013883335	0.012723722	0.006698607	0.012216172	0.002331343	0.013304369	0.015107348	0.014557484	0.010445558	0.014896632	0.013916102	0.010764395	0.010914016	0.015721075	0.013268845	0.009804618	0.004885645
	Urocanate hydratase (Urocanase) (EC 4.2.1.49) (Imidazolonepropionate hydrolase)	hutU BT_2694	bth:BT_2694;		Q8A4A9	663	0.002432633	0.003793037	0.007281003	0.002789231	0.000852086	0.001495315	0.000818097	0	0.00712777	0.006744759	0.007311678	0.008744019	0.004156677	0.003727752	0.006307643	0.001827233	0.003158442	0.000888592	0.001641497	0.001635917
AB6-1_co.bin.48_00019	glutamate formimidoyltransferase (EC 2.1.2.5)	BT_2693	bth:BT_2693;		Q8A4B0	300	0.016128355	0.033530444	0.044697271	0.032875738	0	0	0	0	0.017721419	0.033538313	0.034113038	0.023189139	0.02755877	0.022655414	0.025888371	0.016152744	0	0.005891367	0.007255417	0.005423066
	Imidazolonepropionase (EC 3.5.2.7) (Imidazolone-5-propionate hydrolase)	hutI BT_2692	bth:BT_2692;		Q8A4B1	417	0.002578474	0.006030655	0.00514501	0.004434677	0	0	0	0	0.002833161	0.005361841	0.005166685	0.005560945	0.002643527	0.005926858	0.007163357	0.00290517	0	0	0	0
	Methenyltetrahydrofolate cyclohydrolase	BT_2691	bth:BT_2691;		Q8A4B2	209	0.007716916	0.018048684	0.023097154	0.014746892	0	0	0	0	0.008479148	0.021396053	0.020617298	0.013869102	0.007911609	0.002956339	0.011433951	0.00289822	0	0	0	0
AB6-1_co.bin.48_00016	Histidine ammonia-lyase (EC 4.3.1.3)	BT_2690	bth:BT_2690;		Q8A4B3	499	0.003232135	0.010079292	0.00752419	0.007411865	0.001132131	0.000993381	0	0	0.009470364	0.005600921	0.008635301	0.005808903	0.00331368	0.006191131	0.005986212	0.006069418	0.005595316	0.002361269	0	0
	Putative TetR transcriptional regulator	BT_2689	bth:BT_2689;		Q8A4B4	215	0.00500104	0.014620833	0.007484194	0.011468281	0.002627597	0	0.002522782	0	0.010990027	0.010399477	0.015031449	0.018874881	0.005127213	0.005747674	0.01389358	0.002817339	0.003246585	0.008220513	0	0
AB6-1_co.bin.48_00014	Outer membrane efflux protein	BT_2688	bth:BT_2688;		Q8A4B5	448	0.01680037	0.018243406	0.010775235	0.022015003	0.017654164	0.022129328	0.029057038	0.02426054	0.01977837	0.021210987	0.018034383	0.021998625	0.019684836	0.020687776	0.018669498	0.014872783	0.028045274	0.015780448	0.017004884	0.018157586
AB6-1_co.bin.48_00013	Cation efflux system protein	BT_2687	bth:BT_2687;		Q8A4B6	338	0.034992486	0.03534089	0.036498363	0.03829829	0.065184606	0.092393216	0.078631669	0.048999591	0.054177908	0.047959126	0.046213552	0.044594498	0.057074376	0.056669001	0.035350529	0.051970736	0.074344868	0.041832194	0.045078036	0.036902518
AB6-1_co.bin.48_00012	Putative cation efflux transporter	BT_2686	bth:BT_2686;		Q8A4B7	1052	0.005110379	0.006573816	0.007137967	0.011719013	0.009666158	0.008952701	0.010827337	0.006887656	0.011230304	0.009032816	0.010240055	0.009919309	0.007858965	0.011159338	0.010789976	0.010364165	0.017914852	0.007280207	0.005689847	0.008248009
	Transcriptional regulator	BT_2685	bth:BT_2685;		Q8A4B8	97	0.02216956	0.012962801	0.011059119	0.025419385	0.023296217	0.020441111	0.011183465	0.005335651	0.012179669	0.023050387	0.027764274	0.029882911	0.022728882	0.019109534	0.018477029	0.018733852	0.007196038	0.012147149	0.011219717	0.016772368
	Putative periplasmic protein	BT_2683	bth:BT_2683;		Q8A4C0	464	0	0	0	0	0	0	0.001168961	0	0	0.001204681	0	0	0	0.001331627	0.002575103	0	0.004513033	0.001269691	0	0
	Putative periplasmic protein	BT_2682	bth:BT_2682;		Q8A4C1	288	0	0	0.001862386	0	0	0	0	0	0	0	0	0	0	0	0	0	0	0	0	0
	Beta-galactosidase	BT_2680	bth:BT_2680;		Q8A4C3	1001	0	0	0	0	0	0	0	0	0	0	0	0	0	0	0	0	0.002789274	0	0	0
AB6-1_co.bin.48_00006	Putative ion-channel protein, putative oxidoreductase	BT_2679	bth:BT_2679;		Q8A4C4	335	0.009628869	0.013136928	0.017612059	0.0184006	0.003372736	0.005918769	0.012952789	0.010814649	0.008816626	0.01168001	0.009647049	0.010383197	0.009871798	0.012910819	0.01783355	0.014465144	0.014585403	0.01231032	0.012994777	0.009712953
AB6-1_co.bin.48_00003	OMP_b-brl domain-containing protein	BT_2676	bth:BT_2676;		Q8A4C7	210	0	0	0	0	0	0	0	0	0	0	0	0	0	0	0	0	0	0	0	0
	MotA/TolQ/ExbB proton channel	BT_2668	bth:BT_2668;		Q8A4D1	265	0	0	0	0	0	0	0	0	0	0	0	0.002187655	0	0	0.00225443	0	0	0	0	0.00409288
	TonB	BT_2665	bth:BT_2665;		Q8A4D4	270	0	0	0	0.031962523	0	0	0.036159869	0.04408829	0	0	0.043888119	0	0	0	0	0.038138422	0.03102292	0	0.036277086	0.0421794
	Putative phosphate ABC transporter, phosphate-binding component	BT_2664	bth:BT_2664;		Q8A4D5	314	0	0	0	0	0	0	0	0	0	0	0	0	0	0	0	0	0	0	0	0.001727091
	Tetratricopeptide repeat family protein	BT_2663	bth:BT_2663;		Q8A4D6	483	0.003339204	0.002603295	0.002220982	0.002552464	0.004678536	0.001026288	0.004491909	0	0.00122301	0	0	0.001200266	0	0.001279244	0.00494761	0.001254095	0	0.00243949	0.003379853	0.001122788
AB5-1_Cage3_bin.41_01890	Alpha-galactosidase (EC 3.2.1.22) (Melibiase)	BT_2662	bth:BT_2662;		Q8A4D7	507	0.039233999	0.038440968	0.038085249	0.035258743	0.013371201	0.011732472	0.013907642	0.018374847	0.043109304	0.037485294	0.04249522	0.035446909	0.038049584	0.036560646	0.032993827	0.035841887	0.041302705	0.047642221	0.045078036	0.047064081
AB5-1_Cage3_bin.41_01885	Fimbrillin_C domain-containing protein	BT_2658	bth:BT_2658;		Q8A4E1	672	0	0	0	0	0	0	0	0	0	0	0	0	0	0	0	0	0	0	0	0.001614008
AB5-1_Cage3_bin.41_01884	Putative lipoprotein	BT_2657	bth:BT_2657;		Q8A4E2	338	0	0.001860047	0.001586885	0.001823728	0.0016714	0.001466559	0	0	0.006990698	0	0	0	0	0.001828032	0.003535053	0.001792094	0.002065135	0.001743008	0.00160993	0
AB5-1_Cage3_bin.41_01882	DUF4906 domain-containing protein	BT_2655	bth:BT_2655;		Q8A4E4	1075	0.002000416	0	0	0	0	0	0	0	0	0	0	0	0	0	0	0	0	0	0	0
	Transposase	BT_2654	bth:BT_2654;		Q8A4E5	403	0	0	0.001330936	0	0	0	0	0	0	0	0	0	0	0	0	0	0	0	0	0.002691348
	NYN domain-containing protein	BT_2650	bth:BT_2650;		Q8A4E9	233	0.004614694	0	0.006906016	0	0	0	0	0	0.002535253	0.002399021	0.002311703	0.002488105	0.004731119	0	0.002564051	0	0.002995776	0	0	0
	Metal-independent alpha-mannosidase	BT_2632	bth:BT_2632;	PUL36	Q8A4G7	481	0.005588481	0.00522824	0.005575543	0.006407693	0	0.003091665	0.004510587	0.009684041	0	0.004648415	0.007838645	0.00361577	0.004583579	0.007707379	0.003726137	0.005037238	0.007255881	0.075938622	0.064484217	0.095833801
	Glycoside hydrolase family 73	BT_2631	bth:BT_2631;	PUL36	Q8A4G8	385	0.005585577	0.006531905	0.004179485	0.004803273	0.002934718	0.005150098	0.005635304	0.002688614	0.006137288	0	0.004197093	0.004517365	0.005726498	0	0.006207002	0	0	0.022953379	0.026854466	0.025354593
	Endo/exonuclease/phosphatase domain-containing protein	BT_2630	bth:BT_2630;	PUL36	Q8A4G9	316	0.023818246	0.029843156	0.033947294	0.027309751	0.025028688	0.034510546	0.027463192	0.019654108	0.039256308	0.028302374	0.037499342	0.034857092	0.031396067	0.037150707	0.034030477	0.021085464	0.039760388	0.128640615	0.218695724	0.193926083
	Putative alpha-1,2-mannosidase	BT_2629	bth:BT_2629;	PUL36	Q8A4H0	760	0.005659072	0.005790619	0.007057464	0.006488633	0	0	0.001427363	0	0.005440787	0.004412936	0.002834878	0.003051203	0	0	0.007074757	0	0.024797926	0.193019798	0.250598291	0.216922627
	Two-component system sensor histidine kinase/response regulator, hybrid (One-component system)	BT_2628	bth:BT_2628;	PUL36	Q8A4H1	1345	0	0	0	0	0.001260074	0	0	0	0	0	0	0	0.002458775	0	0	0	0	0.014454656	0.013755624	0.010886452
	Putative cell surface protein, have conserved domain	BT_2627	bth:BT_2627;	PUL36	Q8A4H2	434	0	0.002897216	0	0.002840646	0	0	0.003749295	0	0	0	0	0	0	0.009965724	0.004129659	0	0.020908305	0.479182641	0.613116187	0.553552557
	SusC homolog	BT_2626	bth:BT_2626;	PUL36	Q8A4H3	1034	0.001559802	0.003040115	0.007780956	0.002980755	0	0	0.002622815	0.00100108	0.002856451	0.004324734	0.002604579	0.005606658	0.001066103	0.006573137	0.005777794	0.001757431	0.016876589	0.242150011	0.352596435	0.260663795
	SusD homolog	BT_2625	bth:BT_2625;	PUL36	Q8A4H4	660	0.000814563	0.006667986	0.006501421	0.006537789	0	0	0.002465446	0	0.003580085	0.006775417	0.006528811	0.005270259	0.004175571	0.007489393	0.00814669	0.001835539	0.035958385	0.328488359	0.466655241	0.410838309
	DUF4361 domain-containing protein	BT_2624	bth:BT_2624;	PUL36	Q8A4H5	321	0	0.00979277	0.005012778	0.007681247	0	0	0	0	0.007360922	0.006965382	0.001677965	0.007224031	0.001717057	0.005774532	0.009305669	0.001887003	0.023919541	0.376239969	0.445835215	0.356469427
	Putative alpha-1,6-mannanase	BT_2623	bth:BT_2623;	PUL36	Q8A4H6	517	0	0	0.002074922	0	0	0	0.001049126	0.00100108	0	0	0	0	0	0	0	0	0.012151144	0.216510598	0.207347754	0.194055542
	Xylan alpha-1,2-glucuronidase (EC 3.2.1.131)	BT_2622	bth:BT_2622;	PUL36	Q8A4H7	722	0	0	0	0	0	0	0	0	0	0	0	0	0	0	0	0	0.004833904	0.075070054	0.070845833	0.066098307
	Putative O-antigen related protein	BT_2621	bth:BT_2621;	PUL36	Q8A4H8	436	0	0	0	0	0	0	0	0	0	0	0	0	0	0	0	0	0.001600953	0.089181248	0.182217473	0.100749615
	Alpha-glucosidase	BT_2620	bth:BT_2620;	PUL36	Q8A4H9	649	0	0	0.006611615	0.004748999	0.006093271	0.0053465	0.010028931	0.00159494	0	0.005167691	0.004979602	0.007146114	0	0.007616332	0.00644371	0.004666625	0.032265749	0.290483442	0.358858076	0.304159616
	Two-component system sensor histidine kinase	BT_2619	bth:BT_2619;	PUL36	Q8A4I0	790	0	0	0	0	0	0	0	0	0	0	0.001363612	0	0	0	0	0	0	0.001491485	0.003444027	0.004805248
	Two-component system response regulator	BT_2618	bth:BT_2618;	PUL36	Q8A4I1	426	0	0	0.002518156	0	0	0	0	0	0	0	0	0.004082595	0	0.002900821	0	0	0	0.00414885	0.005109449	0.006365101
	DUF1016 domain-containing protein	BT_2606	bth:BT_2606;		Q8A4J3	335	0.009628869	0.005630112	0.008005481	0.01104036	0.010118208	0.002959385	0.004857296	0.0030899	0.014106602	0.006674291	0.003215683	0.010383197	0.008226498	0.009222014	0.00713342	0.007232572	0.008334516	0.005275851	0.003248694	0.006475302
	Conserved protein found in conjugate transposon	BT_2594	bth:BT_2594;		Q8A4K5	195	0	0	0	0	0	0	0	0	0	0	0.002762189	0	0	0	0	0	0	0	0	0
	Nucleotidyltransferase	BT_2587	bth:BT_2587;		Q8A4L2	321	0	0	0	0	0	0	0	0	0	0	0	0	0	0	0	0	0.008698015	0	0	0
	DUF2971 domain-containing protein	BT_2579	bth:BT_2579;		Q8A4M0	281	0.009566047	0.008949407	0.003817561	0.006580997	0.006031316	0.005292138	0.005790726	0.00920922	0.01261311	0.001989224	0.009584109	0.008252363	0.007845913	0.008795372	0.010630319	0.00431123	0.017388292	0.012579432	0.009682496	0.007719666
	Beta-lactamase-like protein	BT_2578	bth:BT_2578;		Q8A4M1	397	0.001354186	0.006334467	0.004053153	0.004658086	0.001423006	0.006243034	0.001366242	0.001303673	0.004463834	0.007039948	0.004070229	0.005841093	0.005553405	0.00155636	0.004514539	0.004577289	0.003516452	0.001483972	0.004112012	0.004098035
	Glutamate/gamma-aminobutyrate anti-porter	BT_2573	bth:BT_2573;		Q8A4M6	570	0.003772715	0.008823801	0.006586966	0.009732949	0.021804441	0.017392875	0.017128359	0.00272399	0.007254382	0.009806524	0.004724797	0.003051203	0.005801846	0.011923902	0.004192449	0.011689485	0.009796712	0.00310072	0.006682621	0.01141698
	Putative potassium channel subunit	BT_2572	bth:BT_2572;		Q8A4M7	243	0	0.002587226	0.002207273	0.002536708	0.002324828	0	0.004464181	0.004259738	0	0.004600592	0.002216572	0	0.006804635	0.00508539	0	0	0.005744985	0	0	0
AB5-1_Cage3_bin.41_01876	Glutaminase (EC 3.5.1.2)	glsA BT_2571	bth:BT_2571;		Q8A4M8	321	0.21939922	0.309451527	0.275702793	0.293807708	0.218229668	0.171409221	0.155453644	0.12253714	0.233709265	0.283839306	0.243304993	0.261871119	0.218066279	0.286801753	0.221474917	0.29437243	0.086980151	0.240426517	0.125444129	0.231451713
AB5-1_Cage3_bin.41_01875	Glutamate decarboxylase (EC 4.1.1.15)	BT_2570	bth:BT_2570;		Q8A4M9	481	0.542082615	0.636538184	0.549748555	0.626672402	0.803356228	0.603905207	0.676587994	0.588574481	0.609135404	0.650778077	0.505032721	0.57490745	0.569509716	0.661550067	0.507996652	0.638469932	0.409231663	0.571989301	0.505692019	0.575002806
	RNA polymerase ECF-type sigma factor	BT_2569	bth:BT_2569;		Q8A4N0	167	0.006438465	0	0	0	0	0.00593649	0	0	0	0	0	0.006942856	0	0	0	0.010881339	0.012539204	0	0	0
AB5-1_Cage3_bin.41_01872	Putative sugar transporter	BT_2568	bth:BT_2568;		Q8A4N1	410	0.002622497	0.001533404	0.002616426	0.006013855	0.002755772	0.001209017	0.002645844	0.001262337	0.002881532	0.002726692	0.001313724	0.001413972	0.004032991	0.001507012	0.001457132	0.001477385	0.005107432	0.001436919	0.00132721	0.001322699
AB5-1_Cage3_bin.41_01870	HIT family protein	BT_2566	bth:BT_2566;		Q8A4N3	130	0.095115939	0.125739165	0.206295097	0.128025712	0.078221527	0.076261067	0.087618145	0.071661902	0.072703258	0.111794377	0.161588074	0.160540194	0.059357351	0.114069215	0.119484787	0.130464467	0.059062868	0.149550093	0.079530534	0.062573835
AB5-1_Cage3_bin.41_01869	Transcription elongation factor GreA (Transcript cleavage factor GreA)	greA BT_2565	bth:BT_2565;		Q8A4N4	154	0.097747606	0.081648808	0.094038414	0.088060013	0.099046739	0.119096017	0.084529565	0.100823022	0.09205932	0.076223439	0.080444279	0.079053883	0.06800216	0.064194797	0.096984405	0.058999469	0.058923404	0.099464643	0.106004472	0.102122665
AB5-1_Cage3_bin.41_01868	AhpC/TSA family protein	BT_2564	bth:BT_2564;		Q8A4N5	383	0.068780626	0.04267909	0.047614847	0.037017395	0.011800172	0.009059735	0.014161829	0.016215922	0.038558353	0.053999895	0.050628117	0.042382239	0.073394113	0.048397513	0.045235755	0.037956839	0.071077318	0.050761128	0.036940114	0.053805874
AB5-1_Cage3_bin.41_01867	Polyribonucleotide nucleotidyltransferase (EC 2.7.7.8) (Polynucleotide phosphorylase) (PNPase)	pnp BT_2563	bth:BT_2563;		Q8A4N6	708	0.123772215	0.108334591	0.107576483	0.119279029	0.160383593	0.165932449	0.16471127	0.23026953	0.13683205	0.123163297	0.119441279	0.113816749	0.158813251	0.13788734	0.129948144	0.141165397	0.216897536	0.149780525	0.143724895	0.138640521
	Putative RNA polymerase ECF-type sigma factor	BT_2562	bth:BT_2562;	PUL35	Q8A4N7	141	0.038128499	0	0	0.008743547	0	0	0	0	0	0.00396434	0.003820049	0	0.003909045	0	0	0	0	0	0	0
	Putative anti-sigma factor	BT_2561	bth:BT_2561;	PUL35	Q8A4N8	312	0.00344623	0.006045152	0.005157377	0.009878527	0	0	0	0	0	0.00537473	0.003452737	0.00929052	0.003533176	0	0.003829641	0	0	0	0.003488181	0
AB5-1_Cage3_bin.41_01864	SusC homolog	BT_2560	bth:BT_2560;	PUL35	Q8A4N9	1100	0.001466214	0.007430042	0.007314099	0.006724583	0	0	0	0	0.007518178	0.005589719	0.005386269	0.005797285	0.00350748	0.001123409	0.002172451	0.001651985	0	0	0.002473438	0.000986012
AB5-1_Cage3_bin.41_01863	SusD homolog	BT_2559	bth:BT_2559;	PUL35	Q8A4P0	547	0.000982837	0.008045468	0.008825055	0.012396016	0	0	0	0	0.011879074	0.013284524	0.008862234	0.011658159	0.0030229	0	0.004368731	0	0	0	0.00795841	0.004957098
	Transposase	BT_2558	bth:BT_2558;		Q8A4P1	440	0.00733107	0.012859687	0.007314099	0.009806683	0.005135757	0.004506336	0.002465446	0.003528806	0.009397722	0.006351953	0.009793217	0.007905388	0.007516028	0.011234089	0.00814669	0.006883271	0.007931997	0.00937263	0.007420313	0.006162575
	Putative DNA-binding protein	BT_2554	bth:BT_2554;		Q8A4P3	147	0.05485835	0.047045266	0.036487568	0.050320008	0.065332417	0.064069672	0.051656956	0	0.052240011	0.038025298	0.043969544	0.047324774	0	0.037829077	0.056897518	0.037085381	0.037987249	0.048092794	0.048122665	0.055337405
	AAA-ATPase_like domain-containing protein	BT_2553	bth:BT_2553;		Q8A4P4	583	0.003688589	0.006470283	0.008280112	0.008458595	0.002907032	0.00425126	0.002791071	0.003551	0.005066158	0.006711498	0.006467219	0.005966331	0.004727062	0.007418738	0.007173186	0.005194922	0.001197283	0.005052631	0.003733491	0.0037208
	Probable butyrate kinase (BK) (EC 2.7.2.7) (Branched-chain carboxylic acid kinase)	buk BT_2552	bth:BT_2552;		Q8A4P5	353	0.003045959	0.007124032	0.006077816	0.005238698	0	0	0	0	0.006693643	0.006333959	0.003051711	0.004926871	0	0.007001415	0.006769676	0.006863772	0	0	0	0.001536279
	Phosphate butyryltransferase	BT_2551	bth:BT_2551;		Q8A4P6	314	0.006848558	0.006006648	0.005124528	0.001963121	0	0.001578653	0.008636911	0	0.005643764	0.010680991	0.008576862	0.012923883	0.008776678	0.003935509	0.007610496	0.005787209	0	0	0.001732982	0.001727091
AB5-1_Cage1_bin.90_01667	Beta-glucanase	BT_2550	bth:BT_2550;		Q8A4P7	268	0	0.00469176	0.00200137	0	0	0	0	0	0	0	0	0.002163166	0	0	0	0	0	0	0	0
AB5-1_Cage1_bin.90_01666	Putative carboxypeptidase	BT_2549	bth:BT_2549;		Q8A4P8	302	0.003560343	0.006245323	0.008880253	0.004082252	0.00561192	0.003282761	0.00538806	0.001713769	0.00586802	0.0018509	0.003567066	0.003839261	0.001825084	0	0.005934675	0.004011443	0.004622621	0.003901568	0.003603684	0.001795717
AB5-1_Cage1_bin.90_01665	Leucine aminopeptidase	BT_2548	bth:BT_2548;		Q8A4P9	331	0.029235689	0.026591364	0.012963559	0.016760667	0.022187711	0.025458755	0.021302642	0.00312724	0.024984881	0.023642315	0.022781803	0.021017347	0.031638467	0.026133682	0.019853968	0.016469942	0.033740941	0.021358431	0.024659651	0.024575826
AB5-1_Cage1_bin.90_01664	Fe-S metabolism associated SufE	BT_2547	bth:BT_2547;		Q8A4Q0	141	0.026689949	0.062423699	0.022824138	0.030602416	0.024039713	0.03164023	0.023080768	0.022023752	0.041894608	0.039643396	0.015280196	0.032892396	0.035181408	0.035056733	0.046607541	0.038663482	0.059405592	0.045961022	0.019296322	0.034615313
	Transcriptional regulator	BT_2546	bth:BT_2546;		Q8A4Q1	71	0.015143995	0.017709742	0.007554468	0.017363946	0.015913613	0	0	0	0.01663983	0.007872843	0.015172589	0.024495569	0.015526068	0.017404927	0.016828843	0.017062757	0	0.016595401	0	0
	DUF2975 domain-containing protein	BT_2545	bth:BT_2545;		Q8A4Q2	218	0	0	0.0024604	0.002827615	0	0	0	0	0	0	0.002470766	0.002659305	0.002528328	0	0	0	0	0	0	0
	Riboflavin biosynthesis protein [Includes: Riboflavin kinase (EC 2.7.1.26) (Flavokinase); FMN adenylyltransferase (EC 2.7.7.2) (FAD pyrophosphorylase) (FAD synthase)]	BT_2543	bth:BT_2543;		Q8A4Q4	320	0.008400185	0.009823372	0.006704591	0.015410502	0.010592499	0.007745265	0.016949939	0.006469477	0.009229906	0.008733936	0.006732836	0.010869909	0.008612116	0.009654296	0.013068649	0.011357398	0.006543897	0.011046314	0.006801954	0.006778832
	Putative haloacid dehalogenase-like hydrolase	BT_2542	bth:BT_2542;		Q8A4Q5	207	0.041554538	0.039483313	0.028502608	0.044668123	0.057312069	0.05986678	0.070747571	0.075008432	0.034244288	0.032404167	0.028622686	0.033607448	0.029289514	0.050743351	0.040405484	0.049745768	0.023604396	0.034152854	0.042060389	0.044537254
[truncated: 1,614 more rows]
