# Supplementary material for: Dietary protein source alters gut microbiota composition and function
Source: ISME J. 2025 Mar 21;19(1):wraf048. doi: 10.1093/ismejo/wraf048 (PMC12066410; doi:10.1093/ismejo/wraf048)
Supplement: Data_Set_20_wraf048 [file data_set_20_wraf048.txt]

Extended Data Table 20: In vitro summed abundances of PULs detected in vivo
In vitro summed protein abundances of PULs detected in vivo. Calculated by summing the normalized protein abundances in BT-3
	AverageEgg	Average mucin	AverageYeast	EggVYeastLogFoldChange	MucinVYeastLog fold Chang	EggVYeastWelchT-test	q-value	MucinVYeastWelchT-Tenst	q-value	Egg1	Egg2	Egg3	Egg4	Glu2	Glu3_1	Glu3_2	Glu4	Mu1	Mu2	Mu3	Mu4	Soy1	Soy2	Soy3	Soy4	Y1	Y2	Y3	Y4
LIT PUL 16	0.009135665	0.002829445	0.001020985	3.161548471	1.470557649	0.044851633	0.070080676	0.048845707	0.103201195	0.003390345	0.015653693	0.008435088	0.009063535	0	0	0.002443234	0	0.003725223	0.002517891	0.001940998	0.003133667	0.02383005	0.022173604	0.089037311	0.025398117	0	0.002123015	0.001960924	0
Novel PUL A	0	0	0	#DIV/0!	#DIV/0!	#DIV/0!	#DIV/0!	#DIV/0!	#DIV/0!	0	0	0	0	0	0	0	0	0	0	0	0	0	0	0	0	0	0	0	0
PUL 14	1.084214265	0.646012299	0.045185635	4.584641879	3.83762552	2.72E-06	6.81E-05	1.21E-06	3.02E-05	1.129436994	1.048131086	1.141414384	1.017874597	0.020825244	0.031226478	0.024727053	0.011251265	0.657008356	0.614254481	0.700882718	0.611903639	0.203594147	0.144128285	0.214022389	0.165929588	0.08917922	0.033155682	0.021781095	0.036626544
PUL 56	0.003062686	0.007764711	0.066299349	-4.436125459	-3.093990669	0.010583493	0.024053394	0.012599385	0.044997804	0.002685374	0.003033556	0.002941685	0.003590128	0	0.003382219	0.003066886	0.002068165	0.007004513	0.005547717	0.011126497	0.007380115	0.004768391	0.003388711	0.007454338	0.006347705	0.085117862	0.053590872	0.041661564	0.084827099
PUL 60	0.03846473	0.038158224	0.07830777	-1.025619292	-1.037161458	0.111347197	0.154648885	0.110920153	0.198071701	0.025518588	0.045200083	0.036230755	0.046909493	0.009787113	0.006400046	0.014712189	0.007447734	0.032593857	0.032912181	0.041900164	0.045226692	0.037678041	0.029807958	0.042319143	0.031567747	0.028235739	0.08799291	0.082806022	0.114196409
PUL 68/92	0.05196083	0.047231751	1.97855241	-5.250876995	-5.388544466	0.049826321	0.073274001	0.049536574	0.103201195	0.035004105	0.062420514	0.063234994	0.047183707	0.004641631	0.025088764	0.050419473	0.013291733	0.052446167	0.04735149	0.049098945	0.0400304	0.034345848	0.059377954	0.056023746	0.023725088	0.189910934	2.333892675	2.824306408	2.566099623
PUL 69	0.004298223	0.002207399	0.515612898	-6.906404124	-7.867797114	0.0062791	0.019622188	0.006202763	0.025844846	0.004303484	0.001467201	0.006737942	0.004684266	0.000659199	0.000578409	0.001963329	0.002045685	0.000689281	0.001304485	0.000628503	0.006207327	0.002572581	0.004693921	0.002788443	0.001413601	0.29579395	0.55519521	0.597924883	0.613537549
PUL 71	0.077742846	0.030462261	0.024800442	1.64834408	0.29665717	0.009897267	0.027492408	0.516558797	0.679682628	0.065673585	0.09245421	0.056941689	0.095901898	0.01429399	0.014950786	0.014270263	0.019931586	0.035228798	0.028302387	0.011114676	0.047203181	0.029944747	0.025475631	0.02570087	0.024421765	0.026228662	0.03027258	0.02301098	0.019689546
PUL 72	1.056643999	0.300723294	0.331716126	1.671468338	-0.141512523	0.010551288	0.02637822	0.825542124	0.897328396	1.069722046	1.042710142	1.028960705	1.085183101	0.014627843	0.017699464	0.010567073	0.011406969	0.344035802	0.281146265	0.27276595	0.304945159	1.303265455	1.083222015	1.012324102	1.213760149	0.713999791	0.19990176	0.170437716	0.242525235
PUL 80	0.092827593	0.265469167	0.017306631	2.423228805	3.939147495	0.002468311	0.015426945	0.022432863	0.062313507	0.067855535	0.112845345	0.0943625	0.096246993	0.005135757	0.009012672	0.011443118	0.009410149	0.435683092	0.225889412	0.209025229	0.191278936	0.108138867	0.038586225	0.040283419	0.017743544	0.022966589	0.012850513	0.020923354	0.012486068
PUL 82	0.213346898	0.086246773	0.019624852	3.442447494	2.135788737	1.92E-05	0.000239828	4.71E-05	0.000588407	0.203177726	0.208057679	0.240583418	0.20156877	0.003087067	0.019265714	0.008891771	0.001573125	0.094915432	0.084382704	0.089028089	0.076660866	0.093095193	0.100277022	0.166624558	0.108589647	0.00805755	0.024366386	0.029812989	0.016262481
PUL�12	0.004281407	0.003772473	0.000466089	3.19940676	3.016832336	0.439542668	0.457856946	0.446665312	0.62036849	0	0.017125627	0	0	0	0	0	0	0	0.015089891	0	0	0	0.005341275	0	0	0	0.001864357	0	0
PUL18	0.023213975	0.020884661	0.032030454	-0.464450644	-0.617000516	0.214109642	0.254892431	0.116354954	0.193924924	0.014522782	0.022405144	0.024079992	0.031847982	0.031119871	0.019586657	0.026706368	0.016884161	0.020499708	0.024331946	0.018317716	0.020389273	0.044816379	0.037530486	0.04224345	0.029246177	0.044915771	0.032984798	0.019869595	0.03035165
PUL20	0.192238112	0.196678712	0.044390111	2.114584153	2.147530579	0.000515206	0.00429338	0.000255725	0.002131043	0.161756877	0.205832391	0.206436281	0.194926898	0.018654795	0.018963509	0.022535465	0.009706527	0.187818684	0.190393578	0.223779275	0.184723309	0.070393627	0.069067521	0.083653532	0.040154658	0.0495727	0.046024805	0.043131499	0.038831441
PUL22	0.03472852	0.026932067	0.019704946	0.817563095	0.450767158	0.011828157	0.024641993	0.092923665	0.178699355	0.038279491	0.041663465	0.026730316	0.032240806	0.073494338	0.080668349	0.081732826	0.050162628	0.018483972	0.027610634	0.031562836	0.030070827	0.091267537	0.105832928	0.13337954	0.105578802	0.019879086	0.01466031	0.024171392	0.020108997
PUL24	0.232176625	0.268228241	0.337391893	-0.539202579	-0.330964167	0.125583305	0.165241191	0.264735143	0.389316386	0.162702899	0.263413026	0.238857766	0.263732807	0.105626969	0.108987101	0.132125976	0.1292507	0.31330234	0.255461935	0.257611683	0.246537005	0.335219159	0.308183485	0.290073513	0.32659805	0.197699904	0.332180511	0.409771933	0.409915224
PUL30	0.005829079	0.005356273	0.004710413	0.307414272	0.185375869	0.218414542	0.248198343	0.676492895	0.845616119	0.007268007	0.006575876	0.004876066	0.004596365	0.002054303	0.005701968	0.003944713	0.006587104	0.002148051	0.004286544	0.006712128	0.008278368	0.020141229	0.021352642	0.018424527	0.006695348	0.006031811	0.004284631	0.004709942	0.003815268
PUL37	0.004133842	0.00776224	0.035148102	-3.08789173	-2.178901851	0.033591207	0.055985346	0.045254253	0.103201195	0.007515669	0.002451056	0.004281369	0.002287273	0.001043275	0	0.001006304	0	0.007110988	0.011239025	0.009151991	0.003546956	0.015548339	0.01691815	0.005660649	0.005603432	0.016540425	0.054701996	0.042669482	0.026680506
PUL48	0.005829079	0.005356273	0.004710413	0.307414272	0.185375869	0.218414542	0.237407111	0.676492895	0.805348685	0.007268007	0.006575876	0.004876066	0.004596365	0.002054303	0.005701968	0.003944713	0.006587104	0.002148051	0.004286544	0.006712128	0.008278368	0.020141229	0.021352642	0.018424527	0.006695348	0.006031811	0.004284631	0.004709942	0.003815268
PUL52	0.727767805	0.479512889	0.488747208	0.574389768	-0.027518867	0.021614115	0.041565605	0.856050571	0.891719345	0.600756191	0.684215785	0.892773312	0.73332593	0.419241891	0.444845424	0.558021732	0.702335177	0.514748464	0.443181386	0.531445122	0.428676584	0.527186779	0.449509918	0.55176116	0.462249151	0.472527341	0.500738354	0.590381033	0.391342105
PUL58	0.001123692	0.003219047	0.006457892	-2.522816285	-1.004429729	0.030011233	0.053591487	0.136334427	0.213022542	0.002093912	0	0	0.002400857	0	0	0	0	0.004026288	0.004898488	0	0.003951411	0	0.002406524	0	0.002359213	0.005437318	0.009504947	0.00814885	0.002740452
PUL6	0.015781952	0.015520052	0.000466089	5.081525608	5.057383319	0.004802303	0.017151082	0.017398541	0.05437044	0.019121302	0.019620735	0.01161624	0.012769531	0	0	0	0.001462029	0.013905696	0.025084477	0.01217236	0.010917674	0.006554272	0.005236228	0.005062915	0.00699121	0	0	0	0
PUL61	0.260500975	0.206885711	0.215985364	0.270355221	-0.062099542	0.175071982	0.218839977	0.773815245	0.879335505	0.253034411	0.296908432	0.22750589	0.264555166	0.373203341	0.323275464	0.260105455	0.198564797	0.195864231	0.259895026	0.178104137	0.193679451	0.241281473	0.279780795	0.20333892	0.24180601	0.268504039	0.236115637	0.203931864	0.155389914
PUL78	0.188248516	1.011836758	0.078666752	1.258812564	3.685078726	0.00273769	0.013688449	0.000285508	0.001784423	0.14654279	0.204036465	0.220628557	0.18178625	0.014507761	0.027570891	0.032795012	0.018732148	1.094324757	1.102136878	0.95347976	0.897405635	0.157006869	0.109757054	0.132293947	0.093391002	0.056276329	0.081442646	0.087068839	0.089879194
PUL9	0.031703853	0.033116527	0.010897022	1.540724273	1.603617505	0.003975424	0.016564268	0.001761203	0.008806016	0.023127834	0.034571359	0.039574484	0.029541733	0.002602969	0.007289661	0.004985276	0.006659756	0.025225822	0.03666859	0.039520948	0.031050749	0.019590156	0.027761662	0.030341704	0.008933186	0.006415586	0.010084921	0.01692168	0.0101659
